# Supplementary material for: Genomes of Gut Bacteria from Nasonia Wasps Shed Light on Phylosymbiosis and Microbe-Assisted Hybrid Breakdown
Source: mSystems. 2021 Apr 6;6(2):e01342-20. doi: 10.1128/mSystems.01342-20 (PMC8547009; doi:10.1128/mSystems.01342-20)
Supplement: TABLE S1 [file msystems.01342-20-st001.xlsx]

## Sheet: Supp. Table 1
Supplemental Table 1. Whole genome sequences used for comparative genomics analyses and extra sequences included in phylogenetics.
Providencia rettgeri whole genomes used for comparative genomics with anvi'o.
NCBI Strain Name	Shorthand	BioProject	BioSample	Plasmid?	Length (w/ plasmid)	GC content	# chromosomes	% Complete	% Contamination	Host	Reference
NgirL3-3G	Wasp.NgirL3.3	PRJNA660265	SAMN15944077	Y (1)	4329908	40.2	16	100	1.62	Nasonia giraulti L3 Larvae	This study
NvitL3-3V	Wasp.NvitL3.3	PRJNA660265	SAMN15944079	Y (1)	4324254	40.2	20	99.91	1.89	Nasonia vitripennis L3 Larvae	This study
NVIT03	Wasp.Nvit03	PRJNA484797	SAMN09769777	N	4380957	40.3	73	100	1.08	Nasonia vitripennis gut	Wang & Brucker 2019
Dmel1	Fly.Dmel1	PRJNA82575	SAMN02429043	Y (1)	4251508	40.2	9	98.65	1.08	Drosophila melanogaster hemolymph	Galac MR et al. 2012
RB151	Human.RB151	PRJNA342046	SAMN05734415	Y (1)	4889093	40.5	1	99.46	1.08	human-associated (urine)	Marquez-Ortiz et al. 2017
PR1	Human.PR1	PRJNA395387	SAMN07376394	Y (1)	5257078	40.6	95	100	0.65	human-associated (foot infection)	unpublished
FDAARGOS_330	Human.FDA330	PRJNA231221	SAMN06173343	N	4518601	40.1	1	100	1.08	human-associated (female urine UTI)	Sichtig et al. 2019
Providencia rettgeri extra sequences included in phylogenetics (Fig. 2).
NCBI Strain Name	Shorthand	BioProject	BioSample	Accession	Host
YPR31	Duck.YPR31	PRJNA634613	SAMN15002271	CP053896	Duck intestine
Proteus mirabilis whole genomes used for comparative genomics with anvi'o.
NCBI Strain	Shorthand	BioProject	BioSample	Plasmid?	Length (w/ plasmid)	GC content	# chromosomes	% Complete	% Contamination	Host	Reference
NgirL3-1G	Wasp.NgirL3.1	PRJNA660265	SAMN15947202	N	4024338	38.6	57	100	0	Nasonia giraulti L3 Larvae	This study
NgirL3-2G	Wasp.NgirL3.2	PRJNA660265	SAMN15947205	N	4028829	38.6	61	100	0	Nasonia giraulti L3 Larvae	This study
F2Hybrid-1H	Wasp.HybL3.1	PRJNA660265	SAMN15947342	N	4076851	38.6	46	100	0	Nasonia F2 Hybrid L3 Larvae	This study
F2Hybrid-2H	Wasp.HybL3.2	PRJNA660265	SAMN15947597	N	4023528	38.6	62	100	0	Nasonia F2 Hybrid L3 Larvae	This study
F2Hybrid-3H	Wasp.HybL3.3	PRJNA660265	SAMN15947724	N	4024027	38.6	63	100	0	Nasonia F2 Hybrid L3 Larvae	This study
NvitL3-1V	Wasp.NvitL3.1	PRJNA660265	SAMN15947872	N	4070909	38.6	43	100	0	Nasonia vitripennis L3 Larvae	This study
NvitL3-2V	Wasp.NvitL3.2	PRJNA660265	SAMN15947955	N	4026776	38.6	62	100	0	Nasonia vitripennis L3 Larvae	This study
HI4320	Human.HI4320	PRJNA12624	SAMEA1705945	Y (1)	4099895	38.88	1	100	0	human-associated (urine/catheter)	Pearson MM, et al 2008
AOUC-001	Human.AOUC001	PRJNA318385	SAMN04849770	N	4272433	39.4	1	100	0	human-associated (blood)	Di Pilato V et al. 2016
ENT1157	Human.ENT1157	PRJNA540912	SAMN04849770	N	4105149	39	1	100	0	human-associated (clinical)	Sophia Octavia et al. 2020
CRE141B	Human.CRE141B	PRJNA578857	SAMN11567705	Y (2)	4117607	38.7	1	100	0	human-associated (urine/catheter)	Bitar I et al. 2020
FDAARGOS_60	Human.FDA60	PRJNA231221	SAMN02934509	N	4105573	38.9	1	100	0.54	human-associated (skin swab)	Sichtig H et al. 2019
FDAARGOS_67	Human.FDA67	PRJNA231221	SAMN02934516	N	3955473	38.8	1	100	0	human-associated (wound)	Sichtig H et al. 2019
FDAARGOS_80	Human.FDA80	PRJNA231221	SAMN02934535	Y (2)	4044233	38.8	1	100	0	human-associated (abcess swab)	Sichtig H et al. 2019
FDAARGOS_81	Human.FDA81	PRJNA231221	SAMN02934536	N	4077315	38.8	1	100	0	human-associated (urine)	Sichtig H et al. 2019
Proteus mirabilis extra sequences included in phylogenetics (Fig. 2).
NCBI Strain	Shorthand	BioProject	BioSample	Accession	Host
PmSC1111	Swine.PmSC111	PRJNA506338	SAMN10458171	CP034090	Swine
Wood	Blowfly.Wood	PRJNA254158	SAMN02900469	LTBK01000002.1	Lucilia sericata
T21	Human.T21	PRJNA340922	SAMN05715221	CP017082	human-associated (sputum)
CYPM1	Human.CYPM1	PRJNA292344	SAMN03968924	CP012674	human-associated (urine)
BC11-24	Swine.BC11-24	PRJNA432494	SAMN08450188	CP026571	pig (liver)
PmBC1123	Swine.PMBC1123	PRJNA506335	SAMN10458127	CP034091	Swine
