# Supplementary material for: Genomes of Gut Bacteria from Nasonia Wasps Shed Light on Phylosymbiosis and Microbe-Assisted Hybrid Breakdown
Source: mSystems. 2021 Apr 6;6(2):e01342-20. doi: 10.1128/mSystems.01342-20 (PMC8547009; doi:10.1128/mSystems.01342-20)
Supplement: TABLE S3 [file msystems.01342-20-st003.xlsx]

## Sheet: Sheet1
Supplemental Table 3- COG analyses for comparison between the different anvi'o bins		PROVIDENCIA															PROTEUS
		Providencia sp. Core		Human Specific		Insect Specific		Drosophila Specific		Nasonia Specific		Nashville Specific		Cambridge Specific			Proteus sp Core		Human Specific		Nasonia Specific
COG FUNCTIONAL CATEGORY		Category Total	% Total	Category Total	% Total	Category Total	% Total	Category Total	% Total	Category Total	% Total	Category Total	% Total	Category Total	% Total		Category Total	% Total	Category Total	% Total	Category Total	% Total
[A] RNA processing and modification		7	0.00041259														15	0.000417664
[B] Chromatin structure and dynamics
[C] Energy production and conversion		1364	0.0803961	3	0.0192308	4	0.0117647	2	0.021978			2	0.0127389				2714	0.0755694
[D] Cell cycle control, cell division, chromosome partitioning		212	0.0124956					2	0.021978			6	0.0382166	3	0.030303		518	0.0144233	16	0.0318725	21	0.0364583
[E] Amino acid transport and metabolism		1648	0.0971354	13	0.0833333	12	0.0352941	6	0.0659341			4	0.0254777	10	0.10101		3122	0.0869299	8	0.0159363	7	0.0121528
[F] Nucleotide transport and metabolism		557	0.0328304			4	0.0117647	1	0.010989								1071	0.0298212	0	0
[G] Carbohydrate transport and metabolism		1121	0.0660733	22	0.141026	42	0.123529	6	0.0659341	6	0.09375	4	0.0254777	3	0.030303		2134	0.0594197	14	0.0278884
[H] Coenzyme transport and metabolism		856	0.0504538	7	0.0448718	8	0.0235294					2	0.0127389	3	0.030303		1710	0.0476137	14	0.0278884
[I] Lipid transport and metabolism		590	0.0347754	3	0.0192308	4	0.0117647	2	0.021978	6	0.09375	6	0.0382166	4	0.040404		1069	0.0297656	7	0.0139442
[J] Translation, ribosomal structure and biogenesis		1581	0.0931864			4	0.0117647	1	0.010989			2	0.0127389	1	0.010101		3421	0.0952553	8	0.0159363	14	0.0243056
[K] Transcription		1265	0.0745609	18	0.115385	53	0.155882	10	0.10989	6	0.09375	18	0.11465	6	0.0606061		2527	0.0703625	37	0.0737052	42	0.0729167
[L] Replication, recombination and repair		722	0.0425557	7	0.0448718	4	0.0117647	5	0.0549451	5	0.078125	14	0.089172	17	0.171717		1580	0.043994	56	0.111554	91	0.157986
[M] Cell wall/membrane/envelope biogenesis		1098	0.0647177			28	0.0823529	5	0.0549451	2	0.03125	14	0.089172	5	0.0505051		2472	0.0688311	8	0.0159363	84	0.145833
[N] Cell motility		322	0.0189791	18	0.115385	24	0.0705882	12	0.131868	9	0.140625	12	0.0764331	6	0.0606061		1288	0.0358635	58	0.115538	56	0.0972222
[O] Post-translational modification, protein turnover, and chaperones		1009	0.0594719	4	0.025641	4	0.0117647					2	0.0127389	2	0.020202		1819	0.0506488	15	0.0298805	15	0.0260417
[P] Inorganic ion transport and metabolism		1048	0.0617706	9	0.0576923	20	0.0588235			3	0.046875	2	0.0127389	4	0.040404		2222	0.06187	48	0.0956175
[Q] Secondary metabolites biosynthesis, transport, and catabolism		190	0.0111989			16	0.0470588					2	0.0127389				334	0.00929999	21	0.0418327
[R] General function prediction only		1033	0.0608865	10	0.0641026	32	0.0941176	3	0.032967	7	0.109375	14	0.089172	5	0.0505051		2183	0.0607841	7	0.0139442	50	0.0868056
[S] Function unknown		1076	0.063421	6	0.0384615	24	0.0705882	5	0.0549451	11	0.171875	12	0.0764331	5	0.0505051		2448	0.0681628	23	0.0458167	14	0.0243056
[T] Signal transduction mechanisms		540	0.0318284	6	0.0384615	18	0.0529412	1	0.010989			2	0.0127389	1	0.010101		1040	0.0289581	16	0.0318725	35	0.0607639
[U] Intracellular trafficking, secretion, and vesicular transport		229	0.0134976	11	0.0705128	8	0.0235294	3	0.032967			8	0.0509554	3	0.030303		872	0.0242802	30	0.059761	7	0.0121528
[V] Defense mechanisms		394	0.0232229	7	0.0448718	12	0.0352941	6	0.0659341			16	0.101911	3	0.030303		906	0.0252269	28	0.0557769	49	0.0850694
[W] Extracellular structures		90	0.00530473	6	0.0384615	8	0.0235294	3	0.032967			4	0.0254777	4	0.040404		263	0.00732305	42	0.0836653	14	0.0243056
[X] Mobilome: prophages, transposons		14	0.00082518	6	0.0384615	11	0.0323529	18	0.197802	9	0.140625	11	0.0700637	14	0.141414		171	0.00476137	46	0.0916335	77	0.133681
[Y] Nuclear structure
[Z] Cytoskeleton																	15	0.000417664
TOTAL		16966	1	156	1	340	1	91	1	64	1	157	1	99	1		35914	1	502	1	576	1
