# Supplementary material for: Genomes of Gut Bacteria from Nasonia Wasps Shed Light on Phylosymbiosis and Microbe-Assisted Hybrid Breakdown
Source: mSystems. 2021 Apr 6;6(2):e01342-20. doi: 10.1128/mSystems.01342-20 (PMC8547009; doi:10.1128/mSystems.01342-20)
Supplement: TABLE S4 [file msystems.01342-20-st004.xlsx]

## Sheet: Nasonia
Supplemental Table 4. Providencia rettgeri enrichment analysis between insect and human-associated host environments.
✤ Human table lists GCs enriched in human-associated isolates (RB151, PR1, and FDAARGOS_330)
✤ Insect table lists GCs enriched in insect-associated isolates (NgirL3-3G, NvitL3-3V, NVIT03, Dmel1)
✤ Nasonia lists GCs enriched in Nasonia-associated isolates ((NgirL3-3G, NvitL3-3V, NVIT03)
✤ Drosophila lists GCs enriched in Drosophila-associated isolate (Dmel1)
✤ Nasonia - Nashville lists GCs enriched in Nasonia isolates from Nashville, TN ((NgirL3-3G, NvitL3-3V)
✤ Nasonia - Cambridge lists GCs enriched in Nasonia isolate from Cambridge, MA (NVIT03)
Human
COG_FUNCTION	enrichment_score	unadjusted_p_value	adjusted_q_value	function_accession	# Insect Genomes	# Human genomes	gene_clusters_ids
Phosphotransferase system, galactitol-specific IIC component	7.00006	0.0081507	0.896577	COG3775	0	3	GC_00004709, GC_00006614	G
Alkylated DNA nucleotide flippase Atl1, participates in nucleotide excision repair, Ada-like DNA-binding domain	7.00006	0.0081507	0.896577	COG3695	0	3	GC_00003851	K
Chloramphenicol O-acetyltransferase	7.00006	0.0081507	0.896577	COG4845	0	3	GC_00003696	V
Antitoxin component YwqK of the YwqJK toxin-antitoxin module	7.00006	0.0081507	0.896577	COG2849	0	3	GC_00003962	V
GTP cyclohydrolase FolE2	7.00006	0.0081507	0.896577	COG1469	0	3	GC_00003902	H
Uncharacterized protein CbrC, UPF0167 family	7.00006	0.0081507	0.896577	COG3196	0	3	GC_00003994	S
Uncharacterized membrane protein, oligopeptide transporter (OPT) family	7.00006	0.0081507	0.896577	COG1297	0	3	GC_00003840	S
Uncharacterized phage protein gp47/JayE	7.00006	0.0081507	0.896577	COG3299	0	3	GC_00003847, GC_00006186, GC_00006494	X
Predicted protein tyrosine phosphatase	7.00006	0.0081507	0.896577	COG4551	0	3	GC_00003945	R
Outer membrane receptor for monomeric catechols	7.00006	0.0081507	0.896577	COG4774	0	3	GC_00004544, GC_00005570	P
Uncharacterized conserved protein RhaS, contains 28 RHS repeats	7.00006	0.0081507	0.896577	COG3209	0	3	GC_00004389, GC_00005418, GC_00005790, GC_00006631	F
Wobble nucleotide-excising tRNase	7.00006	0.0081507	0.896577	COG4694	0	3	GC_00004577, GC_00005885	J
CDP-diacylglycerol pyrophosphatase	7.00006	0.0081507	0.896577	COG2134	0	3	GC_00003837	I
Insect
COG_FUNCTION	enrichment_score	unadjusted_p_value	adjusted_q_value	function_accession	# Insect Genomes	# Human genomes	gene_clusters_ids
L-rhamnose isomerase	7.00006	0.0081507	0.896577	COG4806	4	0	GC_00003423
Predicted metal-dependent hydrolase, phosphotriesterase family	7.00006	0.0081507	0.896577	COG1735	4	0	GC_00003476
Uncharacterized iron-regulated membrane protein	7.00006	0.0081507	0.896577	COG3182	4	0	GC_00003627
L-rhamnose mutarotase	7.00006	0.0081507	0.896577	COG3254	4	0	GC_00003529
Putative heme iron utilization protein	7.00006	0.0081507	0.896577	COG3721	4	0	GC_00003509
Ca2+/H+ antiporter	7.00006	0.0081507	0.896577	COG0387	4	0	GC_00003503
Nasonia
COG_FUNCTION	enrichment_score	unadjusted_p_value	adjusted_q_value	function_accession	# Nasonia Genomes	# Drosophila Genomes	# Human Genomes	gene_clusters_ids
Panthothenate kinase	7.00001	0.0301973	1	COG1072	3	0	3	GC_00003069
Predicted pyrophosphatase or phosphodiesterase, AlkP superfamily	7.00001	0.0301973	1	COG1524	3	0	3	GC_00003056
Uncharacterized conserved protein, contains tandem ACT domains	7.00001	0.0301973	1	COG4747	3	0	3	GC_00003047
AICAR transformylase/IMP cyclohydrolase PurH	7.00001	0.0301973	1	COG0138	3	0	3	GC_00003064
Deoxyinosine 3'endonuclease (endonuclease V)	7.00001	0.0301973	1	COG1515	3	0	3	GC_00003102
NADH pyrophosphatase NudC, Nudix superfamily	7.00001	0.0301973	1	COG2816	3	0	3	GC_00003042
Heme-degrading monooxygenase HmoA and related ABM domain proteins	7.00001	0.0301973	1	COG2329	3	0	3	GC_00003063, GC_00004594
UDP-N-acetylenolpyruvoylglucosamine reductase	7.00001	0.0301973	1	COG0812	3	0	3	GC_00001911
Holliday junction resolvase RusA (prophage-encoded endonuclease)	7.00001	0.0301973	1	COG4570	3	0	3	GC_00003115, GC_00003328, GC_00005215
Uroporphyrinogen-III decarboxylase	7.00001	0.0301973	1	COG0407	3	0	3	GC_00003087
Glycosyltransferase, catalytic subunit of cellulose synthase and poly-beta-1,6-N-acetylglucosamine synthase	7.00001	0.0301973	1	COG1215	3	0	3	GC_00003355, GC_00004777, GC_00006564
Phosphoribosylamine-glycine ligase	7.00001	0.0301973	1	COG0151	3	0	3	GC_00003104, GC_00005302, GC_00006638
Biotin-(acetyl-CoA carboxylase) ligase	7.00001	0.0301973	1	COG0340	3	0	3	GC_00003066
Uncharacterized conserved protein YfiP, DTW domain	7.00001	0.0301973	1	COG3148	3	0	3	GC_00003068
Uncharacterized protein YjaG, DUF416 family	7.00001	0.0301973	1	COG3068	3	0	3	GC_00003070
Uncharacterized conserved protein YfiM, DUF2279 family	7.00001	0.0301973	1	COG5544	3	0	3	GC_00003086
Phospholipid N-methyltransferase	7	0.0301973	1	COG3963	3	0	0	GC_00003734
CYTH domain, found in class IV adenylate cyclase and various triphosphatases	7	0.0301973	1	COG2954	3	0	0	GC_00003744
Putative component of the toxin-antitoxin plasmid stabilization module	4.27794	0.117776	1	COG3657	3	0	1	GC_00003940, GC_00006507
Phage-related protein	4.27794	0.117776	1	COG4672	3	0	1	GC_00003587, GC_00003794, GC_00005207, GC_00005787, GC_00005977, GC_00006657
DNA-binding prophage protein	4.27794	0.117776	1	COG3636	3	0	1	GC_00003726, GC_00006024
Archaeal DNA helicase HerA or a related bacterial ATPase, contains HAS-barrel and ATPase domains	3.7334	0.154633	1	COG0433	3	0	2	GC_00003913, GC_00004263, GC_00005455, GC_00005856, GC_00006262, GC_00006301, GC_00006450, GC_00006557
Phage tail sheath protein FI	3.7334	0.154633	1	COG3497	3	0	2	GC_00003718, GC_00004060
Drosophila
COG_FUNCTION	enrichment_score	unadjusted_p_value	adjusted_q_value	function_accession	# Nasonia Genomes	# Drosophila Genomes	# Human Genomes	gene_clusters_ids
Restriction endonuclease	7.00001	0.0301973	1	COG3587	0	1	0	GC_00005450
Putative flippase GtrA (transmembrane translocase of bactoprenol-linked glucose)	7.00001	0.0301973	1	COG2246	0	1	0	GC_00006010
DNA segregation ATPase FtsK/SpoIIIE and related proteins	7.00001	0.0301973	1	COG1674	0	1	0	GC_00006459
GDP-D-mannose dehydratase	7.00001	0.0301973	1	COG1089	0	1	0	GC_00006119
Pyruvate:ferredoxin oxidoreductase or related 2-oxoacid:ferredoxin oxidoreductase, gamma subunit	7	0.0301973	1	COG1014	0	1	3	GC_00003659
Phytoene dehydrogenase-related protein	7	0.0301973	1	COG1233	0	1	3	GC_00003628
Carbohydrate-selective porin OprB	7	0.0301973	1	COG3659	0	1	3	GC_00003634
Beta-glucosidase/6-phospho-beta-glucosidase/beta-galactosidase	7	0.0301973	1	COG2723	0	1	3	GC_00003338, GC_00004244
Maleate cis-trans isomerase	7	0.0301973	1	COG3473	0	1	3	GC_00003698
Gentisate 1,2-dioxygenase	7	0.0301973	1	COG3435	0	1	3	GC_00003651
TPP-dependent indolepyruvate ferredoxin oxidoreductase, alpha subunit	7	0.0301973	1	COG4231	0	1	3	GC_00003566
Antirestriction protein	4.27794	0.117776	1	COG4734	0	1	2	GC_00003439
Phage- or plasmid-associated DNA primase	3.7334	0.154633	1	COG3378	0	1	1	GC_00004966
Adenine specific DNA methylase Mod	3.7334	0.154633	1	COG2189	0	1	1	GC_00005024, GC_00005577
mRNA-degrading endonuclease (mRNA interferase) HigB, toxic component of the HigAB toxin-antitoxin module	3.7334	0.154633	1	COG4680	0	1	1	GC_00005146, GC_00006733
Phage head maturation protease	3.7334	0.154633	1	COG3740	0	1	1	GC_00005754, GC_00006348
DNA-binding transcriptional regulator, XRE family	3.7334	0.154633	1	COG3655	0	1	1	GC_00005006
Type IV secretory pathway, VirD2 components (relaxase)	3.7334	0.154633	1	COG3843	0	1	1	GC_00006202, GC_00006711
Predicted component of the type VI protein secretion system, contains a FHA domain	3.7334	0.154633	1	COG3456	0	1	1	GC_00004917
Competence protein CoiA-like family, contains a predicted nuclease domain	3.7334	0.154633	1	COG4469	0	1	1	GC_00005043
Antitoxin component HigA of the HigAB toxin-antitoxin module, contains an N-terminal HTH domain	3.7334	0.154633	1	COG5499	0	1	1	GC_00006430, GC_00006555
Uncharacterized protein involved in exopolysaccharide biosynthesis	3.7334	0.154633	1	COG3206	0	1	1	GC_00004974
Nasonia - Nashville
COG_FUNCTION	enrichment_score	unadjusted_p_value	adjusted_q_value	function_accession	# Genomes Nashville	# Genomes Cambridge	Present in other genomes?	gene_clusters_ids
CDP-glycerol glycerophosphotransferase, TagB/SpsB family	7.00001	0.0301972	1	COG1887	2	0	No	GC_00004385
Uncharacterized conserved protein YbbC, DUF1343 family	7.00001	0.0301972	1	COG3876	2	0	No	GC_00004131
Argonaute homolog, implicated in RNA metabolism and viral defense	7.00001	0.0301972	1	COG1431	2	0	No	GC_00004218
Predicted restriction endonuclease	7.00001	0.0301972	1	COG3440	2	0	No	GC_00004411
DNA replication protein DnaD	7.00001	0.0301972	1	COG3935	2	0	No	GC_00004327
Replicative superfamily II helicase	7.00001	0.0301972	1	COG1204	2	0	No	GC_00004444
Predicted ATPase, archaeal AAA+ ATPase superfamily	7.00001	0.0301972	1	COG1672	2	0	No	GC_00004604
Type I restriction-modification system, DNA methylase subunit	7	0.0301974	1	COG0286	2	0	Yes	GC_00003554, GC_00004097, GC_00004745, GC_00004882, GC_00005234, GC_00005809, GC_00005854, GC_00005890, GC_00005938, GC_00006200, GC_00006215
Homoserine acetyltransferase	7	0.0301974	1	COG2021	2	0	Yes	GC_00003100
Prophage antirepressor	7	0.0301974	1	COG3617	2	0	Yes	GC_00003340, GC_00005818, GC_00006232, GC_00006241
MinD superfamily P-loop ATPase, contains an inserted ferredoxin domain	7	0.0301974	1	COG1149	2	0	Yes	GC_00003084
Alcohol dehydrogenase YqhD, Fe-dependent ADH family	7	0.0301974	1	COG1979	2	0	Yes	GC_00003129
Plasmid maintenance system antidote protein VapI, contains XRE-type HTH domain	3.9375	0.139631	1	COG3093	2	0	Yes	GC_00004363, GC_00005359
Bacteriophage capsid protein	3.9375	0.139631	1	COG5511	2	0	Yes	GC_00003780, GC_00005866
Predicted ATP-binding protein involved in virulence	3.9375	0.139631	1	COG3950	2	0	Yes	GC_00004143, GC_00005608
Peptidoglycan-binding (PGRP) domain of peptidoglycan hydrolases	3.9375	0.139631	1	COG3409	2	0	Yes	GC_00003327
Retron-type reverse transcriptase	3.9375	0.139631	1	COG3344	2	0	Yes	GC_00004708, GC_00004922
REP element-mobilizing transposase RayT	3.9375	0.139631	1	COG1943	2	0	Yes	GC_00003892
Beta-galactosidase/beta-glucuronidase	3.9375	0.139631	1	COG3250	2	0	Yes	GC_00003817
Phage terminase, large subunit GpA	3.9375	0.139631	1	COG5525	2	0	Yes	GC_00003909, GC_00005525
Uncharacterized conserved protein YbbK, DUF523 family	3.9375	0.139631	1	COG1683	2	0	Yes	GC_00004651, GC_00005247
Fido, protein-threonine AMPylation domain	3.9375	0.139631	1	COG2184	2	0	Yes	GC_00004416, GC_00006273
Chromosome segregation protein Spo0J, contains ParB-like nuclease domain	3.325	0.189664	1	COG1475	2	0	Yes	GC_00003592, GC_00003625, GC_00003931, GC_00004207, GC_00004226, GC_00005223, GC_00005928, GC_00005930, GC_00006693, GC_00006746
Calcineurin-like phosphoesterase superfamily protein	3.325	0.189664	1	COG4186	2	0	Yes	GC_00003413
Type I site-specific restriction-modification system, R (restriction) subunit and related helicases ...	3.325	0.189664	1	COG0610	2	0	Yes	GC_00004626, GC_00004901, GC_00005176, GC_00005259, GC_00006695
HEAT repeat	3.325	0.189664	1	COG1413	2	0	Yes	GC_00003631, GC_00006540
Uncharacterized protein YaaW, UPF0174 family	3.325	0.189664	1	COG4735	2	0	Yes	GC_00003127
Transposase	3.325	0.189664	1	COG3293	2	0	Yes	GC_00000266, GC_00004229, GC_00004370, GC_00004423, GC_00004672, GC_00004757, GC_00006264, GC_00006309, GC_00006544
Restriction endonuclease S subunit	3.325	0.189664	1	COG0732	2	0	Yes	GC_00004325, GC_00004507, GC_00005282, GC_00005413, GC_00006105, GC_00006288, GC_00006364, GC_00006566, GC_00006706
Uncharacterized domain associated with phage/plasmid primase	3.325	0.189664	1	COG4643	2	0	Yes	GC_00004010, GC_00004045, GC_00006499, GC_00006773
Uncharacterized conserved protein, contains ParB-like and HNH nuclease domains	3.325	0.189664	1	COG1479	2	0	Yes	GC_00004413, GC_00004546, GC_00004653, GC_00005177, GC_00006613
Anion-transporting ATPase, ArsA/GET3 family	3.325	0.189664	1	COG0003	2	0	Yes	GC_00002853
Cellulose biosynthesis protein BcsQ	2.91667	0.232624	1	COG1192	2	0	Yes	GC_00003345, GC_00003958, GC_00004521, GC_00005843, GC_00006372, GC_00006377, GC_00006778
Phospholipase/lecithinase/hemolysin	2.91667	0.232624	1	COG3240	2	0	Yes	GC_00004703, GC_00004719
Site-specific DNA recombinase related to the DNA invertase Pin	2.91667	0.232624	1	COG1961	2	0	Yes	GC_00002734, GC_00003436, GC_00003953, GC_00004015, GC_00004061, GC_00005212, GC_00005255, GC_00006145, GC_00006198, GC_00006211, GC_00006689
Nasonia - Cambridge
COG_FUNCTION	enrichment_score	unadjusted_p_value	adjusted_q_value	function_accession	# Genomes Nashville	# Genomes Cambridge	Present in other genomes?	gene_clusters_ids
Molybdopterin-binding protein	7.00001	0.0301972	1	COG3585	0	1	Yes	GC_00003352
Phage terminase-like protein, large subunit, contains N-terminal HTH domain	7.00001	0.0301972	1	COG4626	0	1	Yes	GC_00004904, GC_00005093, GC_00005859, GC_00006625
Phage portal protein BeeE	7.00001	0.0301972	1	COG4695	0	1	Yes	GC_00004055, GC_00004192, GC_00004964, GC_00005374, GC_00006363
Flagellar biosynthesis protein FlhB	7.00001	0.0301972	1	COG1377	0	1	Yes	GC_00003417
Phage-related tail fibre protein	7.00001	0.0301972	1	COG5301	0	1	Yes	GC_00003708, GC_00003856, GC_00004396, GC_00005440, GC_00006330	0% blab, 100% brucker
Type III secretory pathway, component EscT	7.00001	0.0301972	1	COG4791	0	1	Yes	GC_00003359, GC_00004663
Type III secretory pathway, component EscR	7.00001	0.0301972	1	COG4790	0	1	Yes	GC_00003382, GC_00004592
Type III secretory pathway, component EscS	7.00001	0.0301972	1	COG4794	0	1	Yes	GC_00003311, GC_00004661
Transglutaminase-like enzyme, putative cysteine protease	7	0.0301974	1	COG1305	0	1	No	GC_00006442
Superfamily II RNA helicase	7	0.0301974	1	COG4581	0	1	No	GC_00005637
Plasmid rolling circle replication initiator protein REP and truncated derivatives	7	0.0301974	1	COG5655	0	1	No	GC_00006651
Polysaccharide pyruvyl transferase family protein WcaK	7	0.0301974	1	COG2327	0	1	No	GC_00006731
Uncharacterized protein, PA2063/DUF2235 family	7	0.0301974	1	COG3673	0	1	No	GC_00006251, GC_00006427
Predicted transcriptional regulator, contains HTH domain	7	0.0301974	1	COG2865	0	1	No	GC_00005534
Phage protein U	3.9375	0.139631	1	COG3499	0	1	Yes	GC_00004079, GC_00004575
Uncharacterized membrane protein YoaK, UPF0700 family	3.9375	0.139631	1	COG3619	0	1	Yes	GC_00003586
Transposase and inactivated derivatives	3.9375	0.139631	1	COG2963	0	1	Yes	GC_00003699, GC_00004364, GC_00005057, GC_00005227
5-keto 4-deoxyuronate isomerase	3.9375	0.139631	1	COG3717	0	1	Yes	GC_00003653
Fructoselysine-6-P-deglycase FrlB and related proteins with duplicated sugar isomerase (SIS) domain	3.9375	0.139631	1	COG2222	0	1	Yes	GC_00003582
Phage-related baseplate assembly protein	3.9375	0.139631	1	COG3948	0	1	Yes	GC_00003384
Recombinational DNA repair protein RecT	3.9375	0.139631	1	COG3723	0	1	Yes	GC_00003797, GC_00004425, GC_00005888, GC_00005965, GC_00006270
Phage regulatory protein Rha	3.9375	0.139631	1	COG3646	0	1	Yes	GC_00004798, GC_00004998, GC_00005869, GC_00006404, GC_00006466, GC_00006497
Phage protein D	3.9375	0.139631	1	COG3500	0	1	Yes	GC_00003828, GC_00004329
Phage P2 baseplate assembly protein gpV	3.9375	0.139631	1	COG4540	0	1	Yes	GC_00003861, GC_00004077, GC_00006694
Serine protease, subtilisin family	3.9375	0.139631	1	COG1404	0	1	Yes	GC_00004456, GC_00004457
Tagatose-1,6-bisphosphate aldolase non-catalytic subunit AgaZ/GatZ	3.9375	0.139631	1	COG4573	0	1	Yes	GC_00003688
Sulfatase maturation enzyme AslB, radical SAM superfamily	3.9375	0.139631	1	COG0641	0	1	Yes	GC_00003622, GC_00004177, GC_00004312, GC_00004802
Phage-related tail protein	3.9375	0.139631	1	COG5283	0	1	Yes	GC_00004033, GC_00004477
Phage-related minor tail protein	3.9375	0.139631	1	COG5281	0	1	Yes	GC_00004082, GC_00005116, GC_00005868
Predicted phage phi-C31 gp36 major capsid-like protein	3.9375	0.139631	1	COG4653	0	1	Yes	GC_00004968, GC_00005498, GC_00006474
Arylsulfatase A or related enzyme	3.9375	0.139631	1	COG3119	0	1	Yes	GC_00003606, GC_00003711, GC_00004323, GC_00004532, GC_00004621, GC_00004657
Rhamnogalacturonyl hydrolase YesR	3.9375	0.139631	1	COG4225	0	1	Yes	GC_00003579
23S rRNA G2069 N7-methylase RlmK or C1962 C5-methylase RlmI	3.325	0.189664	1	COG1092	0	1	Yes	GC_00004004
N6-adenosine-specific RNA methylase IME4	3.325	0.189664	1	COG4725	0	1	Yes	GC_00004935, GC_00006480
Transposase and inactivated derivatives, IS30 family	3.325	0.189664	1	COG2826	0	1	Yes	GC_00005830, GC_00006278
Peptidoglycan/LPS O-acetylase OafA/YrhL, contains acyltransferase and SGNH-hydrolase domains	3.325	0.189664	1	COG1835	0	1	Yes	GC_00004454, GC_00005659
Mu-like prophage FluMu protein gp28	2.91667	0.232624	1	COG4373	0	1	Yes	GC_00004066, GC_00005742
Bacteriophage P2-related tail formation protein	2.91667	0.232624	1	COG4385	0	1	Yes	GC_00004091
DNA replication protein DnaC	2.91667	0.232624	1	COG1484	0	1	Yes	GC_00004898, GC_00005067
O-acetyl-ADP-ribose deacetylase (regulator of RNase III), contains Macro domain	2.91667	0.232624	1	COG2110	0	1	Yes	GC_00004860, GC_00006120, GC_00006670
P2-like prophage tail protein X	2.91667	0.232624	1	COG5004	0	1	Yes	GC_00004057
Antitoxin component of the RelBE or YafQ-DinJ toxin-antitoxin module	2.91667	0.232624	1	COG3077	0	1	Yes	GC_00005041, GC_00005162
Mu-like prophage protein gpG	2.91667	0.232624	1	COG5005	0	1	Yes	GC_00004086
Phage baseplate assembly protein W	2.91667	0.232624	1	COG3628	0	1	Yes	GC_00003820
Glycosyltransferase, GT2 family	2.91667	0.232624	1	COG1216	0	1	Yes	GC_00005130, GC_00005213, GC_00005235, GC_00005346, GC_00005505, GC_00005882, GC_00006605
mRNA-degrading endonuclease (mRNA interferase) YafQ, toxin component of the YafQ-DinJ toxin-antitoxin module	2.91667	0.232624	1	COG3041	0	1	Yes	GC_00004978, GC_00005514
