# Supplementary material for: Genomes of Gut Bacteria from Nasonia Wasps Shed Light on Phylosymbiosis and Microbe-Assisted Hybrid Breakdown
Source: mSystems. 2021 Apr 6;6(2):e01342-20. doi: 10.1128/mSystems.01342-20 (PMC8547009; doi:10.1128/mSystems.01342-20)
Supplement: TABLE S5 [file msystems.01342-20-st005.xlsx]

## Sheet: Description
Supplemental Table 5. Genome Bins associated with the Proteus mirabilis pangenomics analysis of the fifteen genomes.
Gene clusters are grouped into two accessory bins based on their occurrence across genomes (Figure 4):
(i)	Human specific (101 GCs)
(ii)	Nasonia specific (189 GCs)

## Sheet: Human Specific
unique_id	gene_cluster_id	bin_name	genome_name	COG_CATEGORY_ACC	COG_CATEGORY	COG_FUNCTION_ACC	COG_FUNCTION	aa_sequence
3870	GC_00000181	Human_Core	AOUC001					MSKEISELQFSLHYASETDSEKNTSIILTANIHTADGETQQLTQLICTTSPAGKKQYRIGLQKISDAGDTLLVAIESYWRKNTQESCVYLLEKAKQFIQGHLQQTNTWISMYGLVIVSNASLEEQLPEGLLKALKVSIPA--
3871	GC_00000181	Human_Core	AOUC001					MPKEINELQFSLHYASETDSEKNTSVILTANIHTADGETQQLTQLICTTSPAGKKQYRIGTQKINDAGDPLLVAIESYWRKNTQESCVYFLEKAKQFIQGHLQQTNTWISMYGLVIVSNASLEEQLPEGLLKALNVSKAV--
3872	GC_00000181	Human_Core	AOUC001					MPKEINELQFSLHYASETDSEKNTSVILTANIHTADGETQQLTQLICTTSPAGKKQYRIGTQKINDAGDPLLVAIESYWRKNTQESCVYFLEKAKQFIQGHLQQTNTWISMYGLVIVSNASLEEQLPEGLLKALNVSKAV--
3873	GC_00000181	Human_Core	ENT1157					MSKEISELQFSLHYASETDSEKNTSIILTTNIHTADGETQQLTQLICTTSPAGKKQYRIGLQKISDAGDTLLVAIESYWRKNTQESCVYLLEKAKQFIQGHLQQTNTWISMYGLVIVSNASLEEQLPEGLLKALKVSIPA--
3874	GC_00000181	Human_Core	ENT1157					MSKEISELQFSLHYASETDSEKNTSIILTANIHTADGETQQLTQLICTTSPAGKKQYRIGTQKINDAGDPLLVAIESYWRKNIQESCVYLLEKAKQFIQGHLQQTNTWISMYGLVIVSSASLEEQLPEGLLKALKVSIPA--
3875	GC_00000181	Human_Core	FDAARGOS60					MSKEISELQFSLHYASETDSEKNTSIILTANIHTADGETQQLTQLICTTSSAGKKQYRIGLQKISDAGAPLLVAIESYWRKNTQESCVYLLEKAKQFIQGHLQQTNTWISMYGLVIVSNASLEEQLPEGLLKALKVSIPA--
3876	GC_00000181	Human_Core	FDAARGOS60					MSKEISELQFSLHYASETDSEKNTSIILTANIHTADGETQQLTQLICTTSSAGKKQYRIGLQKISDAGAPLLVAIESYWRKNTQESCVYLLEKAKQFIQGHLQQTNTWISMYGLVIVSNASLEEQLPEGLLKALKVSIPA--
3877	GC_00000181	Human_Core	FDAARGOS60					MSKEISELQFSLHYASETDSEKNTSAILTANIHTTDGETQQLTQLICTTSSAGKKQYRIGLQKISDAGAPLLVAIESYWRKNTQESCVYLLEKAKQFIQGHLQQTNTWISMYGLVIVSNASLEEQLPEALLTLIHSKYASLS
3878	GC_00000181	Human_Core	FDAARGOS67					MSKEISELQFSLHYASETDSEKNTSIILTANIHTADGETQQLTQLICTTSSAGKKQYRIGLQKISDAGAPLLVAIESYWRKNTQESCVYLLEKAKQFIQGHLQQTNTWISMYGLVIVSNASLEEQLPEGLLKALKVSIPA--
3879	GC_00000181	Human_Core	FDAARGOS67					MSKEISELQFSLHYASETDSEKNTSAILTANIHTTDGETQQLTQLICTTSSAGKKQYRIGLQKISDAGAPLLVAIESYWRKNTQESCVYLLEKAKQFIQGHLQQTNTWISMYGLVIVSNASLEEQLPEALLTLIHSKYASLS
3880	GC_00000181	Human_Core	FDAARGOS80					MSKEISELQFSLHYASETDSEKNTSAILTANIHTADGETQQLTQLICTTSPAGKKQYRIGLQKISDAGAPLLVAIESYWRKNTQESCVYLLEKAKQFIQGHLQQTNTWISMYGLVIVSNASLEEQLPEGLLKALKVSIPA--
3881	GC_00000181	Human_Core	FDAARGOS80					MSKEISELQFSLHYASETDSEKNTSAILTANIHTTDGETQQLTQLICTTSSAGKKQYRIGLQKISDAGAPLLVAIESYWRKNTQESCVYLLEKARQFIQGHLQQTNTWISMYGLVIVSNASLEEQLPEALLTLIHSKYASLS
3882	GC_00000181	Human_Core	FDAARGOS81					MSKEISELQFSLHYASETDSEKNTSIILTANIHTADGETQQLTQLICTTSSAGKKQYRIGLQKISDAGAPLLVAIESYWRKNTQESCVYLLEKAKQFIQGHLQQTNTWISMYGLVIVSNASLEEQLPEGLLKALKVSIPA--
3883	GC_00000181	Human_Core	FDAARGOS81					MSKEISELQFSLHYASETDSEKNTSAILTANIHTTDGETQQLTQLICTTSSAGKKQYRIGLQKISDAGAPLLVAIESYWRKNTQESCVYLLEKAKRFIQGHLQQTNTWISMYGLVIVSNASLEEQLPEALLTLIHSKYASLS
3884	GC_00000181	Human_Core	HI4320					MSKEISELQFSLHYASETDSEKNTSIILTANIHTADGETQQLTQLICTTSSAGKKQYRIGLQKISDAGAPLLVAIESYWRKNTQESCVYLLEKAKQFIQGHLQQTNTWISMYGLVIVSNASLEEQLPEGLLKALKVSIPA--
3885	GC_00000181	Human_Core	HI4320					MSKEISELQFSLHYASETDSEKNTSAILTANIHTTDGETQQLTQLICTTSSAGKKQYRIGLQKISDAGAPLLVAIESYWRKNTQESCIYFLEKAKQFIQGHLQQTNTWISMYGLVIVSNASLEEQLPEDLLKALKVSIPA--
45797	GC_00002976	Human_Core	AOUC001	O	O	COG0695	Glutaredoxin	MSDDSAADSHTVCFRGADW-------------QIEAGKSAKSQTQSLQYEAQEWGLSAEEYARFEALMKGWRGIQSLGLDPLTTLGIEARSDEERCRLAEKWVQQEFAWAEKELAFQREVDAA-------------------------------------------------------------------------------------------------------------------------
45798	GC_00002976	Human_Core	AOUC001	O	O	COG0695	Glutaredoxin	MKNIRCVVLLGGCLMSAPLTAAQSVSGATRPVQIEAGKSAESQTQSLQYEAQEWGLSAEEYARFEALMKGRRGIQSPGLDPLTTLGIEARSDEERRRLAEKWVQQEFARAEKELAFQREVDAAWKRLYGQVLPVSLGTFGRMEQGTAQRRQALFVQAENCSACDARLATLLAGKQPFDIYVLGTKGDDNRLRAWARQKNIPAERVRKREITLNHDGGLSLQYGLTTTPVVMQQLPDGRWRPLTP
45799	GC_00002976	Human_Core	ENT1157	O	O	COG0695	Glutaredoxin	MSDDSVADSRTVCFRGADW-------------QIEAGKSAKSQTQSLQYEAQEWGLSAEEYARFEALMKGWRGIQSLGLDPLTTLGIEARSDEERCRLAEKWVQQEFAWAEKELAFQREVDAA-------------------------------------------------------------------------------------------------------------------------
45800	GC_00002976	Human_Core	ENT1157	O	O	COG0695	Glutaredoxin	MKNISAVILLGGCLMSAPLTAALSVSGTTRPVQIEAGKSAESQTQSLQYEAQEWGLSAEEYARFEALMKGRRGIQSPGLDPLTTLGIEARSDEERRRLAEKWVQQEFARAEKELAFQREVDAAWKRLYGHVLPVSLGTAGRVVQGTAQRRQALFVQAENCTACDARLASLLAGKQPFDIYVLGTKGDDNRLRAWARQKNIPAERVRKREITLNHDGGLSLQYGLTTTPVVMQQLPDGRWRPVTP
45801	GC_00002976	Human_Core	ENT1157	O	O	COG0695	Glutaredoxin	MKNIRCVVLLGGCLMSAPLTAAQSVSGATRPVQIEAGKSAESQTQSLQYEAQEWGLSTEEYARFEALMKGRRGIQSPGLDPLTTLGIEARSDEERRRLAEKWVQQEFARAEKELAFQREVDAAWKRLYGQVLPVSLGTFGRMEQGTAQRRQALFVQAENCSACDARLATLLAGKQPFDIYVLGTKGDDNRLRAWARQKNIPAERVRKREITLNHDGGLSLQYGLTTTPVVMQQLPDGRWRPLTP
45802	GC_00002976	Human_Core	FDAARGOS60	O	O	COG0695	Glutaredoxin	MSDDSAADSHTVCFRGADW-------------QIEAGKSAKSQTQSLQYEAQEWGLSAEEYARFEALMKGWRGIQSLGLDPLTTLGIEARSDEERCRLAEKWVQQEFAWAEKELAFQREVDAA-------------------------------------------------------------------------------------------------------------------------
45803	GC_00002976	Human_Core	FDAARGOS60	O	O	COG0695	Glutaredoxin	MKNIRCVVLLGGCLMSAPLTAAQSVSGATRPVQIEAGKSAESQTQSLQYEAQEWGLSAEEYARFEALMKGRRGIQSPGLDPLTTLGIEARSDEERRRLAEKWVQQEFARAEKELAFQREVDAAWKRLYGQVLPVSLGTFGRMEQGTAQRRQALFVQAENCSACDARLATLLAGKQPFDIYVLGTKGDDNRLRAWARQKNIPAERVRKREITLNHDGGLSLQYGLTTTPVVMQQLPDGRWRPLTP
45804	GC_00002976	Human_Core	FDAARGOS67	O	O	COG0695	Glutaredoxin	MSDDSAADSHTVCFRGADW-------------QIEAGKSAKSQTQSLQYEAQEWGLSAEEYARFEALMKGWRGIQSLGLDPLTTLGIEARSDEERCRLAEKWVQQEFAWAEKELAFQREVDAA-------------------------------------------------------------------------------------------------------------------------
45805	GC_00002976	Human_Core	FDAARGOS67	O	O	COG0695	Glutaredoxin	MKNIRCVVLLGGCLMSAPLTAAQSVSGATRPVQIEAGKSAESQTQSLQYEAQEWGLSAEEYARFEALMKGRRGIQSPGLDPLTTLGIEARSDEERRRLAEKWVQQEFARAEKELAFQREVDAAWKRLYGQVLPVSLGTFGRMEQGTAQRRQALFVQAENCSACDARLATLLAGKQPFDIYVLGTKGDDNRLRAWARQKNIPAERVRKREITLNHDGGLSLQYGLTTTPVVMQQLPDGRWRPLTP
45806	GC_00002976	Human_Core	FDAARGOS80	O	O	COG0695	Glutaredoxin	MSDDSAADSHTVCFRGADW-------------QIEAGKSAKSQTQSLQYEAQEWGLSAEEYARFEALMKGWRGIQSLGLDPLTTLGIEARSDEERCRLAEKWVQQEFAWAEKELAFQREVDAA-------------------------------------------------------------------------------------------------------------------------
45807	GC_00002976	Human_Core	FDAARGOS80	O	O	COG0695	Glutaredoxin	MKNIRCVVLLGGCLMSAPLTAAQSVSGATRPVQIEAGKSAESQTQSLQYEAQEWGLSAEEYARFEALMKGRRGIQSPGLDPLTTLGIEARSDEERRRLAEKWVQQEFARAEKELAFQREVDAAWKRLYGQVLPVSLGTFGRMEQGTAQRRQALFVQAENCSACDARLATLLAGKQPFDIYVLGTKGDDNRLRAWARQKNIPAERVRKREITLNHDGGLSLQYGLTTTPVVMQQLPDGRWRPLTP
45808	GC_00002976	Human_Core	FDAARGOS81	O	O	COG0695	Glutaredoxin	MSDDSAADSHTVCFRGADW-------------QIEAGKSAKSQTQSLQYEAQEWGLSAEEYARFEALMKGWRGIQSLGLDPLTTLGIEARSDEERCRLAEKWVQQEFAWAEKELAFQREVDAA-------------------------------------------------------------------------------------------------------------------------
45809	GC_00002976	Human_Core	FDAARGOS81	O	O	COG0695	Glutaredoxin	MKNIRCVVLLGGCLMSAPLTAAQSVSGATRPVQIEAGKSAESQTQSLQYEAQEWGLSAEEYARFEALMKGRRGIQSPGLDPLTTLGIEARSDEERRRLAEKWVQQEFARAEKELAFQREVDAAWKRLYGQVLPVSLGTFGRMEQGTAQRRQALFVQAENCSACDARLATLLAGKQPFDIYVLGTKGDDNRLRAWARQKNIPAERVRKREITLNHDGGLSLQYGLTTTPVVMQQLPDGRWRPLTP
45810	GC_00002976	Human_Core	HI4320	O	O	COG0695	Glutaredoxin	MSDDSAADSHTVCFRGADW-------------QIEAGKSAKSQTQSLQYEAQEWGLSAEEYARFEALMKGWRGIQSLGLDPLTTLGIEARSDEERCRLAEKWVQQEFAWAEKELAFQREVDAA-------------------------------------------------------------------------------------------------------------------------
45811	GC_00002976	Human_Core	HI4320	O	O	COG0695	Glutaredoxin	MKNIRCVVLLGGCLMSAPLTAAQSVSGATRPVQIEAGKSAESQTQSLQYEAQEWGLSAEEYARFEALMKGRRGIQSPGLDPLTTLGIEARSDEERRRLAEKWVQQEFARAEKELAFQREVDAAWKRLYGQVLPVSLGTFGRMEQGTAQRRQALFVQAENCSACDARLATLLAGKQPFDIYVLGTKGDDNRLRAWARQKNIPAERVRKREITLNHDGGLSLQYGLTTTPVVMQQLPDGRWRPLTP
46759	GC_00003044	Human_Core	AOUC001					MKVSTFPESSFFDDLHSLTQLHHLSGELDMVLA---FVR--------------------------------------------------------------LDIGEHPDEDNFPPNFWIISAVAEQL--GALSVEADFTRPHLEKMVRAVWKAAEQTPYASDFRRIYNDAIKNAQFEDPVEALMFGA
46760	GC_00003044	Human_Core	AOUC001					-----------MTELRS--SLKSTEGDNRIALSSGLFLR--------------------------------------------------------------NASYNLPADGEITRHQGISPFFQEKFNEGIYISGIVFF------------------------------------------------
46761	GC_00003044	Human_Core	ENT1157					MKVSTFPESSFFDDLHSLTQLHHLSGELDMVLA---FVR--------------------------------------------------------------LDIGEHPDEDNFPPNFWIISAVAEQL--GALSVEADFTRPHLEKMVRAVWKAAEQTPYASDFRRIYNDAIKNAQFEDPVEALMFGA
46762	GC_00003044	Human_Core	ENT1157					MRVSTFPESFFFDDLHYLTQLHHLSGELDMVLA---FVR--------------------------------------------------------------LDIGEHLDEDNFPPNFWIISAVAEQL--GALSVVADFTRPHLEKMVRAVREAADQMPYASDFRRIYNDAIKNAQFEDPVEALMFGA
46763	GC_00003044	Human_Core	ENT1157					-----------MTELRS--SLKLTEGDNRIALSSGLFLR--------------------------------------------------------------NASYNLPADGEITRHQGISPFFQEKFNEGIYISGIVFF------------------------------------------------
46764	GC_00003044	Human_Core	FDAARGOS60					MKVSTFPESSFFDDLHSLTQLHHLSGELDMVLA---FVR--------------------------------------------------------------LDIGEHPDEDNFPPNFWIISAVAEQL--GALSVEADFTRPHLEKMVRAVWKAAEQTPYASDFRRIYNDAIKNAQFEDPVEALMFGA
46765	GC_00003044	Human_Core	FDAARGOS60					-----------MTELRS--SLKSTEGDNRIALSSGLFLR--------------------------------------------------------------NASYNLPADGEITRHQGISPFFQEKFNEGIYISGIVFF------------------------------------------------
46766	GC_00003044	Human_Core	FDAARGOS67					MKVSTFPESSFFDDLHSLTQLHHLSGELDMVLA---FVR--------------------------------------------------------------LDIGEHPDEDNFPPNFWIISAVAEQL--GALSVEADFTRPHLEKMVRAVWKAAEQTPYASDFRRIYNDAIKNAQFEDPVEALMFGA
46767	GC_00003044	Human_Core	FDAARGOS67					-----------MTELRS--SLKSTEGDNRIALSSGLFLR--------------------------------------------------------------NASYNLPADGEITRHQGISPFFQEKFNEGIYISGIVFF------------------------------------------------
46768	GC_00003044	Human_Core	FDAARGOS80					MKVSTFPESSFFDDLHSLTQLHHLSGELDMVLA---FVR--------------------------------------------------------------LDIGEHPDEDNFPPNFWIISAVAEQL--GALSVEADFTRPHLEKMVRAVWKAAEQTPYASDFRRIYNDAIKNAQFEDPVEALMFGA
46769	GC_00003044	Human_Core	FDAARGOS80					-----------MTELRS--SLKSTEGDNRIALSSGLFLR--------------------------------------------------------------NASYNLPADGEITRHQGISPFFQEKFNEGIYISGIVFF------------------------------------------------
46770	GC_00003044	Human_Core	FDAARGOS81					#NAME?
46771	GC_00003044	Human_Core	HI4320					MKVSTFPESSFFDDLHSLTQLHHLSGELDMVLA---FVR--------------------------------------------------------------LDIGEHPDEDNFPPNFWIISAVAEQL--GALSVEADFTRPHLEKMVRAVWKAAEQTPYASDFRRIYNDAIKNAQFEDPVEALMFGA
46772	GC_00003044	Human_Core	HI4320					-----------MTELRS--SLKSTEGDNRIALSSGLFLR--------------------------------------------------------------NASYNLPADGEITRHQGISPFFQEKFNEGIYISGIVFF------------------------------------------------
46773	GC_00003045	Human_Core	AOUC001	N	N	COG3539	Pilin (type 1 fimbria component protein)	MKKSLFSLLILSTLALSTQAIAQQIHLGGYNIDIQGRVIDEKLTCVVQDVAPIQLDDAYVDSLLLTPEKQFSVDFSGCTNQERARKVKIVVARQNTTHLMNTSSTANDTNARVALLGSTGELVPLNGEREQRTFYSDVAGDSGRLVFSLKYDRPESI-DAVTAGAFKATLSLDAYITDNIQ
46774	GC_00003045	Human_Core	AOUC001	N	N	COG3539	Pilin (type 1 fimbria component protein)	MKKSLFSLLILSTLSLSTQAIAQQIHLGGYNIDIQGRVIDEKLTCVVQDIAPIQLDDAYVDSLLLTPEKRFSVDFSGCTNQARDRKVKVVVGQQNATHLMNTGSTENDTNARVALLRSTGELVPLNGEREQRTFSSEVAGERGSLEFLLKYDRPESIDDAVTAGAFNAALSLDAYVTDDIQ
46775	GC_00003045	Human_Core	ENT1157	N	N	COG3539	Pilin (type 1 fimbria component protein)	MKKSLFSLLILSTLALSTQAIAQQIHLGGYNIDIQGRVIDEKLTCVVQDVAPIQLDDAYVDSLLLTPEKQFSVDFSGCTNQERARKVKIVVARQNTTHLMNTSSTANDTNARVALLGSTGELVPLNGEREQRTFYSDVAGDSGRLVFSLKYDRPESI-DAVTAGAFKATLSLDAYITDNIQ
46776	GC_00003045	Human_Core	ENT1157	N	N	COG3539	Pilin (type 1 fimbria component protein)	MKKSLFSLLILSTLSLSTQAIAQQIHLGGYNIDIQGRVIDEKLTCVVQDIAPIQLDDAYVDSLLLTPEKRFSVDFSGCTNQARDRKVKVVVGQQNATHLMNTGSTENDTNARVALLRSTGELVPLNGEREQRTFSSEVAGERGSLEFLLKYDRPESIDDAVTAGAFNAALSLDAYVTDDIQ
46777	GC_00003045	Human_Core	FDAARGOS60	N	N	COG3539	Pilin (type 1 fimbria component protein)	MKKSLFSLLILSTLALSTQAIAQQIHLVNENIAIQGRVIDEKLTCVVQDVAPIQLDDAYIDSLLLTPEKRFSVDFSGCTNQERARKVKIVVARQNTTHLMNASSTANDTNARVALLGSTGELVPLNGEREQRTFYSDVAGDSGRLVFSLKYDRPESIDDAVTAGAFKATLSLDAYITDNIQ
46778	GC_00003045	Human_Core	FDAARGOS60	N	N	COG3539	Pilin (type 1 fimbria component protein)	MKKSLFSLLILSTLSLSTQAIAQQIHLGGYNIDIQGRVIDEKLTCVVQDIAPIQLDDAYVDSLLLTPEKRFSVDFSGCTNQARDRKVKVVVGRQNATHLMNTGSTENDTNARVALLRSTGELVPLNGENSERTFSSEVAGERGSLEFLLKYDRPESIDDAVTAGAFNAALSLDAYVTDDIQ
46779	GC_00003045	Human_Core	FDAARGOS67	N	N	COG3539	Pilin (type 1 fimbria component protein)	MKKSLFSLLILSTLALSTQAIAQQIHLGGYNIDIQGRVIDEKLTCVVQDVAPIQLDDAYIDSLLLTPEKRFSVDFSGCTNQERARKVKIVVARQNTTHLMNASSTANDTNARVALLGSTGELVPLNGEREQRTFYSDVAGDSGRLVFSLKYDRPESIDDAVTAGAFKATLSLDAYITDNIQ
46780	GC_00003045	Human_Core	FDAARGOS67	N	N	COG3539	Pilin (type 1 fimbria component protein)	MKKSLFSLLILSTLSLSTQAIAQQIHLGGYNIDIQGRVIDEKLTCVVQDIAPIQLDDAYVDSLLLTPEKRFSVDFSGCTNQARDRKVKVVFGQKNTTHLMNTGSTENDTNARVALLRSTGELIPLNGENSERTFSSEVAGERGSLEFLLKYDRPASIDDAVTAGAFSAALSLDAYVTDDIQ
46781	GC_00003045	Human_Core	FDAARGOS80	N	N	COG3539	Pilin (type 1 fimbria component protein)	MKKSLFSLLILSTLALSTQAIAQQIHLGGYNIDIQGRVIDEKLTCVVQDVAPIQLDDAYVDSLLLTPEKQFSVDFSGCTNQERARKVKIVVARQNTTHLMNTSSTANDTNARVALLGSTGELVPLNGEREQRTFYSDVAGDSGRLVFSLKYDRPESI-DAVTAGAFKATLSLDAYITDNIQ
46782	GC_00003045	Human_Core	FDAARGOS80	N	N	COG3539	Pilin (type 1 fimbria component protein)	MKKSLFSLLILSTLALSTQAIAQQIHLGGYNIDIQGRVIDEKLTCVVQDIAPIQLDDAYVDSLLLTPEKRFSVDFSGCTNQARDRKVKVVVGQQNATHLMNTGSTENDTNARVALLRSTGELVPLNGEREQRTFSSEVAGERGSLEFLLKYDRPESIDDAVTAGAFNAALSLDAYVTDDIQ
46783	GC_00003045	Human_Core	FDAARGOS81	N	N	COG3539	Pilin (type 1 fimbria component protein)	MKKSLFSLLILSTLALSTQAIAQQIHLGGYNIDIQGRVIDEKLTCVVQDVAPIQLDDAYIDSLLLTPEKRFSVDFSGCTNQERARKVKIVVARQNTTHLMNASSTANDTNARVALLGSTGELVPLNGEREQRTFYSDVAGDSGRLVFSLKYDRPESIDDAVTAGAFKATLSLDAYITDNIQ
46784	GC_00003045	Human_Core	FDAARGOS81	N	N	COG3539	Pilin (type 1 fimbria component protein)	MKKSLFSLLILSTLSLSTQAIAQQIHLGGYNIDIQGRVIDEKLTCVVQDIAPIQLDDAYVDSLLLTPEKRFSVDFSGCTNQARDRKVKVVFGQKNTTHLMNTGSTENDTNARVALLRSTGELVPLNGENSERTFSSEVAGERGSLEFLLKYDRPASIDDAVTAGAFKATLSLDAYVTDDIQ
46785	GC_00003045	Human_Core	HI4320	N	N	COG3539	Pilin (type 1 fimbria component protein)	MKKSLFSLLILSTLALSTQAIAQQIHLGGYNIDIQGRVIDEKLTCVVQDVAPIQLDDAYVDSLLLTPEKQFSVDFSGCTNQERARKVKIVVARQNTTHLMNTSSTANDTNARVALLGSTGELVPLNGEREQRTFYSDVAGDSGRLVFSLKYDRPESI-DAVTAGAFKATLSLDAYITDNIQ
46786	GC_00003045	Human_Core	HI4320	N	N	COG3539	Pilin (type 1 fimbria component protein)	MKKSLFSLLILSTLSLSTQAIAQQIHLGGYNIDIQGRVIDEKLTCVVQDIAPIQLDDAYVDSLLLTPEKRFSVDFSGCTNQARDRKVKVVVGQQNATHLMNTGSTENDTNARVALLRSTGELVPLNGEREQRTFSSEVAGERGSLEFLLKYDRPESIDDAVTAGAFNAALSLDAYVTDDIQ
48864	GC_00003216	Human_Core	AOUC001					------------------------------------------------------------------------------------------------------------------------------------------------------------------------------------------------------------------------------------------------------------MALLLREGSVETPYSLPLVCATSQFVNASYQDDPIDWAKCNTGIRFRGKTDFC--------------ERMDT---------
48865	GC_00003216	Human_Core	ENT1157					------------------------------------------------------------------------------------------------------------------------------------------------------------------------------------------------------------------------------------------------------------MALLLREGSVETPYSLPLVCATSQFVNASYQDDPIDWAKCNTGIRFRGKTDFC--------------ERMDT---------
48866	GC_00003216	Human_Core	FDAARGOS60					#NAME?
48867	GC_00003216	Human_Core	FDAARGOS60					#NAME?
48868	GC_00003216	Human_Core	FDAARGOS67					------------------------------------------------------------------------------------------------------------------------------------------------------------------------------------------------------------------------------------------------------------MALLLREGSVETPYSLPLVCATSQFVNASYQDDPIDWAKCNTGIRFRGKTDFC--------------ERMDT---------
48869	GC_00003216	Human_Core	FDAARGOS67					#NAME?
48870	GC_00003216	Human_Core	FDAARGOS80					#NAME?
48871	GC_00003216	Human_Core	FDAARGOS81					------------------------------------------------------------------------------------------------------------------------------------------------------------------------------------------------------------------------------------------------------------MALLLREGSVETPYSLPLVCATSQFVNASYQDDPIDWAKCNTGIRFRGKTDFC--------------ERMDT---------
48872	GC_00003216	Human_Core	FDAARGOS81					-------------------------------------------------------------------------------------------------------------------------------------------------------------------------------------------------------------------MCIRFRNGFDPEETLGGLSLYSEDGARVFNTDYLPFTRGKSMALLLREGSVETPYSLPLVCATSQFVNASYQDDPIDWAKCNTGIRFRGKTDFC--------------ERMDT---------
48873	GC_00003216	Human_Core	HI4320					MYGLEIFPVEGGKPYRLTRDTQILCYLTSYQIGPEDWPHYRQPKKTRSKVIHEAMGYEAFAIPRVASVYMAVNDYAYFQGITHIRMEGPVLRYEYVYDNVQVQDPQMAKRANMVVDIYGIPLPDSTKPTYGVEWYGAFQGFRSAITRNTQMTYCVFRQKIHLEGGRYWSLPTTLPHLDKCVMFYHATNPQAEVSYLAHKKQLYSSAQTDIYVCVFVSGMVLTPKRRWGLSLYSEDGTLVFNTDYLPFTRGKSMELLLREGSVETPYSLPLVCATSQFVNASYQDDPIDWAKRNTGIRFRGKQIFVSERIRDAHRQHHVEQRIPFYVLNGSLYF
48874	GC_00003216	Human_Core	HI4320					#NAME?
49388	GC_00003268	Human_Core	AOUC001	P	P	COG1629|COG4771	Outer membrane receptor proteins, mostly Fe transport|Outer membrane receptor for ferrienterochelin and colicins	MNIMKKSKLSIILLILLSSPLYGKENNQDKSQEKETSNDVITVKATSIKNKETFSSLLLNNREEIKGKQLEQIKTNTIGNTVSKVAGVQAEGFGPNAARPVIRSLSGNRVGILVNNLPINDVSFISGNMPIPVDMNRINEISISKSSEALLYGGSSSGGAIHLWDDRIMTQFPEKAISGAVTFNGSTNNGNGGSVNIKFSNKENWIFNLSGATKRVSKYKIPTRSKVGACYSYQQLKDHSALRDQCQVDMKVFTSRNPEAYPYISEFWKKYQVEYELSEDDKYTFKDKDYFSGIGYVDNEPNLRYKPGSPTSIEHVTPPKHYVENNNNEIPNSFLKSQSGNASLSYIGDDGYLGFSVTDFQTSYGVPGYAYLTTKTTRERYKPVSVSNSNRRIDIQGKH…
49389	GC_00003268	Human_Core	ENT1157	P	P	COG1629|COG4771	Outer membrane receptor proteins, mostly Fe transport|Outer membrane receptor for ferrienterochelin and colicins	MNIMKKSKLSIILLILLSSPLYGKENNQDKSQEKETSNDVITVKATSIKNKETFSSLLLNNREEIKGKQLEQIKTNTIGNTVSKVAGVQAEGFGPNAARPVIRSLSGNRVGILVNNLPINDVSFISGNMPIPVDMNRINEISISKSSEALLYGGSSSGGAIHLWDDRIMTQFPEKAISGAVTFNGSTNNGNGGSVNIKFSNKENWIFNLSGATKRVSKYKIPTRSKVGACYSYQQLKDHFALRDQCQVDMKVFTSRNPEAYPYISEFWKKYQVEYELSEDDKYTFKDKDYFSGIGYVDNEPNLRYKPGSPTSIEHVTPPKHYVENNNNEIPNSFLKSQSGNASLSYIGDDGYLGFSVTDFQTSYGVPGYAYLTTKTTRERYKPVSVSNSNRRIDIQGKH…
49390	GC_00003268	Human_Core	FDAARGOS60	P	P	COG1629|COG4771	Outer membrane receptor proteins, mostly Fe transport|Outer membrane receptor for ferrienterochelin and colicins	MNIMKKSKLSIILLILLSSPLYGKENNQDKSQEKETSNDVITVKATSIKNKETFSSLLLNNREEIKGKQLEQIKTNTIGNTVSKVAGVQAEGFGPNAARPVIRSLSGNRVGILVNNLPINDVSFISGNMPIPVDMNRINEISISKSSEALLYGGSSSGGAIHLWDDRIMTQFPEKAISGAVTFNGSTNNGNGGSVNIKFSNKENWIFNLSGATKRVSKYKIPTRSKVGACYSYQQLKDHSALRDQCQVDMKVFTSRNPEAYPYISEFWKKYQVEYELSEDDKYTFKDKDYFSGIGYVDNEPNLRYKPGSPTSIEHVTPPKHYVENNNNEIPNSFLKSQSGNASLSYIGDDGYLGFSVTDFQTSYGVPGYAYLTTKTTRERYKPVSVSNSNRRIDIQGKH…
49391	GC_00003268	Human_Core	FDAARGOS60	P	P	COG1629|COG4771	Outer membrane receptor proteins, mostly Fe transport|Outer membrane receptor for ferrienterochelin and colicins	-------------------------------------------------------------------------------------------------------------------------------------------------------------------------------------------------------------------------------------------------------------------------------------------------------------------------------------------------------------------------------------------MYKPVSVSNHNQRIDIQGKH…
49392	GC_00003268	Human_Core	FDAARGOS60	P	P	COG1629|COG4771	Outer membrane receptor proteins, mostly Fe transport|Outer membrane receptor for ferrienterochelin and colicins	---MKKIKLSIMLLMLFSFPLYICAKEIDEEKNKEKA-DILTVRENKTNNKETFSSLLLNNREEVKGKKLDEIKANTIGNTVSKIAGVQTEGFGPNAARPIIRSLSGNRVGILVNNLPINDVSFISGNMPIPIDINKINEIAISKSSEALLYGGGSSGGAIHLWDDRIMTQLPEKTISGAVTFNGSTNNGNGGSATIKFSDQQNWVFHLSGATKRVTHYKIPTRSKAGACYSYQQLKDHFKLRDQCQVEMKVSNRLNPAFYPYISEFWKKK--------------------------------------------------------------------------------------------------------------------------------…
49393	GC_00003268	Human_Core	FDAARGOS67	P	P	COG1629|COG4771	Outer membrane receptor proteins, mostly Fe transport|Outer membrane receptor for ferrienterochelin and colicins	MNIMKKSKLSIILLILLSSPLYGKENNQDKSQEKETSNDVITVKATSIKNKETFSSLLLNNREEIKGKQLEQIKTNTIGNTVSKVAGVQAEGFGPNAARPVIRSLSGNRVGILVNNLPINDVSFISGNMPIPVDMNRINEISISKSSEALLYGGSSSGGAIHLWDDRIMTQFPEKAISGAVTFNGSTNNGNGGSVNIKFSNKENWIFNLSGATKRVSKYKIPTRSKVGACYSYQQLKDHSALRDQCQVDMKVFTSRNPEAYPYISEFWKKYQVEYELSEDDKYTFKDKDYFSGIGYVDNEPNLRYKPGSPTSIEHVTPPKHYVENNNNEIPNSFLKSQSGNASLSYIGDDGYLGFSVTDFQTSYGVPGYAYLTTKTTRERYKPVSVSNSNRRIDIQGKH…
49394	GC_00003268	Human_Core	FDAARGOS80	P	P	COG1629|COG4771	Outer membrane receptor proteins, mostly Fe transport|Outer membrane receptor for ferrienterochelin and colicins	MNIMKKSKLSIILLILLSSPLYGKENDQDKSQEKETSNDVITVKATSIKNKETFSSLLLNNREEIKGKQLEQIKTNTIGNTVSKVAGVQAEGFGPNAARPVIRSLSGNRVGILVNNLPINDVSFISGNMPIPVDMNRINEISISKSSEALLYGGSSSGGAIHLWDDRIMTQFPEKAISGAVTFNGSTNNGNGGSVNIKFSNKENWIFNLSGATKRVSKYKIPTRSKVGACYSYQQLKDHSALRDQCQVDMKVFTSRNPEAYPYISEFWKKYQVEYELSEDDKYTFKDKDYFSGIGYVDNEPNLRYKPGSPTSIEHVTPPKHYVENNNNEIPNSFLKSQSGNASLSYIGDDGYLGFSVTDFQTSYGVPGYAYLTTKTTRERYKPVSVSNSNRRIDIQGKH…
49395	GC_00003268	Human_Core	FDAARGOS80	P	P	COG1629|COG4771	Outer membrane receptor proteins, mostly Fe transport|Outer membrane receptor for ferrienterochelin and colicins	---MKKIKLSIMLLMLFSFPLYICAKEIDEEKNKEKA-DILTVRENKTNNKETFSSLLLNNREEVKGKKLDEIKANTIGNTVSKIAGVQTEGFGPNAARPIIRSLSGNRVGILVNNLPINDVSFISGNMPIPIDINKINEIAISKSSEALLYGGGSSGGAIHLWDDRIMTQLPEKTISGAVTFNGSTNNGNGGSATIKFSDQQNWVFHLSGATKRVTHYKIPTRSKAGACYSYQQLKDHFKLRDQCQVEMKVSNRLNPAFYPYISEFWKKNKIAYELDEDDKYTFKDKDYISGLGYVNNEPNVLYKSGSSNFIEHVSPPKHYVENNNNEIPNSFLKSQSGTASLTYINDEGYLGLSITDFQTSYGVPGYAYLTTKTSRKMYKPVSVSNHNQRIDIQGKH…
49396	GC_00003268	Human_Core	FDAARGOS81	P	P	COG1629|COG4771	Outer membrane receptor proteins, mostly Fe transport|Outer membrane receptor for ferrienterochelin and colicins	MNIMKKSKLSIILLILLSSPLYGKENNQDKSQEKETSNDVITVKATSIKNKETFSSLLLNNREEIKGKQLEQIKTNTIGNTVSKVAGVQAEGFGPNAARPVIRSLSGNRVGILVNNLPINDVSFISGNMPIPVDMNRINEISISKSSEALLYGGSSSGGAIHLWDDRIMTQFPEKAISGAVTFNGSTNNGNGGSVNIKFSNKENWIFNLSGATKRVSKYKIPTRSKVGACYSYQQLKDHSALRDQCQVDMKVFTSRNPEAYPYISEFWKKYQVEYELSEDDKYTFKDKDYFSGIGYVDNEPNLRYKPGSPTSIEHVTPPKHYVENNNNEIPNSFLKSQSGNASLSYIGDDGYLGFSVTDFQTSYGVPGYAYLTTKTTRERYKPVSVSNSNRRIDIQGKH…
49397	GC_00003268	Human_Core	HI4320	P	P	COG1629|COG4771	Outer membrane receptor proteins, mostly Fe transport|Outer membrane receptor for ferrienterochelin and colicins	MNIMKKSKLSIILLILLSSPLYGKENNQDKSQEKETSNDVITVKATSIKNKETFSSLLLNNREEIKGKQLEQIKTNTIGNTVSKVAGVQAEGFGPNAARPVIRSLSGNRVGILVNNLPINDVSFISGNMPIPVDMNRINEISISKSSEALLYGGSSSGGAIHLWDDRIMTQFPEKAISGAVTFNGSTNNGNGGSVNIKFSNKENWIFNLSGATKRVSKYKIPTRSKVGACYSYQQLKDHSALRDQCQVDMKVFTSRNPEAYPYISEFWKKYQVEYELSEDDKYTFKDKDYFSGIGYVDNEPNLRYKPGSPTSIEHVTPPKHYVENNNNEIPNSFLKSQSGNASLSYIGDDGYLGFSVTDFQTSYGVPGYAYLTTKTTRERYKPVSVSNSNRRIDIQGKH…
49913	GC_00003326	Human_Core	AOUC001	P	P	COG4771	Outer membrane receptor for ferrienterochelin and colicins	MKKSIFNYTTFFISMSYSLFANASPAIKSTENRNNEVLEVYSTPLHTPQEKMAIPVSVLTQEDLRANRSASIAETLTSLPGFHASFFGGGSVHPVIRGMSGNRVKVLHSGSDLMDVSSIGADHTITSEPFLSQRIEVLKGPSTLLYGGGTIGGAINVIDSKIPMSVPEKGYEGELHYQYDSVSKGNTGSVGLTLGENNLALRLEGTKRYQSDYKQPEPLHQGETSRLAGSYQDNQSANIGVSWLFDDGYIGIGYGEQHRRYGLPGHTHFHDHEDDHHHHAPIRPPLIGHHHHNHNHEYPDEQHQHGIPYIVMDSKRWDLRGEKNNPFTGIESIRFSAVRTDYHHDEKEGNEVSTSFKNKGDELRLTFTHQPIWGWHGVIGGQFNQRDFSAQGEEAYVPS…
49914	GC_00003326	Human_Core	ENT1157	P	P	COG4771	Outer membrane receptor for ferrienterochelin and colicins	MKKSIFNYTTFFISMSYSLFANASPAIKSTENRNNEVLEVYSTPLHTPQEKMAIPVSVLTQEDLRANRSASIAETLTSLPGFHASFFGGGSVHPVIRGMSGNRVKVLHSGSDLMDVSSIGADHTITSEPFLSQRIEVLKGPSTLLYGGGTIGGAINVIDSKIPMSVPEKGYEGELHYQYDSVSKGNTGSVGLTLGENNLALRLEGTKRYQSDYKQPEPLHQGETSRLAGSYQDNQSANIGVSWLFDDGYIGIGYGEQHRRYGLPGHTHFHDHEDDHHHHAPIRPPLIGHHHHNHNHEYPDEQHQHGIPYIVMDSKRWDLRGEKNNPFTGIESIRFSAVRTDYHHDEKEGNEVSTSFKNKGDELRLTFTHQPIWGWHGVIGGQFNQRDFSAQGEEAYVPS…
49915	GC_00003326	Human_Core	FDAARGOS60	P	P	COG4771	Outer membrane receptor for ferrienterochelin and colicins	MKKSIFNYTTFFISMSYSLFANASPAIKSTENRNNEVLEVYSTPLHTPQEKMAIPVSVLTQEDLRANRSASIAETLTSLPGFHASFFGGGSVHPVIRGMSGNRVKVLHSGSDLMDVSSIGADHTITSEPFLSQRIEVLKGPSTLLYGGGTIGGAINVIDSKIPMSVPEKGYEGELHYQYDSVSKGNTGSVGLTLGENNLALRLEGTKRYQSDYKQPEPLHQGETSRLAGSYQDNQSANIGVSWLFDDGYIGIGYGEQHRRYGLPGHTHFHDHEDDHHHHAPIRPPLIGHHHHNHNHEYPDEQHQHGIPYIVMDSKRWDLRGEKNNPFTGIESIRFSAVRTDYHHDEKEGNEVSTSFKNKGDELRLTFTHQPIWGWHGVIGGQFNQRDFSAQGEEAYVPS…
49916	GC_00003326	Human_Core	FDAARGOS60	P	P	COG4771	Outer membrane receptor for ferrienterochelin and colicins	MGKSVFNCTMIYISISYSLFANANTTNIVEDKQSDQILKVYSTPLHTSREKMATPIVVITQEDLRTVRSASIAETLTTLPGFRASFFGGGSVHPVVRGMSGNRVKVLHSGSDLMDVSSIGADHAITSEPFLSQRIEVLKGSATLLYGGGTIGGAINVIDNKIPLSVPDKGYQGELHYQYDSVSKGNTGAAGLTLGQNNFALRIEGSKRQQGNYQQPVPLHQGEDRHLAGSYQNNQSANIGTSWIFDDGYIGISYGEQHRRYGLPGHTHFHSHEDEHHHDTVIAPPSVGHHHHNHNHVYPDEQHVHGIPYIEMNSKRWDLRGEKNNPFAGIESIRFNATRTNYHHDEKEGSEITTQFKNKGDELRLTFTHQPVWGWHGVIGGQFNQRDFSAQGEEAYVPP…
49917	GC_00003326	Human_Core	FDAARGOS67	P	P	COG4771	Outer membrane receptor for ferrienterochelin and colicins	MKKSIFNYTTFFISMSYSLFANASPAIKSTENRNNEVLEVYSTPLHTPQEKMAIPVSVLTQEDLRANRSASIAETLTSLPGFHASFFGGGSVHPVIRGMSGNRVKVLHSGSDLMDVSSIGADHTITSEPFLSQRIEVLKGPSTLLYGGGTIGGAINVIDSKIPMSVPEKGYEGELHYQYDSVSKGNTGSVGLTLGENNLALRLEGTKRYQSDYKQPEPLHQGETSRLAGSYQDNQSANIGVSWLFDDGYIGIGYGEQHRRYGLPGHTHFHDHEDDHHHHAPIRPPLIGHHHHNHNHEYPDEQHQHGIPYIVMDSKRWDLRGEKNNPFTGIESIRFSAVRTDYHHDEKEGNEVSTSFKNKGDELRLTFTHQPIWGWHGVIGGQFNQRDFSAQGEEAYVPS…
49918	GC_00003326	Human_Core	FDAARGOS80	P	P	COG4771	Outer membrane receptor for ferrienterochelin and colicins	MKKSIFNYTTFFISMSYSLFANASPAIKSTENRNNEVLEVYSTPLHTPQEKMAIPVSVLTQEDLRANRSASIAETLTSLPGFHASFFGGGSVHPVIRGMSGNRVKVLHSGSDLMDVSSIGADHTITSEPFLSQRIEVLKGPSTLLYGGGTIGGAINVIDSKIPMSVPEKGYEGELHYQYDSVSKGNTGSVGLTLGENNLALRLEGTKRYQSDYKQPEPLHQGETSRLAGSYQDNQSANIGVSWLFDDGYIGIGYGEQHRRYGLPGHTHFHDHEDDHHHHAPIRPPLIGHHHHNHNHEYPDEQHQHGIPYIVMDSKRWDLRGEKNNPFTGIESIRFSAVRTDYHHDEKEGNEVSTSFKNKGDELRLTFTHQPIWGWHGVIGGQFNQRDFSAQGEEAYVPS…
49919	GC_00003326	Human_Core	FDAARGOS80	P	P	COG4771	Outer membrane receptor for ferrienterochelin and colicins	MGKSVFNCTMIYISISYSLFANANTTNIVEDKQSDQILKVYSTPLHTSREKMATPIVVITQEDLRTVRSASIAETLTTLPGFRASFFGGGSVHPVVRGMSGNRVKVLHSGSDLMDVSSIGADHAITSEPFLSQRIEVLKGSATLLYGGGTIGGAINVIDNKIPLSVPDKGYQGELHYQYDSVSKGNTGAAGLTLGQNNFALRIEGSKRQQGNYQQPVPLHQGEDRHLAGSYQNNQSANIGTSWIFDDGYIGISYGEQHRRYGLPGHTHFHSHEDEHHHDTVIAPPSVGHHHHNHNHVYPDEQHVHGIPYIEMNSKRWDLRGEKNNPFAGIESIRFNATRTNYHHDEKEGSEITTQFKNKGDELRLTFTHQPVWGWHGVIGGQFNQRDFSAQGEEAYVPP…
49920	GC_00003326	Human_Core	FDAARGOS81	P	P	COG4771	Outer membrane receptor for ferrienterochelin and colicins	MKKSIFNYTTFFISMSYSLFANASPAIKSTENRNNEVLEVYSTPLHTPQEKMAIPVSVLTQEDLRANRSASIAETLTSLPGFHASFFGGGSVHPVIRGMSGNRVKVLHSGSDLMDVSSIGADHTITSEPFLSQRIEVLKGPSTLLYGGGTIGGAINVIDSKIPMSVPEKGYEGELHYQYDSVSKGNTGSVGLTLGENNLALRLEGTKRYQSDYKQPEPLHQGETSRLAGSYQDNQSANIGVSWLFDDGYIGIGYGEQHRRYGLPGHTHFHDHEDDHHHHAPIRPPLIGHHHHNHNHEYPDEQHQHGIPYIVMDSKRWDLRGEKNNPFTGIESIRFSAVRTDYHHDEKEGNEVSTSFKNKGDELRLTFTHQPIWGWHGVIGGQFNQRDFSAQGEEAYVPS…
49921	GC_00003326	Human_Core	HI4320	P	P	COG4771	Outer membrane receptor for ferrienterochelin and colicins	MKKSIFNYTTFFISMSYSLFANASPAIKSTENRNNEVLEVYSTPLHTPQEKMAIPVSVLTQEDLRANRSASIAETLTSLPGFHASFFGGGSVHPVIRGMSGNRVKVLHSGSDLMDVSSIGADHTITSEPFLSQRIEVLKGPSTLLYGGGTIGGAINVIDSKIPMSVPEKGYEGELHYQYDSVSKGNTGSVGLTLGENNLALRLEGTKRYQSDYKQPEPLHQGETSRLAGSYQDNQSANIGVSWLFDDGYIGIGYGEQHRRYGLPGHTHFHDHEDDHHHHAPIRPPLIGHHHHNHNHEYPDEQHQHGIPYIVMDSKRWDLRGEKNNPFTGIESIRFSAVRTDYHHDEKEGNEVSTSFKNKGDELRLTFTHQPIWGWHGVIGGQFNQRDFSAQGEEAYVPS…
49976	GC_00003333	Human_Core	AOUC001					MKKSGLLTLCFSLWLLTGCSAQEIAEWNQKISDLGHQVSHTMNGGMQKREQREYDVVIPVDIDTAAARLRRYYGFEDVNAKIRALCQSGKESDQWAATAIAEESRGWEWEVTPGSYYKMGADMGKRNPPAHIVIELEKNGSGTHMYITYSASYSDTLTPEFVQEIFKTANDVAAGKRR
49977	GC_00003333	Human_Core	ENT1157					MKKSGLLTLCFSLWLLTGCSAQEIAEWNQKISDLGHQVSHTMNGGMQKREQREYDVVIPVDIDTAAARLRRYYGFEDVNAKIRALRQSGKESDQWAATAIAEEA--------------------------------------------------------------------GAGNGK
49978	GC_00003333	Human_Core	ENT1157					MMNKLSFVPCFFVFLLAGCSTQEIAEWNQKISDFGHQVSNTMTGGKQERSKKATDMTIPVDIDTAASRLRRYYGFTDVNTQIATL-QRGTVNDQWAAEAIAAE--GHTFEATPGSYYKFGRRLGNNNPLDEVILELEKNGAGTRVYVVYHSSFSGHLTEEYVDPLFKQIRDVASGKIR
49979	GC_00003333	Human_Core	ENT1157					MGRHGY----------------------------------------------------------------------------------------------CRRSRGWEWEVTPGSYYKMGADMGKRNPPAHIVIELEKNGSGTHMYITYSASYSDTLTPEFVQEIFKTANDVAAGKRR
49980	GC_00003333	Human_Core	FDAARGOS60					MKKSGLLTLCFSLWLLTGCSAQEIAEWNQKISDLGHQVSHTMNGGMQKREQREYDVVIPVDIDTAAARLRRYYGFEDVNAKIRALCQSGKESDQWAATAIAEESRGWEWEVTPGSYYKMGADMGKRNPPAHIVIELEKNGSGTHMYITYSASYSDTLTPEFVQEIFKTANDVAAGKRR
49981	GC_00003333	Human_Core	FDAARGOS67					MKKSGLLTLCFSLWLLTGCSAQEIAEWNQKISDLGHQVSHTMNGGMQKREQREYDVVIPVDIDTAAARLRRYYGFEDVNAKIRALRQSGKESDQWAATAIAEESRGWEWEVTPGSYYKMGADMGKRNPPAHIVIELEKNGSGTHMYITYSASYSDTLTPEFVQEIFKTANDVAAGKRR
49982	GC_00003333	Human_Core	FDAARGOS80					MKKSGLLTLCFSLWLLTGCSAQEIAEWNQKISDLGHQVSHTMNGGMQKREQREYDVVIPVDIDTAAARLRRYYGFEDVNAKIRALRQSGKESDQWAATAIAEESRGWEWEVTPGSYYKMGADMGKRNPPAHIVIELEKNGSGTHMYITYSASYSDTLTPEFVQEIFKTANDVAAGKRR
49983	GC_00003333	Human_Core	FDAARGOS81					MKKSGLLTLCFSLWLLTGCSAQEIAEWNQKISDLGHQVSHTMNGGMQKREQREYDVVIPVDIDTAAARLRRYYGFEDVNAKIRALCQSGKESDQWAATAIAEESRGWEWEVTPGSYYKMGADMGKRNPPAHIVIELEKNGSGTHMYITYSASYSDTLTPEFVQEIFKTANDVAAGKRR
49984	GC_00003333	Human_Core	HI4320					MKKSGLLTLCFSLWLLTGCSAQEIAEWNQKISDLGHQVSHTMNGGMQKREQREYDVVIPVDIDTAAARLRRYYGFEDVNTKIRALRQSGKESDQWAATAIAEESRGWEWEVTPGSYYKMGADMGKRNPPAHIVIELEKNGSGTHMYITYSASYSDTLTPEFVQEIFKTANDVAAGKRR
50272	GC_00003369	Human_Core	AOUC001	T|K	T|K	COG3279	DNA-binding response regulator, LytR/AlgR family	MRNNPEEKTTRAFYPLPVLGMLLFCAAGGSQAALTVVADYGGQPAAPFYDAINNAPNEWTAKPASRPLPSVMAPSMVLPVETPEMTPGEVDDRVLHLPGIGALYLVGDDPLSRAWLTQHAAQLNAMNAAGMVVNVKSETGLQALQALAQGGLLSPASGTDLAHRLQLSHYPVLITETGLTQQVK
50273	GC_00003369	Human_Core	ENT1157	T|K	T|K	COG3279	DNA-binding response regulator, LytR/AlgR family	MRNNPEEKTTRAFYPLPVLGMLLFCAAGGSQAALTVVADYGGQPAAPFYDAINNAPNEWTAKPASRPLPSVMAPSMVLPVETPEMTPGEVDDRVLHLPGIGALYLVGDDPLSRAWLTQHAAQLNAMNAAGMVVNVKSETGLQALQALAQGGLLSPASGTDLAHRLQLSHYPVLITETGLTQQVK
50274	GC_00003369	Human_Core	ENT1157	T|K	T|K	COG3279	DNA-binding response regulator, LytR/AlgR family	MPNNPEKKTKCSFYRLTGVGLLLFCVAGGCQAALTVVADYGGQPAAPFYDAINNAPNEWTTKPVSRPLPPVMVPSMVLPVETPEMTPGKVDDRALHLPGIGALYLVGDDPLSREWLTQHAARLKAMNAAGMVVNVKSDAGLQALQALAQGGLLSPASGTDLAHRLRLSHYPVLITETGLTQQVK
50275	GC_00003369	Human_Core	FDAARGOS60	T|K	T|K	COG3279	DNA-binding response regulator, LytR/AlgR family	MRNNPEEKTTRAFYPLPVLGMLLFCAAGGSQAALTVVADYGGQPAAPFYDAINNAPNEWTAKPASRPLPSVMAPSMVLPVETPEMTPGEVDDRVLHLPGIGALYLVGDDPLSRAWLTQHAAQLNAMNAAGMVVNVKSETGLQALQALAQGGLLSPASGTDLAHRLQLSHYPVLITETGLTQQVK
50276	GC_00003369	Human_Core	FDAARGOS67	K|T	K|T	COG3279	DNA-binding response regulator, LytR/AlgR family	MRNNPEEKTTRAFYPLPVLGMLLFCAAGGSQAALTVVADYGGQPAAPFYDAINNAPNEWTAKPASRPLPSVMAPSMVLPVETPEMTPGEVDDRVLHLPGIGALYLVGDDPLSRAWLTQHAAQLNAMNAAGMVVNVKSETGLQALQALAQGGLLSPASGTDLAHRLQLSHYPVLITETGLTQQVK
50277	GC_00003369	Human_Core	FDAARGOS80	K|T	K|T	COG3279	DNA-binding response regulator, LytR/AlgR family	MRNNPEEKTTRAFYPLPVLGMLLFCAAGGSQAALTVVADYGGQPAAPFYDAINNAPNEWTAKPASRPLPSVMAPSMVLPVETPEMTPGEVDDRVLHLPGIGALYLVGDDPLSRAWLTQHAAQLNAMNAAGMVVNVKSETGLQALQALAQGGLLSPASGTDLAHRLQLSHYPVLITETGLTQQVK
50278	GC_00003369	Human_Core	FDAARGOS81	K|T	K|T	COG3279	DNA-binding response regulator, LytR/AlgR family	MRNNPEEKTTRAFYPLPVLGMLLFCAAGGSQAALTVVADYGGQPAAPFYDAINNAPNEWTAKPASRPLPSVMAPSMVLPVETPEMTPGEVDDRVLHLPGIGALYLVGDDPLSRAWLTQHAAQLNAMNAAGMVVNVKSETGLQALQALAQGGLLSPASGTDLAHRLQLSHYPVLITETGLTQQVK
50279	GC_00003369	Human_Core	HI4320	T|K	T|K	COG3279	DNA-binding response regulator, LytR/AlgR family	MRNNPEEKTTRAFYPLPVLGMLLFCAAGGSQAALTVVADYGGQPAAPFYDAINNAPNEWTAKPASRPLPSVMAPSMVLPVETPEMTPGEVDDRVLHLPGIGALYLVGDDPLSRAWLTQHAAQLNAMNAAGMVVNVKSETGLQALQALAQGGLLSPASGTDLAHRLQLSHYPVLITETGLTQQVK
50304	GC_00003373	Human_Core	AOUC001					MQTIDFMPDRLNAEPTVFRGFTTHEMFAAAGVGCVGGSVISIPLLPLAGWVILPTGALIMPLLVVFFGGTFLTRIKRGKPENYLYRRLSWKLQTGFARTLPLTGRLTEKSLITVSQGWFLRRTQALSLCRYIAGGRHE
50305	GC_00003373	Human_Core	ENT1157					MQTIDFMPDRLNAEPTVFRGFTTHEMFAAAGVGCVGGSVISIPLLPLAGWVILPTGALIMPLLVVFFGGTFLTRIKRGKPENYLYRRLSWKLQTGFARTLPLTGRLTEKSLITVSQGWFLRRTQALSLCRYIAGGRHE
50306	GC_00003373	Human_Core	ENT1157					MQTIDFMPDRLNAEPTVFRGFTTHEMFAAAGVGCAGGFVLCIPLLPLAGWVILPTGALIMPLVVVFFGGTFLTRIKRGKPENYLYRRLSWKLQTGFARTLPLTGRLTEKSLITVSQGWFLRRTQVVSLCRYFTGGRHE
50307	GC_00003373	Human_Core	FDAARGOS60					MQTIDFMPDRLNAEPTVFRGFTTHEMFAAAGVGCVGGSVISIPLLPLAGWVILPTGALIMPLLVVFFGGTFLTRIKRGKPENYLYRRLSWKLQTGFARTLPLTGRLTEKSLITVSQGWFLRRTQALSLCRYIAGGRHE
50308	GC_00003373	Human_Core	FDAARGOS67					MQTIDFMPDRLNAEPTVFRGFTTHEMFAAAGVGCVGGSVISIPLLPLAGWVILPTGALIMPLLVVFFGGTFLTRIKRGKPENYLYRRLSWKLQTGFARTLPLTGRLTEKSLITVSQGWFLRRTQALSLCRYIAGGRHE
50309	GC_00003373	Human_Core	FDAARGOS80					MQTIDFMPDRLNAEPTVFRGFTTHEMFAAAGVGCVGGSVISIPLLPLAGWVILPTGALIMPLLVVFFGGTFLTRIKRGKPENYLYRRLSWKLQTGFARTLPLTGRLTEKSLITVSQGWFLRRTQALSLCRYIAGGRHE
50310	GC_00003373	Human_Core	FDAARGOS81					MQTIDFMPDRLNAEPTVFRGFTTHEMFAAAGVGCVGGSVISIPLLPLAGWVILPTGALIMPLLVVFFGGTFLTRIKRGKPENYLYRRLSWKLQTGFARTLPLTGRLTEKSLITVSQGWFLRRTQALSLCRYIAGGRHE
50311	GC_00003373	Human_Core	HI4320					MQTIDFMPDRLNAEPTVFRGFTTHEMFAAAGVGCVGGSVISIPLLPLAGWVILPTGALIMPLLVVFFGGTFLTRIKRGKPENYLYRRLSWKLQTGFARTLPLTGRLTEKSLITVSQGWFLRRTQALSLCRYIAGGRHE
50368	GC_00003381	Human_Core	AOUC001					MTSKNNTTSENKYFNLHVNGIGYLSNIRQVNGPKGQFLTAVINALSGPADNPVYVRFDTTVVGENTVSLVRRCIKAVDEDKKVLTGFTLSNLASDIFTLTKGEHAGEQRVSLKARLLNIDWIKIGKEVVYKAEKHQSTPPETEQPVSREYVADSF
50369	GC_00003381	Human_Core	ENT1157					MTSKNNTTSENKYFNLHVNGIGYLSNIRQVNGPKGQFLTAVINALSGPADNPVYVRFDTTVVGENTVSLVRRCIKAVDEDKKVLTGFTLSNLASDIFTLTKGEHAGEQRVSLKARLLNIDWIKIGKEVVYKAEKHQSTPPETEQPVSREYVADSF
50370	GC_00003381	Human_Core	ENT1157					MTSKNNATSENKYFNLHVNGIGYLSNIRQVNGPKGQFLTAVINALSGPADNPVYVRFDTTVVGENTVSLVRRCIKAVDEDKKVLTGFTLSNLASDIFTLTKGEHAGEQRVSLKARLLNIDWIKVGKEVVYKAEKHQSTPPETEQPVSREYVADSF
50371	GC_00003381	Human_Core	FDAARGOS60					MTSKNNTTSENKYFNLHVNGIGYLSNIRQVNGPKGQFLTAVINALSGPADNPVYVRFDTTVVGENTVSLVRRCIKAVDEDKKVLTGFTLSNLASDIFTLTKGEHAGEQRVSLKARLLNIDWIKIGKEVVYKAEKHQSTPPETEQPVSREYVADSF
50372	GC_00003381	Human_Core	FDAARGOS67					MTSKNNTTSENKYFNLHVNGIGYLSNIRQVNGPKGQFLTAVINALSGPADNPVYVRFDTTVVGENTVSLVRRCIKAVDEDKKVLTGFTLSNLASDIFTLTKGEHAGEQRVSLKARLLNIDWIKIGKEVVYKAEKHQSTPPETEQPVSREYVADSF
50373	GC_00003381	Human_Core	FDAARGOS80					MTSKNNTTSENKYFNLHVNGIGYLSNIRQVNGPKGQFLTAVINALSGPADNPVYVRFDTTVVGENTVSLVRRCIKAVDEDKKVLTGFTLSNLASDIFTLTKGEHAGEQRVSLKARLLNIDWIKIGKEVVYKAEKHQSTPPETEQPVSREYVADSF
50374	GC_00003381	Human_Core	FDAARGOS81					MTSKNNTTSENKYFNLHVNGIGYLSNIRQVNGPKGQFLTAVINALSGPADNPVYVRFDTTVVGENTVSLVRRCIKAVDEDKKVLTGFTLSNLASDIFTLTKGEHAGEQRVSLKARLLNIDWIKIGKEVVYKAEKHQSTPPETEQPVSREYVADSF
50375	GC_00003381	Human_Core	HI4320					MTSKNNTTSENKYFNLHVNGIGYLSNIRQVNGPKGQFLTAVINALSGPADNPVYVRFDTTVVGENTVSLVRRCIKAVDEDKKVLTGFTLSNLASDIFTLTKGEHAGEQRVSLKARLLNIDWIKIGKEVVYKAEKHQSTPPETEQPVSREYVADSF
50408	GC_00003386	Human_Core	AOUC001					MNKMTIIRFQLLVHQLLQVHYGITLSDTGLSDDAEVSRMIELGISPVSVVNRLVDKYHLDKLNASCYLPASPYVSDSDALLAQAQLSGAINPDVMPDNP
50409	GC_00003386	Human_Core	ENT1157					MNKMTIIRFQLLVHQLLQVHYGITLSDTGLSDDAEVSRMIELGISPVSVVNRLVDKYHLDKLNASCYLPASPYVSDSDALLAQAQLSGAINPDVMPDNP
50410	GC_00003386	Human_Core	ENT1157					MNKMTIIRFQLLVHQLLQVHYGITLSDTGLSDDAEVSRMIELGISPVSVVNRLVDKYHLDKLNASCYLPASPYVSDSDALLAQAQLSGAINPDVMPDNP
50411	GC_00003386	Human_Core	FDAARGOS60					MNKMTIIRFQLLVHQLLQVHYGITLSDTGLSDDAEVSRMIELGISPVSVVNRLVDKYHLDKLNASCYLPASPYVSDSDALLAQAQLSGAINPDVMPDNP
50412	GC_00003386	Human_Core	FDAARGOS67					MNKMTIIRFQLLVHQLLQVHYGITLSDTGLSDDAEVSRMIELGISPVSVVNRLVDKYHLDKLNASCYLPASPYVSDSDALLAQAQLSGAINPDVMPDNP
50413	GC_00003386	Human_Core	FDAARGOS80					MNKMTIIRF-----QLLQVHYGITLSDTGLSDDAEVSRMIELGISPVSVVNRLVDKYHLDKLNASCYLPASPYVSDSDALLAQAQLSGAINPDVMPDNP
50414	GC_00003386	Human_Core	FDAARGOS81					MNKMTIIRFQLLVHQLLQVHYGITLSDTGLSDDAEVSRMIELGISPVSVVNRLVDKYHLDKLNASCYLPASPYVSDSDALLAQAQLSGAINPDVMPDNP
50415	GC_00003386	Human_Core	HI4320					MNKMTIIRFQLLVHQLLQVHYGITLSDTGLSDDAEVSRMIELGISPVSVVNRLVDKYHLDKLNASCYLPASPYVSDSDALLAQAQLSGAINPDVMPDNP
50448	GC_00003391	Human_Core	AOUC001					MATQLAQAGNHLLTELVMEIKSGNLRRCEALGLTDNEIRLLNSLTIEDLHYLSQSPVSIITCQIHRENLRLLLTRAKEVHRQNQMIERCLRLGASIDLLNQYFGMTSLEVSARRRLSGIRGNAGRSQRLSDVQQTELWYRWKEEGMPEPDDPDCLQIMVSCAEKMNVSLTTVWNSVQEWHRDGILNSADRGKYHAG
50449	GC_00003391	Human_Core	ENT1157					MATQLAQAGNHLLTELVMEIKSGNLRRCEALGLTDNEIRLLNSLTIEDLHYLSQSPVSIITCQIHRENLRLLLTRAKEVHRQNQMIERCLRLGASIDLLNQYFGMTSLEVSARRRLSGIRGNAGRSQRLSDVQQTELWYRWKEEGMPEPDDPDCLQIMVSCAEKMNVSLTTVWNSVQEWHRDGILNSADRGKYHAG
50450	GC_00003391	Human_Core	ENT1157					MATQLTQAGNQLLTELVMEVKNGNLRRCEAFGLTDEEIRLLNNLTIEDLYFLSQSPVSIITCQIHRENLRLLLTRAKEEQRQNIVIERCLILGASIELLNHYFGLIPSQVSARRRLSGIRIGVGRSQSLSDEQKAELWHRWQQGGEPDLDRDSGLPLMMLCAEKMNISLTTVWNLLQEWNREGLLPVKTEGNVHVK
50451	GC_00003391	Human_Core	FDAARGOS60					MATQLAQAGNHLLTELVMEIKSGNLRRCEALGLTDNEIRLLNSLTIEDLHYLSQSPVSIITCQIHRENLRLLLTRAKEVHRQNQMIERCLRLGASIDLLNQYFGMTSLEVSARRRLSGIRGNAGRSQRLSDVQQTELWYRWKEEGMPEPDDPDCLQIMVSCAEKMNVSLTTVWNSVQEWHRDGILNSADRGKYHAG
50452	GC_00003391	Human_Core	FDAARGOS67					MATQLAQAGNHLLTELVMEIKSGNLRRCEALGLTDNEIRLLNSLTIEDLHYLSQSPVSIITCQIHRENLRLLLTRAKEVHRQNQMIERCLRLGASIDLLNQYFGMTSLEVSARRRLSGIRGNAGRSQRLSDVQQTELWYRWKEEGMPEPDDPDCLQIMVSCAEKMNVSLTTVWNSVQEWHRDGILNSADRGKYHAG
50453	GC_00003391	Human_Core	FDAARGOS80					MATQLAQAGNHLLTELVMEIKSGNLRRCEALGLTDNEIRLLNSLTIEDLHYLSQSPVSIITCQIHRENLRLLLTRAKEVHRQNQMIERCLRLGASIDLLNQYFGMTSLEVSARRRLSGIRGNAGRSQRLSDVQQTELWYRWKEEGMPEPDDPDCLQIMVSCAEKMNVSLTTVWNSVQEWHRDGILNSADRGKYHAG
50454	GC_00003391	Human_Core	FDAARGOS81					MATQLAQAGNHLLTELVMEIKSGNLRRCEALGLTDNEIRLLNSLTIEDLHYLSQSPVSIITCQIHRENLRLLLTRAKEVHRQNQMIERCLRLGASIDLLNQYFGMTSLEVSARRRLSGIRGNAGRSQRLSDVQQTELWYRWKEEGMPEPDDPDCLQIMVSCAEKMNVSLTTVWNSVQEWHRDGILNSADRGKYHAG
50455	GC_00003391	Human_Core	HI4320					MATQLAQAGNHLLTELVMEIKSGNLRRCEALGLTDNEIRLLNSLTIEDLHYLSQSPVSIITCQIHRENLRLLLTRAKEVHRQNQMIERCLRLGASIDLLNQYFGMTSLEVSARRRLSGIRGNAGRSQRLSDVQQTELWYRWKEEGMPEPDDPDCLQIMVSCAEKMNVSLTTVWNSVQEWHRDGILNSADRGKYHAG
50496	GC_00003397	Human_Core	AOUC001					MNPSQQAAFEAAAGSGMSPAVLNLLCIGALLAVLFLWAAWGLVDVYRGWANENVRTARVGQFAVRAVILLVVCIWMFAS
50497	GC_00003397	Human_Core	ENT1157					MNPSQQAAFEAAAGSGMSPAVLNLLCIGALLAVLFLWAAWGLVDVYRGWANENVRTARVGQFAVRAVILLVVCIWMFAS
50498	GC_00003397	Human_Core	ENT1157					MNSSQQAAFEAAAGPGMSPSVLNLLCIGALLAVLFLWAAWGLVDVYRGWANDSVRAAKLGQFAVRAVILLVVCIWMFAS
50499	GC_00003397	Human_Core	FDAARGOS60					MNPSQQAAFEAAAGSGMSPAVLNLLCIGALLAVLFLWAAWGLVDVYRGWANENVRTARVGQFAVRAVILLVVCIWMFAS
50500	GC_00003397	Human_Core	FDAARGOS67					MNPSQQAAFEAAAGSGMSPAVLNLLCIGALLAVLFLWAAWGLVDVYRGWANENVRTARVGQFAVRAVILLVVCIWMFAS
50501	GC_00003397	Human_Core	FDAARGOS80					MNPSQQAAFEAAAGSGMSPAVLNLLCIGALLAVLFLWAAWGLVDVYRGWANENVRTARVGQFAVRAVILLVVCIWMFAS
50502	GC_00003397	Human_Core	FDAARGOS81					MNPSQQAAFEAAAGSGMSPAVLNLLCIGALLAVLFLWAAWGLVDVYRGWANENVRTARVGQFAVRAVILLVVCIWMFAS
50503	GC_00003397	Human_Core	HI4320					MNPSQQAAFEAAAGSGMSPAVLNLLCIGALLAVLFLWAAWGLVDVYRGWANENVRTARVGQFAVRAVILLVVCIWMFAS
50512	GC_00003399	Human_Core	AOUC001					MDMKSFWGRGVRRIGASVVTLFTLFSLMPAYAALPSVEPPSSGGGGGLMDTIKGYLNDGIVIGGLVVAATAFIVVAIAAVTTFNEVRDQKAGWGKFGTIIVVGVVLIVAVVWLAGKSATIIF
50513	GC_00003399	Human_Core	ENT1157					MDMKSFWGRGVRRIGASVVTLFTLFSLMPAYAALPSVEPPSSGGGGGLMDTIKGYLNDGIVIGGLVVAATAFIVVAIAAVTTFNEVRDQKAGWGKFGTIIVVGVVLIVAVVWLAGKSATIIF
50514	GC_00003399	Human_Core	ENT1157					MKKNAFWVRGARRIGASVMTLWTLFSLMPAYAALPQVEPPSSGGGGGLMDTLKGYINDGIVIGGLVAAAVAFIVVAIAAVSTFNEVRDEKAGWGKFGAIVVVGVVLIVAVVWLAGKAATIIF
50515	GC_00003399	Human_Core	FDAARGOS60					MDMKSFWGRGVRRIGASVVTLFTLFSLMPAYAALPSVEPPSSGGGGGLMDTIKGYLNDGIVIGGLVVAATAFIVVAIAAVTTFNEVRDQKAGWGKFGTIIVVGVVLIVAVVWLAGKSATIIF
50516	GC_00003399	Human_Core	FDAARGOS67					MDMKSFWGRGVRRIGASVVTLFTLFSLMPAYAALPSVEPPSSGGGGGLMDTIKGYLNDGIVIGGLVVAATAFIVVAIAAVTTFNEVRDQKAGWGKFGTIIVVGVVLIVAVVWLAGKSATIIF
50517	GC_00003399	Human_Core	FDAARGOS80					MDMKSFWGRGVRRIGASVVTLFTLFSLMPAYAALPSVEPPSSGGGGGLMDTIKGYLNDGIVIGGLVVAATAFIVVAIAAVTTFNEVRDQKAGWGKFGTIIVVGVVLIVAVVWLAGKSATIIF
50518	GC_00003399	Human_Core	FDAARGOS81					MDMKSFWGRGVRRIGASVVTLFTLFSLMPAYAALPSVEPPSSGGGGGLMDTIKGYLNDGIVIGGLVVAATAFIVVAIAAVTTFNEVRDQKAGWGKFGTIIVVGVVLIVAVVWLAGKSATIIF
50519	GC_00003399	Human_Core	HI4320					MDMKSFWGRGVRRIGASVVTLFTLFSLMPAYAALPSVEPPSSGGGGGLMDTIKGYLNDGIVIGGLVVAATAFIVVAIAAVTTFNEVRDQKAGWGKFGTIIVVGVVLIVAVVWLAGKSATIIF
50552	GC_00003404	Human_Core	AOUC001					MATAEVRQETPRHPAKDPGLPAKLLWHWPWAIIGVLLASWVCSLLIEWVGIAFFWADEGAEHSRQVMLTESGYLSEGFTRSLLMSSPAQWLAHTVEQAYRWLFVESGLMESWQNVYPVS---GNAVARELDDWRIWFVSELRDYLLATVYVTLTFFIRVTILVLSMPLFVMVLLVGMVEGFNRRDLRRYGAGYESSFVYHHAKRFVKPAFFVPCMIYLSWPSAIYPNLVLLPAALLFGLAVAVATASFKKYL
50553	GC_00003404	Human_Core	ENT1157					MATAEVRQETPRHPAKDPGLPAKLLWHWPWAIIGVLLASWVCSLLIEWVGIAFFWADEGAEHSRQVMLTESGYLSEGFTRSLLMSSPAQWLAHTVEQAYRWLFVESGLMESWQNVYPVS---GNAVARELDDWRIWFVSELRDYLLATVYVTLTFFIRVTILVLSMPLFVMVLLVGMVEGFNRRDLRRYGAGYESSFVYHHAKRFVKPAFFVPCMIYLSWPSAIYPNLVLLPAALLFGLAVAVATASFKKYL
50554	GC_00003404	Human_Core	ENT1157					MATTEARQEPPRHPAKEPGLLAKLLWHWPWAITGVLLASWVCSLLIEWGGMAFFWTEEGAEHSRQVMLTESGYLSEGFTRSLLMSSPAQWLAHSVEQAYRWLFVESGLMNSWQNVYPVSSANGNAVARELDNWRIWLVSELRDYLLATVYVTLTFFIRVTILVLSVPLFVLVLLVAVVEGFNRRDLRRYGAGYESSFVYHHAKRFVKPAFFVPCMIYLSWPSAIYPNLVLLPAALLFGLAVIVATASFKKYL
50555	GC_00003404	Human_Core	FDAARGOS60					MATAEVRQETPRHPAKDPGLPAKLLWHWPWAIIGVLLASWVCSLLIEWVGIAFFWADEGAEHSRQVMLTESGYLSEGFTRSLLMSSPAQWLAHTVEQAYRWLFVESGLMESWQNVYPVS---GNAVARELDDWRIWFVSELRDYLLATVYVTLTFFIRVTILVLSMPLFVMVLLVGMVEGFNRRDLRRYGAGYESSFVYHHAKRFVKPAFFVPCMIYLSWPSAIYPNLVLLPAALLFGLAVAVATASFKKYL
50556	GC_00003404	Human_Core	FDAARGOS67					MATAEVRQETPRHPAKDPGLPAKLLWHWPWAIIGVLLASWVCSLLIEWVGIAFFWADEGAEHSRQVMLTESGYLSEGFTRSLLMSSPAQWLAHTVEQAYRWLFVESGLMESWQNVYPVS---GNAVARELDDWRIWFVSELRDYLLATVYVTLTFFIRVTILVLSMPLFVMVLLVGMVEGFNRRDLRRYGAGYESSFVYHHAKRFVKPAFFVPCMIYLSWPSAIYPNLVLLPAALLFGLAVAVATASFKKYL
50557	GC_00003404	Human_Core	FDAARGOS80					MATAEVRQETPRHPAKDPGLPAKLLWHWPWAIIGVLLASWVCSLLIEWVGIAFFWADEGAEHSRQVMLTESGYLSEGFTRSLLMSSPAQWLAHTVEQAYRWLFVESGLMESWQNVYPVS---GNAVARELDDWRIWFVSELRDYLLATVYVTLTFFIRVTILVLSMPLFVMVLLVGMVEGFNRRDLRRYGAGYESSFVYHHAKRFVKPAFFVPCMIYLSWPSAIYPNLVLLPAALLFGLAVAVATASFKKYL
50558	GC_00003404	Human_Core	FDAARGOS81					MATAEVRQETPRHPAKDPGLPAKLLWHWPWAIIGVLLASWVCSLLIEWVGIAFFWADEGAEHSRQVMLTESGYLSEGFTRSLLMSSPAQWLAHTVEQAYRWLFVESGLMESWQNVYPVS---GNAVARELDDWRIWFVSELRDYLLATVYVTLTFFIRVTILVLSMPLFVMVLLVGMVEGFNRRDLRRYGAGYESSFVYHHAKRFVKPAFFVPCMIYLSWPSAIYPNLVLLPAALLFGLAVAVATASFKKYL
50559	GC_00003404	Human_Core	HI4320					MATAEVRQETPRHPAKDPGLPAKLLWHWPWAIIGVLLASWVCSLLIEWVGIAFFWADEGAEHSRQVMLTESGYLSEGFTRSLLMSSPAQWLAHTVEQAYRWLFVESGLMESWQNVYPVS---GNAVARELDDWRIWFVSELRDYLLATVYVTLTFFIRVTILVLSMPLFVMVLLVGMVEGFNRRDLRRYGAGYESSFVYHHAKRFVKPAFFVPCMIYLSWPSAIYPNLVLLPAALLFGLAVAVATASFKKYL
50712	GC_00003424	Human_Core	AOUC001					MYGMSISQSKGIVMEQNKHSQQL--LQAGPLKSTLTLKLHTSYAIRLWEGRVVPNSQNDGDEKKRKWMIPSLPMFISRAGHITDDAKKGYLYAEMWLYQLEQALEQGTRTIQKLLSEVEQQLVQLPAVAVISDISSTSPVDLAIFSKSPVGYKCVWLLVGVDQLALRVLQGEHYGFISRQQRDKVLKLAGYQVRHVTGMAVNYRKYELTRHNLDLNSETYQQASRYLGEIDPDIISGRKRASFLPSLKK
50713	GC_00003424	Human_Core	ENT1157					MYGMSISQSKGIVMEQNKHSQQL--LQAGPLKSTLTLKLHTSYAIRLWEGRVVPNSQNDGDEKKRKWMIPSLPMFISRAGHITDDAKKGYLYAEMWLYQLEQALEQGTRTIQKLLSEVEQQLVQLPAVAVISDISSTSPVDLAIFSKSPVGYKCVWLLVGVDQLALRVLQGEHYGFISRQQRDKVLKLAGYQVRHVTGMAVNYRKYELTRHNLDLNSETYQQASRYLGEIDPDIISGRKRASFLPSLKK
50714	GC_00003424	Human_Core	ENT1157					#NAME?
50715	GC_00003424	Human_Core	FDAARGOS60					MYGMSISQSKGIVMEQNKHSQQL--LQAGPLKSTLTLKLHTSYAIRLWEGRVVPNSQNDGDEKKRKWMIPSLPMFISRAGHITDDAKKGYLYAEMWLYQLEQALEQGTRTIQKLLSEVEQQLVQLPAVAVISDISSTSPVDLAIFSKSPVGYKCVWLLVGVDQLALRVLQGEHYGFISRQQRDKVLKLAGYQVRHVTGMAVNYRKYELTRHNLDLNSETYQQASRYLGEIDPDIISGRKRASFLPSLKK
50716	GC_00003424	Human_Core	FDAARGOS67					MYGMSISQSKGIVMEQNKHSQQL--LQAGPLKSTLTLKLHTSYAIRLWEGRVVPNSQNDGDEKKRKWMIPSLPMFISRAGHITDDAKKGYLYAEMWLYQLEQALEQGTRTIQKLLSEVEQQLVQLPAVAVISDISSTSPVDLAIFSKSPVGYKCVWLLVGVDQLALRVLQGEHYGFISRQQRDKVLKLAGYQVRHVTGMAVNYRKYELTRHNLDLNSETYQQASRYLGEIDPDIISGRKRASFLPSLKK
50717	GC_00003424	Human_Core	FDAARGOS80					MYGMSISQSKGIVMEQNKHSQQL--LQAGPLKSTLTLKLHTSYAIRLWEGRVVPNSQNDGDEKKRKWMIPSLPMFISRAGHITDDAKKGYLYAEMWLYQLEQALEQGTRTIQKLLSEVEQQLVQLPAVAVISDISSTSPVDLAIFSKSPVGYKCVWLLVGVDQLALRVLQGEHYGFISRQQRDKVLKLAGYQVRHVTGMAVNYRKYELTRHNLDLNSETYQQASRYLGEIDPDIISGRKRASFLPSLKK
50718	GC_00003424	Human_Core	FDAARGOS81					MYGMSISQSKGIVMEQNKHSQQL--LQAGPLKSTLTLKLHTSYAIRLWEGRVVPNSQNDGDEKKRKWMIPSLPMFISRAGHITDDAKKGYLYAEMWLYQLEQALEQGTRTIQKLLSEVEQQLVQLPAVAVISDISSTSPVDLAIFSKSPVGYKCVWLLVGVDQLALRVLQGEHYGFISRQQRDKVLKLAGYQVRHVTGMAVNYRKYELTRHNLDLNSETYQQASRYLGEIDPDIISGRKRASFLPSLKK
50719	GC_00003424	Human_Core	HI4320					MYGMSISQSKGIVMEQNKHSQQL--LQAGPLKSTLTLKLHTSYAIRLWEGRVVPNSQNDGDEKKRKWMIPSLPMFISRAGHITDDAKKGYLYAEMWLYQLEQALEQGTRTIQKLLSEVEQQLVQLPAVAVISDISSTSPVDLAIFSKSPVGYKCVWLLVGVDQLALRVLQGEHYGFISRQQRDKVLKLAGYQVRHVTGMAVNYRKYELTRHNLDLNSETYQQASRYLGEIDPDIISGRKRASFLPSLKK
50824	GC_00003438	Human_Core	AOUC001	N	N	COG1192	Cellulose biosynthesis protein BcsQ	MTRIVPIISTKGGAGKSTKASNIAGFCADAGLKTLLIDGDHSQPTASSLFKLEYEAPNGLFELLMQLTDLSRPDTIISRSVIPNLDIIISNDPHDRLPAAILHAPDGRMRLRNILQHPLFASYDVIIIDSKGAASVMLETILLAATDYAVGIIKPILPDTREFLRGTLGLIGGLVPLTAYGIPLPAIRILANCVEDTVLDRATLTELTQIIDQKAYPFAESISLSLLKTAVPKLEIFKNGHAQGQPVHRLEYRTQRKTPAAAVIMHHLVSELFPEWKTRFDDVLKREVRP
50825	GC_00003438	Human_Core	ENT1157	N	N	COG1192	Cellulose biosynthesis protein BcsQ	MTRIVPIISTKGGAGKSTKASNIAGFCADAGLKTLLIDGDHSQPTASSLFKLEYEAPNGLFELLMQLTDLSRPDTIISRSVIPNLDIIISNDPHDRLPAAILHAPDGRMRLRNILQHPLFASYDVIIIDSKGAASVMLETILLAATDYAVGIIKPILPDTREFLRGTLGLIGGLVPLTAYGIPLPAIRILANCVEDTVLDRATLTELTQIIDQKAYPFAESISLSLLKTAVPKLEIFKNGHAQGQPVHRLEYRTQRKTPAAAVIMHHLVSELFPEWKTRFDDVLKREVRP
50826	GC_00003438	Human_Core	ENT1157	N	N	COG1192	Cellulose biosynthesis protein BcsQ	MSKIIPIISTKGGAGKSTKAGNIAGFCADAGLKTLLIDGDHSQPTASSLFKLEYEAPNGLFELLMQLTDLSRPDTIISRSVIPNLDIIISNDPHDRLPAAILHAPDGRMRLRNILQHPLFASYDVIIIDSKGAASVMLETILLAATDYAVGIIKPILPDTREFLRGTLGLIGGLVPLTAYGIPLPAIHILANCVEDTVLDRATLTELTQIIDQKAYPFAESISLSLLKTAVPKLEIFKNGHAQGQPVHRLEYRTQRKTPAAAVIMHHLVSELFPEWKTRFDDVLKREVRP
50827	GC_00003438	Human_Core	FDAARGOS60	N	N	COG1192	Cellulose biosynthesis protein BcsQ	MTRIVPIISTKGGAGKSTKASNIAGFCADAGLKTLLIDGDHSQPTASSLFKLEYEAPNGLFELLMQLTDLSRPDTIISRSVIPNLDIIISNDPHDRLPAAILHAPDGRMRLRNILQHPLFASYDVIIIDSKGAASVMLETILLAATDYAVGIIKPILPDTREFLRGTLGLIGGLVPLTAYGIPLPAIRILANCVEDTVLDRATLTELTQIIDQKAYPFAESISLSLLKTAVPKLEIFKNGHAQGQPVHRLEYRTQRKTPAAAVIMHHLVSELFPEWKTRFDDVLKREVRP
50828	GC_00003438	Human_Core	FDAARGOS67	N	N	COG1192	Cellulose biosynthesis protein BcsQ	MTRIVPIISTKGGAGKSTKASNIAGFCADAGLKTLLIDGDHSQPTASSLFKLEYEAPNGLFELLMQLTDLSRPDTIISRSVIPNLDIIISNDPHDRLPAAILHAPDGRMRLRNILQHPLFASYDVIIIDSKGAASVMLETILLAATDYAVGIIKPILPDTREFLRGTLGLIGGLVPLTAYGIPLPAIRILANCVEDTVLDRATLTELTQIIDQKAYPFAESISLSLLKTAVPKLEIFKNGHAQGQPVHRLEYRTQRKTPAAAVIMHHLVSELFPEWKTRFDDVLKREVRP
50829	GC_00003438	Human_Core	FDAARGOS80	N	N	COG1192	Cellulose biosynthesis protein BcsQ	MTRIVPIISTKGGAGKSTKASNIAGFCADAGLKTLLIDGDHSQPTASSLFKLEYEAPNGLFELLMQLTDLSRPDTIISRSVIPNLDIIISNDPHDRLPAAILHAPDGRMRLRNILQHPLFASYDVIIIDSKGAASVMLETILLAATDYAVGIIKPILPDTREFLRGTLGLIGGLVPLTAYGIPLPAIRILANCVEDTVLDRATLTELTQIIDQKAYPFAESISLSLLKTAVPKLEIFKNGHAQGQPVHRLEYRTQRKTPAAAVIMHHLVSELFPEWKTRFDDVLKREVRP
50830	GC_00003438	Human_Core	FDAARGOS81	N	N	COG1192	Cellulose biosynthesis protein BcsQ	MTRIVPIISTKGGAGKSTKASNIAGFCADAGLKTLLIDGDHSQPTASSLFKLEYEAPNGLFELLMQLTDLSRPDTIISRSVIPNLDIIISNDPHDRLPAAILHAPDGRMRLRNILQHPLFASYDVIIIDSKGAASVMLETILLAATDYAVGIIKPILPDTREFLRGTLGLIGGLVPLTAYGIPLPAIRILANCVEDTVLDRATLTELTQIIDQKAYPFAESISLSLLKTAVPKLEIFKNGHAQGQPVHRLEYRTQRKTPAAAVIMHHLVSELFPEWKTRFDDVLKREVRP
50831	GC_00003438	Human_Core	HI4320	N	N	COG1192	Cellulose biosynthesis protein BcsQ	MTRIVPIISTKGGAGKSTKASNIAGFCADAGLKTLLIDGDHSQPTASSLFKLEYEAPNGLFELLMQLTDLSRPDTIISRSVIPNLDIIISNDPHDRLPAAILHAPDGRMRLRNILQHPLFASYDVIIIDSKGAASVMLETILLAATDYAVGIIKPILPDTREFLRGTLGLIGGLVPLTAYGIPLPAIRILANCVEDTVLDRATLTELTQIIDQKAYPFAESISLSLLKTAVPKLEIFKNGHAQGQPVHRLEYRTQRKTPAAAVIMHHLVSELFPEWKTRFDDVLKREVRP
50968	GC_00003456	Human_Core	AOUC001					MPDNRNISHHQSARIFPECVTPVPEHIQRKANGLLLRYFSGERLCKKVKCGGKKGGVYPVLKIDIGAFWRLLSMDQGQSWKLMSHERYNKMISR-
50969	GC_00003456	Human_Core	ENT1157					MPDNRNISHHQSARIFPECVTPVPEHIQRKANGLLLRYFSGERLCKKVKCGGKKGGVYPVLKIDIGAFWRLLSMDQGQSWKLMSHERYNKMISR-
50970	GC_00003456	Human_Core	ENT1157					#NAME?
50971	GC_00003456	Human_Core	FDAARGOS60					MPDNRNISHHQSARIFPECVTPVPEHIQRKANGLLLRYFSGERLCKKVKCGGKKGGVYPVLKIDIGAFWRLLSMDQGQSWKLMSHERYNKMISR-
50972	GC_00003456	Human_Core	FDAARGOS67					MPDNRNISHHQSARIFPECVTPVPEHIQRKANGLLLRYFSGERLCKKVKCGGKKGGVYPVLKIDIGAFWRLLSMDQGQSWKLMSHERYNKMISR-
50973	GC_00003456	Human_Core	FDAARGOS80					MPDNRNISHHQSARIFPECVTPVPEHIQRKANGLLLRYFSGERLCKKVKCGGKKGGVYPVLKIDIGAFWRLLSMDQGQSWKLMSHERYNKMISR-
50974	GC_00003456	Human_Core	FDAARGOS81					MPDNRNISHHQSARIFPECVTPVPEHIQRKANGLLLRYFSGERLCKKVKCGGKKGGVYPVLKIDIGAFWRLLSMDQGQSWKLMSHERYNKMISR-
50975	GC_00003456	Human_Core	HI4320					MPDNRNISHHQSARIFPECVTPVPEHIQRKANGLLLRYFSGERLCKKVKCGGKKGGVYPVLKIDIGAFWRLLSMDQGQSWKLMSHERYNKMISR-
51008	GC_00003461	Human_Core	AOUC001	E	E	COG2755	Lysophospholipase L1 or related esterase	#NAME?
51009	GC_00003461	Human_Core	ENT1157	E	E	COG2755	Lysophospholipase L1 or related esterase	#NAME?
51010	GC_00003461	Human_Core	ENT1157	E	E	COG2755	Lysophospholipase L1 or related esterase	MVVAIILNGFIVRKGMLRNKIKMKVYFIILFVNFTFCFPLTAKTLFLGDSLTAVYEKSAKYVLDEKIKTEYVSGSGLINKSKKDWIAFVNNFDLREFDNIIISLGTNDFVQYDQNNSLEYYSRVFEVIAEIQTQNLLATIIWISPPHLKNPEHERYLIHTRHIIKHSAMLLNIHYLDINQPHILGAQWQSVIHNDTVRTGDGIHITRKGGERVMNEIVKILNKRG
51011	GC_00003461	Human_Core	FDAARGOS60	E	E	COG2755	Lysophospholipase L1 or related esterase	#NAME?
51012	GC_00003461	Human_Core	FDAARGOS67	E	E	COG2755	Lysophospholipase L1 or related esterase	#NAME?
51013	GC_00003461	Human_Core	FDAARGOS80	E	E	COG2755	Lysophospholipase L1 or related esterase	#NAME?
51014	GC_00003461	Human_Core	FDAARGOS81	E	E	COG2755	Lysophospholipase L1 or related esterase	#NAME?
51015	GC_00003461	Human_Core	HI4320	E	E	COG2755	Lysophospholipase L1 or related esterase	#NAME?
51032	GC_00003464	Human_Core	AOUC001	L	L	COG0550|COG0551	DNA topoisomerase IA|ssDNA-binding Zn-finger and Zn-ribbon domains of topoisomerase 1	MKLFLCEKPSQAKDIARVIGAHQRRDNFFQGNGVQVAWARGHLLEQAEPEAYGAQFAAPWRQSALPVIPEQWKMVVKKDAVSLFQTIKQLLSQATEVVIATDADREGEVIARELLEACHYRKKVQRLWLSALDEASIRQALNNLLPGEKTASLYSAGLGRARADWLIGMNMTRLFTLKARELGFGGILSVGRVQTPTLALIVRREREITHFVSKPFWRVTASLQHQGIIFQAHWRPASQYCDDEHRCIHVQAAQAVEQLCRQAGKATVCTVNETKGKALPPLPFDLGTLQQAASRRWGYSADKVLEIAQSLYEKHKATTYPRTDCGYLPVSMRADIPVVLDALSQSDPALQNVLAQLQPARISRVWNDAKITAHHAIIPTRQTPDLNAMNEAELNVYKL…
51033	GC_00003464	Human_Core	ENT1157	L	L	COG0550|COG0551	DNA topoisomerase IA|ssDNA-binding Zn-finger and Zn-ribbon domains of topoisomerase 1	MKLFLCEKPSQAKDIARVIGAHQRRDNFFQGNGVQVAWARGHLLEQAEPEAYGAQFAAPWRQSALPVIPEQWKMVVKKDAVSLFRTIKQLLSQATEVVIATDADREGEVIARELLEACHYRKKVQRLWLSALDEASIRQALNNLLPGEKTASLYSAGLGRARADWLIGMNMTRLFTLKARELGFGGILSVGRVQTPTLALIVRREREITHFVSKPFWRVTASLQHQGIIFQAHWRPASQYCDDEHRCIHVQAAQAVEQLCRQAGKATVCTVNETKGKALPPLPFDLGTLQQAASRRWGYSADKVLEIAQSLYEKHKATTYPRTDCGYLPVSMRADIPVVLEALSQSDPALQNVLAQLQPARISRVWNDAKITAHHAIIPTRQTPDLNAMNEAELNVYKL…
51034	GC_00003464	Human_Core	ENT1157	L	L	COG0550|COG0551	DNA topoisomerase IA|ssDNA-binding Zn-finger and Zn-ribbon domains of topoisomerase 1	MKLFLCEKPSQAKDIARVIGAHQRLDNFFQGNGVQVAWARGHLLEQAEPEAYGAQFAAPWRQSVLPVIPEQWKMVVKKDAVSLFRTIKQLLSQATEVVIATDADREGEVIARELLEACHYRKKVQRLWLSALDEASIRQALNNLLPGEKTASLYSAGLGRARADWLIGMNMTRLFTLKARELGFGGILSVGRVQTPTLALIVRREREITHFVSKPFWRVTASLQHQGIVFQAHWRPALQYCDDEHRCINVQAAQAVEQLCWQAGKATVCTVNETKGKALPPLPFDLGTLQQAASKRWGYSADKVLEIAQSLYEKHKATTYPRTDCGYLPVSMRADIPVVLDALSQSDPDLQNVLAQLQPARISRVWNDAKITAHHAIIPTRQTPDLNAMNEAELNVYKL…
51035	GC_00003464	Human_Core	FDAARGOS60	L	L	COG0550|COG0551	DNA topoisomerase IA|ssDNA-binding Zn-finger and Zn-ribbon domains of topoisomerase 1	MKLFLCEKPSQAKDIARVIGAHQRRDNFFQGNGVQVAWARGHLLEQAEPEAYGAQFAAPWRQSALPVIPEQWKMVVKKDAVSLFQTIKQLLSQATEVVIATDADREGEVIARELLEACHYRKKVQRLWLSALDEASIRQALNNLLPGEKTASLYSAGLGRARADWLIGMNMTRLFTLKARELGFGGILSVGRVQTPTLALIVRREREITHFVSKPFWRVTASLQHQGIIFQAHWRPASQYCDDEHRCIHVQAAQAVEQLCRQAGKATVCTVNETKGKALPPLPFDLGTLQQAASRRWGYSADKVLEIAQSLYEKHKATTYPRTDCGYLPVSMRADIPVVLDALSQSDPALQNVLAQLQPARISRVWNDAKITAHHAIIPTRQTPDLNAMNEAELNVYKL…
51036	GC_00003464	Human_Core	FDAARGOS67	L	L	COG0550|COG0551	DNA topoisomerase IA|ssDNA-binding Zn-finger and Zn-ribbon domains of topoisomerase 1	MKLFLCEKPSQAKDIARVIGAHQRRDNFFQGNGVQVAWARGHLLEQAEPEAYGAQFAAPWRQSALPVIPEQWKMVVKKDAVSLFQTIKQLLSQATEVVIATDADREGEVIARELLEACHYRKKVQRLWLSALDEASIRQALNNLLPGEKTASLYSAGLGRARADWLIGMNMTRLFTLKARELGFGGILSVGRVQTPTLALIVRREREITHFVSKPFWRVTASLQHQGIIFQAHWRPASQYCDDEHRCIHVQAAQAVEQLCRQAGKATVCTVNETKGKALPPLPFDLGTLQQAASRRWGYSADKVLEIAQSLYEKHKATTYPRTDCGYLPVSMRADIPVVLDALSQSDPALQNVLAQLQPARISRVWNDAKITAHHAIIPTRQTPDLNAMNEAELNVYKL…
51037	GC_00003464	Human_Core	FDAARGOS80	L	L	COG0550|COG0551	DNA topoisomerase IA|ssDNA-binding Zn-finger and Zn-ribbon domains of topoisomerase 1	MKLFLCEKPSQAKDIARVIGAHQRRDNFFQGNGVQVAWARGHLLEQAEPEAYGAQFAAPWRQSALPVIPEQWKMVVKKDAVSLFQTIKQLLSQATEVVIATDADREGEVIARELLEACHYRKKVQRLWLSALDEASIRQALNNLLPGEKTASLYSAGLGRARADWLIGMNMTRLFTLKARELGFGGILSVGRVQTPTLALIVRREREITHFVSKPFWRVTASLQHQGIIFQAHWRPASQYCDDEHRCIHVQAAQAVEQLCRQAGKATVCTVNETKGKALPPLPFDLGTLQQAASRRWGYSADKVLEIAQSLYEKHKATTYPRTDCGYLPVSMRADIPVVLDALSQSDPALQNVLAQLQPARISRVWNDAKITAHHAIIPTRQTPDLNAMNEAELNVYKL…
51038	GC_00003464	Human_Core	FDAARGOS81	L	L	COG0550|COG0551	DNA topoisomerase IA|ssDNA-binding Zn-finger and Zn-ribbon domains of topoisomerase 1	MKLFLCEKPSQAKDIARVIGAHQRRDNFFQGNGVQVAWARGHLLEQAEPEAYGAQFAAPWRQSALPVIPEQWKMVVKKDAVSLFQTIKQLLSQATEVVIATDADREGEVIARELLEACHYRKKVQRLWLSALDEASIRQALNNLLPGEKTASLYSAGLGRARADWLIGMNMTRLFTLKARELGFGGILSVGRVQTPTLALIVRREREITHFVSKPFWRVTASLQHQGIIFQAHWRPASQYCDDEHRCIHVQAAQAVEQLCRQAGKATVCTVNETKGKALPPLPFDLGTLQQAASRRWGYSADKVLEIAQSLYEKHKATTYPRTDCGYLPVSMRADIPVVLDALSQSDPALQNVLAQLQPARISRVWNDAKITAHHAIIPTRQTPDLNAMNEAELNVYKL…
51039	GC_00003464	Human_Core	HI4320	L	L	COG0550|COG0551	DNA topoisomerase IA|ssDNA-binding Zn-finger and Zn-ribbon domains of topoisomerase 1	MKLFLCEKPSQAKDIARVIGAHQRRDNFFQGNGVQVAWARGHLLEQAEPEAYGAQFAAPWRQSALPVIPEQWKMVVKKDAVSLFQTIKQLLSQATEVVIATDADREGEVIARELLEACHYRKKVQRLWLSALDEASIRQALNNLLPGEKTASLYSAGLGRARADWLIGMNMTRLFTLKARELGFGGILSVGRVQTPTLALIVRREREITHFVSKPFWRVTASLQHQGIIFQAHWRPASQYCDDEHRCIHVQAAQAVEQLCRQAGKATVCTVNETKGKALPPLPFDLGTLQQAASRRWGYSADKVLEIAQSLYEKHKATTYPRTDCGYLPVSMRADIPVVLDALSQSDPALQNVLAQLQPARISRVWNDAKITAHHAIIPTRQTPDLNAMNEAELNVYKL…
51040	GC_00003465	Human_Core	AOUC001					MTRQSHRRRLAGALLLGCSLVPVAEASLSTATLVASAASPSCISWRISGICYWLKCGWGGCRIRTSVRVSHFIPQAVVSAYHAPGENPWREMSLVSGAAGGIENAVTGVLSGVSAGGGNSEQKFEAKRKTALHFFYADAIGHPATTLIGGSIPGYSCDSAATPLFPYYLSTLDSVPWRLGVPEMAYPEAIIPGKREIGGQSRGNMWGNLYPRSGFVNQQDGDKAAAVVAQRVADIMTRTGQAHTYVPLKGNRRDGYWPPDAVTENTGTKNHKWQRLSPGLKNSCAVFPDEGGAQAQDGNYAWALWQPYSCCKRMGQKFLYSTTF
51041	GC_00003465	Human_Core	ENT1157					MTRQSYRRRLAGALLLGCSLVPVAEAGLNTATLVASAASPSCISWRISGICYWLKCGWGGCRIRTSVRVSHFIPEAVVSAYHAPGENPWQEMSLVSGAAGGIENAVTGVLSGVSAGGGNSEQKFEAKRKTDLHFFYADAIGHPATTLIGGSIPGYSCDSAATPLFPYYLSTLDSVPWRLGVPEMAYPEALIPGKREIGSQHRGNMWGNLYPRSGFVTQQDGEKAAAVVAQRVADIITRTGQVHTYVPLKGNRRDGYWPPEAVTENTGTKNHQWQRLSPGLKNRCAVFPDEGGSQAQDGNYVWALWQPYSCCKRMGQKFLYSTTF
51042	GC_00003465	Human_Core	ENT1157					MTRQSHRRRLAGALLLGCSLVPVAEASLSSATLVASAASPSCISWRISGICYWLKCGWGGCRIRTSVRVSHFIPEVVVSAYHAPGQNPWQEISQVSGAAGGIENAVTGVLSGVSAGGGNSEQKFEAKRKTALHFFYADAIGHPATTLIGGSIPGYSCDSAATPLFPYYLSTLDSVPWRLGVPEMAYPEALIPGKREIGSQSRGNMWGNLYPRSGFVTQQDGEKAAAVVAQRVADIITRTGQVHTYVPLKGHRRDGYWPPEAVTENTGTKNHQWQRLSPGLKNSCGVFPDESGPQSQDGNYAWALWQPYSCCKRMGQKFLYSTTF
51043	GC_00003465	Human_Core	FDAARGOS60					MTRQSHRRRLAGALLLGCSLVPVAEASLSTATLVASAASPSCISWRISGICYWLKCGWGGCRIRTSVRVSHFIPQAVVSAYHAPGENPWREMSLVSGAAGGIENAVTGVLSGVSAGGGNSEQKFEAKRKTALHFFYADAIGHPATTLIGGSIPGYSCDSAATPLFPYYLSTLDSVPWRLGVPEMAYPEAIIPGKREIGGQSRGNMWGNLYPRSGFVNQQDGDKAAAVVAQRVADIMTRTGQAHTYVPLKGNRRDGYWPPDAVTENTGTKNHKWQRLSPGLKNSCAVFPDEGGAQAQDGNYAWALWQPYSCCKRMGQKFLYSTTF
51044	GC_00003465	Human_Core	FDAARGOS67					MTRQSHRRRLAGALLLGCSLVPVAEASLSTATLVASAASPSCISWRISGICYWLKCGWGGCRIRTSVRVSHFIPQAVVSAYHAPGENPWREMSLVSGAAGGIENAVTGVLSGVSAGGGNSEQKFEAKRKTALHFFYADAIGHPATTLIGGSIPGYSCDSAATPLFPYYLSTLDSVPWRLGVPEMAYPEAIIPGKREIGGQSRGNMWGNLYPRSGFVNQQDGDKAAAVVAQRVADIMTRTGQAHTYVPLKGNRRDGYWPPDAVTENTGTKNHKWQRLSPGLKNSCAVFPDEGGAQAQDGNYAWALWQPYSCCKRMGQKFLYSTTF
51045	GC_00003465	Human_Core	FDAARGOS80					MTRQSHRRRLAGALLLGCSLVPVAEASLSTATLVASAASPSCISWRISGICYWLKCGWGGCRIRTSVRVSHFIPQAVVSAYHAPGENPWREMSLVSGAAGGIENAVTGVLSGVSAGGGNSEQKFEAKRKTALHFFYADAIGHPATTLIGGSIPGYSCDSAATPLFPYYLSTLDSVPWRLGVPEMAYPEAIIPGKREIGGQSRGNMWGNLYPRSGFVNQQDGDKAAAVVAQRVADIMTRTGQAHTYVPLKGNRRDGYWPPDAVTENTGTKNHKWQRLSPGLKNSCAVFPDEGGAQAQDGNYAWALWQPYSCCKRMGQKFLYSTTF
51046	GC_00003465	Human_Core	FDAARGOS81					MTRQSHRRRLAGALLLGCSLVPVAEASLSTATLVASAASPSCISWRISGICYWLKCGWGGCRIRTSVRVSHFIPQAVVSAYHAPGENPWREMSLVSGAAGGIENAVTGVLSGVSAGGGNSEQKFEAKRKTALHFFYADAIGHPATTLIGGSIPGYSCDSAATPLFPYYLSTLDSVPWRLGVPEMAYPEAIIPGKREIGGQSRGNMWGNLYPRSGFVNQQDGDKAAAVVAQRVADIMTRTGQAHTYVPLKGNRRDGYWPPDAVTENTGTKNHKWQRLSPGLKNSCAVFPDEGGAQAQDGNYAWALWQPYSCCKRMGQKFLYSTTF
51047	GC_00003465	Human_Core	HI4320					MTRQSHRRRLAGALLLGCSLVPVAEASLSTATLVASAASPSCISWRISGICYWLKCGWGGCRIRTSVRVSHFIPQAVVSAYHAPGENPWREMSLVSGAAGGIENAVTGVLSGVSAGGGNSEQKFEAKRKTALHFFYADAIGHPATTLIGGSIPGYSCDSAATPLFPYYLSTLDSVPWRLGVPEMAYPEAIIPGKREIGGQSRGNMWGNLYPRSGFVNQQDGDKAAAVVAQRVADIMTRTGQAHTYVPLKGNRRDGYWPPDAVTENTGTKNHKWQRLSPGLKNSCAVFPDEGGAQAQDGNYAWALWQPYSCCKRMGQKFLYSTTF
51048	GC_00003466	Human_Core	AOUC001					MSKFRHALQNRDQHILTLRMICGVLVLCLFVAFAGWMRAPAKLTIHNPPDLRSGSTRAWWEVPLPTVYAFSFYIFQQLNAWPKDGEVDYPRKIAQLSAYLTPSCRAYFEKEAAYRTTLGELKGRSRVVYEIPGRGFSEDKVRVIDRDNWIVRLDLVADEYFSAEPVKRATVRYPVKVVRWEGDPESNPFGLALDCYDGLPQRLEAAEQNKEVSQ
51049	GC_00003466	Human_Core	ENT1157					MSKFRHALQNRDQHILTLRMICGVLVLCLFVAFAGWMRAPAKLTIHNPPDLRSGSTRAWWEVPLPTVYAFSFYIFQQLNAWPKDGEVDYPRKIAQLSAYLTPSCRAYFEKEAAYRTTLGELKGRSRVVYEIPGRGFSEDKVRVIDRDNWIVRLDLVADEYFSAEPVKRATVRYPVKVVRWEGDPESNPFGLALDCYDGLPQRLEAAEQNKEVSQ
51050	GC_00003466	Human_Core	ENT1157					MSKFRHALQNRDQHILTLRVICGVLVLCLLVAFTGWMRAPDKLTIHNPPDLRSGSTRAWWEVPLPTVYAFSFYIFQQLNAWPKDGEVDYPRKIAQLSAYLTPSCRAYFEKEAAYRTTLGELKGRSRVVYEIPGRGFSEDKVRVIDRDHWIVRLDLVADEYFSAEPVKRATVRYPMKVVRWEGDPESNPFGLALDCYDGTPQRLEAVIQNKEVSQ
51051	GC_00003466	Human_Core	FDAARGOS60					MSKFRHALQNRDQHILTLRMICGVLVLCLFVAFAGWMRAPAKLTIHNPPDLRSGSTRAWWEVPLPTVYAFSFYIFQQLNAWPKDGEVDYPRKIAQLSAYLTPSCRAYFEKEAAYRTTLGELKGRSRVVYEIPGRGFSEDKVRVIDRDNWIVRLDLVADEYFSAEPVKRATVRYPVKVVRWEGDPESNPFGLALDCYDGLPQRLEAAEQNKEVSQ
51052	GC_00003466	Human_Core	FDAARGOS67					MSKFRHALQNRDQHILTLRMICGVLVLCLFVAFAGWMRAPAKLTIHNPPDLRSGSTRAWWEVPLPTVYAFSFYIFQQLNAWPKDGEVDYPRKIAQLSAYLTPSCRAYFEKEAAYRTTLGELKGRSRVVYEIPGRGFSEDKVRVIDRDNWIVRLDLVADEYFSAEPVKRATVRYPVKVVRWEGDSESNPFGLALDCYDGLPQRLEAAEQNKEVSQ
51053	GC_00003466	Human_Core	FDAARGOS80					MSKFRHALQNRDQHILTLRMICGVLVLCLFVAFAGWMRAPAKLTIHNPPDLRSGSTRAWWEVPLPTVYAFSFYIFQQLNAWPKDGEVDYPRKIAQLSAYLTPSCRAYFEKEAAYRTTLGELKGRSRVVYEIPGRGFSEDKVRVIDRDNWIVRLDLVADEYFSAEPVKRATVRYPVKVVRWEGDPESNPFGLALDCYDGLPQRLEAAEQNKEVSQ
51054	GC_00003466	Human_Core	FDAARGOS81					MSKFRHALQNRDQHILTLRMICGVLVLCLFVAFAGWMRAPAKLTIHNPPDLRSGSTRAWWEVPLPTVYAFSFYIFQQLNAWPKDGEVDYPRKIAQLSAYLTPSCRAYFEKEAAYRTTLGELKGRSRVVYEIPGRGFSEDKVRVIDRDNWIVRLDLVADEYFSAEPVKRATVRYPVKVVRWEGDPESNPFGLALDCYDGLPQRLEAAEQNKEVSQ
51055	GC_00003466	Human_Core	HI4320					MSKFRHALQNRDQHILTLRMICGVLVLCLFVAFAGWMRAPAKLTIHNPPDLRSGSTRAWWEVPLPTVYAFSFYIFQQLNAWPKDGEVDYPRKIAQLSAYLTPSCRAYFEKEAAYRTTLGELKGRSRVVYEIPGRGFSEDKVRVIDRDNWIVRLDLVADEYFSAEPVKRATVRYPVKVVRWEGDPESNPFGLALDCYDGLPQRLEAAEQNKEVSQ
51056	GC_00003467	Human_Core	AOUC001					MSIKRHLTACALGISAVFSVAALPLPVQAVELVRWERIPLPVSLHVGEERIVFVEKNVRVGFPPSLNEKLRIQSTGGAVYLRAESAFPQTRLQLQDVESGEILLLDVTATAGKGKLEPVRVVYSGEVSTQRDSQSVRRSGQAAGAAADAVPESV---DRKAKTRYPAPLPVLLTRYAAQSLYAPLRTVEPVSGVQPLPLTLPKTLTALYPSEPLIARPLAGWQAAEYRVVAVKLTNQSAQKVVLDPRQLQGQFVSATFQHQWLDAKGTPEDTTTVYLVMKGKPDKAFPAEPPVRRTGGKAR
51057	GC_00003467	Human_Core	ENT1157					MSIKRHLTACALGISVVFSVAALPLPVQAVELVRWERIPLPVSLHVGEERIVFVEKNVRVGFPPSLNEKLRIQSTGGAVYLRAESAFPQTRLQLQDVESGEILLLDVTATAGKGKLEPVRVVYSGEVSTQRDSQSVRRSGQAAGAAADAVPESV---DRKAKTRYPAPLPVLLTRYAAQSLYAPLRTVEPVSGVQPLPLTLPKTLTALYPSEPLIARPLAGWQAAEYRVVAVKLTNQSAQKVVLDPRQLQGQFVSATFQHQWLDAKGTPEDTTTVYLVMKGKPDKAFPAEPPVRRTGGKAR
51058	GC_00003467	Human_Core	ENT1157					MKLKRHLTACALGISAVFSAVSLPLPVQAVELVRWERIPLPVSLHVGEERIVFVEKNVRVGFPPSLNEKLRIQSTGGAVYLRAESAFPQTRLQLQDVESGEILLLDVTATVGQGALEPVRVVYSGDVSTQRDSQTVRRSGQTGGNAGNTTPPAAGTGERKAKPRYPAPLPVLLTRYAAQSLYAPLRTVEPVPGVQPLSLSLPGTLTALYPSAPLTAQPLAGWQAAEYRVVAVKLTNQSAQKVVLDPRQLQGQFVSATFQHQWLDAKGTPEDTTTVYLVMKGKPDKAFPAEPPVRGTGGKAR
51059	GC_00003467	Human_Core	FDAARGOS60					MSIKRHLTACALGISAVFSVAALPLPVQAVELVRWERIPLPVSLHVGEERIVFVEKNVRVGFPPSLNEKLRIQSTGGAVYLRAESAFPQTRLQLQDVESGEILLLDVTATAGKGKLEPVRVVYSGEVSTQRDSQSVRRSGQAAGAAADAVPESV---DRKAKTRYPAPLPVLLTRYAAQSLYAPLRTVEPVSGVQPLPLTLPKTLTALYPSEPLIARPLAGWQAAEYRVVAVKLTNQSAQKVVLDPRQLQGQFVSATFQHQWLDAKGTPEDTTTVYLVMKGKPDKAFPAEPPVRRTGGKAR
51060	GC_00003467	Human_Core	FDAARGOS67					MSIKRHLTACALGISAVFSVAALPLPVQAVELVRWERIPLPVSLHVGEERIVFVEKNVRVGFPPSLNEKLRIQSTGGAVYLRAESAFPQTRLQLQDVESGEILLLDVTATAGKGKLEPVRVVYSGEVSTQRDSQSVRRSGQAAGAAADAVPESV---DRKAKTRYPAPLPVLLTRYAAQSLYAPLRTVEPVSGVQPLPLTLPKTLTALYPSEPLIARPLAGWQAAEYRVVAVKLTNQSAQKVVLDPRQLQGQFVSATFQHQWLDAKGTPEDTTTVYLVMKGKPDKAFPAEPPVRRTGGKAR
51061	GC_00003467	Human_Core	FDAARGOS80					MSIKRHLTACALGISAVFSVAALPLPVQAVELVRWERIPLPVSLHVGEERIVFVEKNVRVGFPPSLNEKLRIQSTGGAVYLRAESAFPQTRLQLQDVESGEILLLDVTATAGKGKLEPVRVVYSGEVSTQRDSQSVRRSGQAAGAAADAVPESV---DRKAKTRYPAPLPVLLTRYAAQSLYAPLRTVEPVSGVQPLPLTLPKTLTALYPSEPLIARPLAGWQAAEYRVVAVKLTNQSAQKVVLDPRQLQGQFVSATFQHQWLDAKGTPEDTTTVYLVMKGKPDKAFPAEPPVRRTGGKAR
51062	GC_00003467	Human_Core	FDAARGOS81					MSIKRHLTACALGISAVFSVAALPLPVQAVELVRWERIPLPVSLHVGEERIVFVEKNVRVGFPPSLNEKLRIQSTGGAVYLRAESAFPQTRLQLQDVESGEILLLDVTATAGKGKLEPVRVVYSGEVSTQRDSQSVRRSGQAAGAAADAVPESV---DRKAKTRYPAPLPVLLTRYAAQSLYAPLRTVEPVSGVQPLPLTLPKTLTALYPSEPLIARPLAGWQAAEYRVVAVKLTNQSAQKVVLDPRQLQGQFVSATFQHQWLDAKGTPEDTTTVYLVMKGKPDKAFPAEPPVRRTGGKAR
51063	GC_00003467	Human_Core	HI4320					MSIKRHLTACALGISAVFSVAALPLPVQAVELVRWERIPLPVSLHVGEERIVFVEKNVRVGFPPSLNEKLRIQSTGGAVYLRAESAFPQTRLQLQDVESGEILLLDVTATAGKGKLEPVRVVYSGEVSTQRDSQSVRRSGQAAGAAADAVPESV---DRKAKTRYPAPLPVLLTRYAAQSLYAPLRTVEPVSGVQPLPLTLPKTLTALYPSEPLIARPLAGWQAAEYRVVAVKLTNQSAQKVVLDPRQLQGQFVSATFQHQWLDAKGTPEDTTTVYLVMKGKPDKAFPAEPPVRRTGGKAR
51064	GC_00003468	Human_Core	AOUC001	L	L	COG4974	Site-specific recombinase XerD	MKDNHSSDEHQQKVDVWEQMLSNYFYNKVLRPDTEKTYRKMVRLFLRYCGVCENALPLPDEVTHEHVLRWRRNELNIQKVRERTWNTKTRHMQSLYNYWIKKGIVSLKENPFSETQIEPGEKQKKVYTQSQLRTIYRILEQFQQQENMLPPDQAHFQACAVYPTRFWFAVLETLRLTAIRFNQLINLHIGDLDFEECTITLRSESSKNHREYQIAFVQPLRCLLAPLVEEMRCHGADKNDILFDVHRLYHKRLSRSETPLSQTIRSFFRRLSKECGFHVSPHRFRHTLATTLMKHPERNMQLTKQMLGHRSLSSTMEYIALDAYSTVRILENELGEFLTMGLGGELTRLASKRQRM
51065	GC_00003468	Human_Core	ENT1157	L	L	COG4974	Site-specific recombinase XerD	MKDNHSSDEHQQKVDVWEQMLSNYFYNKVLRPDTEKTYRKMVRLFLRYCGVCENALPLPDEVTHEHVLRWRRNELNIQKVRERTWNTKTRHMQSLYNYWIKKGIVSLKENPFSETQIEPGEKQKKVYTQSQLRTIYRILEQFQQQENMLPPDQAHFQACAVYPTRFWFAVLETLRLTAIRFNQLINLHIGDLDFEECTITLRSESSKNHREYQIAFVQPLRCLLAPLVEEMRCHGADKNDILFDVHRLYHKRLSRSETPLSQTIRSFFRRLSKECGFHVSPHRFRHTLATTLMKHPERNMQLTKQMLGHRSLSSTMEYIALDAYSTVRILENELGEFLTMGLGGELTRLASKRQRM
51066	GC_00003468	Human_Core	ENT1157	L	L	COG4974	Site-specific recombinase XerD	---MQKAGELNNVNAQWTHLLERYFYEKRLKPDTEQTYQKIVRLLLAYFRKKENRMIYPDELVRDDLLRWRRHELNVKNVSERTWNTKVRHLQALYNLWIKKGWVTQSENPCFECQVIPGTKRKKYLSESQLRTIYRMMEQFKQLEETMPQGLARYSHCALFPVRFWLTVLETLRLTGMRLNQLIHVRIKDINFERSEINLIREGSKSHREYPVVLMEGLKPLLKSLIKEMQIRGMPDDVPLFNVYFLSDRADERKKPISHSTIRAFFRRLSVECGFAVSPHRFRHTLGTILMRCPERNLELTKSLLGHRSLSSTMEYIGQDTVQAKAILEYELRNYLKMGLGAEHDRLLRK----
51067	GC_00003468	Human_Core	FDAARGOS60	L	L	COG4974	Site-specific recombinase XerD	MKDNHSSDEHQQKVDVWEQMLSNYFYNKVLRPDTEKTYRKMVRLFLRYCGVCENALPLPDEVTHEHVLRWRRNELNIQKVRERTWNTKTRHMQSLYNYWIKKGIVSLKENPFSETQIEPGEKQKKVYTQSQLRTIYRILEQFQQQENMLPPDQAHFQACAVYPTRFWFAVLETLRLTAIRFNQLINLHIGDLDFEECTITLRSESSKNHREYQIAFVQPLRCLLAPLVEEMRCHGADKNDILFDVHRLYHKRLSRSETPLSQTIRSFFRRLSKECGFHVSPHRFRHTLATTLMKHPERNMQLTKQMLGHRSLSSTMEYIALDAYSTVRILENELGEFLTMGLGGELTRLASKRQRM
51068	GC_00003468	Human_Core	FDAARGOS67	L	L	COG4974	Site-specific recombinase XerD	MKDNHSSDEHQQKVDVWEQMLSNYFYNKVLRPDTEKTYRKMVRLFLRYCGVCENALPLPDEVTHEHVLRWRRNELNIQKVRERTWNTKTRHMQSLYNYWIKKGIVSLKENPFSETQIEPGEKQKKVYTQSQLRTIYRILEQFQQQENMLPPDQAHFQACAVYPTRFWFAVLETLRLTAIRFNQLINLHIGDLDFEECTITLRSESSKNHREYQIAFVQPLRCLLAPLVEEMRCHGADKNDILFDVHRLYHKRLSRSETPLSQTIRSFFRRLSKECGFHVSPHRFRHTLATTLMKHPERNMQLTKQMLGHRSLSSTMEYIALDAYSTVRILENELGEFLTMGLGGELTRLASKRQRM
51069	GC_00003468	Human_Core	FDAARGOS80	L	L	COG4974	Site-specific recombinase XerD	MKDNHSSDEHQQKVDVWEQMLSNYFYNKVLRPDTEKTYRKMVRLFLRYCGVCENALPLPDEVTHEHVLRWRRNELNIQKVRERTWNTKTRHMQSLYNYWIKKGIVSLKENPFSETQIEPGEKQKKVYTQSQLRTIYRILEQFQQQENMLPPDQAHFQACAVYPTRFWFAVLETLRLTAIRFNQLINLHIGDLDFEECTITLRSESSKNHREYQIAFVQPLRCLLAPLVEEMRCHGADKNDILFDVHRLYHKRLSRSETPLSQTIRSFFRRLSKECGFHVSPHRFRHTLATTLMKHPERNMQLTKQMLGHRSLSSTMEYIALDAYSTVRILENELGEFLTMGLGGELTRLASKRQRM
51070	GC_00003468	Human_Core	FDAARGOS81	L	L	COG4974	Site-specific recombinase XerD	MKDNHSSDEHQQKVDVWEQMLSNYFYNKVLRPDTEKTYRKMVRLFLRYCGVCENALPLPDEVTHEHVLRWRRNELNIQKVRERTWNTKTRHMQSLYNYWIKKGIVSLKENPFSETQIEPGEKQKKVYTQSQLRTIYRILEQFQQQENMLPPDQAHFQACAVYPTRFWFAVLETLRLTAIRFNQLINLHIGDLDFEECTITLRSESSKNHREYQIAFVQPLRCLLAPLVEEMRCHGADKNDILFDVHRLYHKRLSRSETPLSQTIRSFFRRLSKECGFHVSPHRFRHTLATTLMKHPERNMQLTKQMLGHRSLSSTMEYIALDAYSTVRILENELSEFLTMGLGGELTRLASKRQRM
51071	GC_00003468	Human_Core	HI4320	L	L	COG4974	Site-specific recombinase XerD	MKDNHSSDEHQQKVDVWEQMLSNYFYNKVLRPDTEKTYRKMVRLFLRYCGVCENALPLPDEVTHEHVLRWRRNELNIQKVRERTWNTKTRHMQSLYNYWIKKGIVSLKENPFSETQIEPGEKQKKVYTQSQLRTIYRILEQFQQQENMLPPDQAHFQACAVYPTRFWFAVLETLRLTAIRFNQLINLHIGDLDFEECTITLRSESSKNHREYQIAFVQPLRCLLAPLVEEMRCHGADKNDILFDVHRLYHKRLSRSETPLSQTIRSFFRRLSKECGFHVSPHRFRHTLATTLMKHPERNMQLTKQMLGHRSLSSTMEYIALDAYSTVRILENELGEFLTMGLGGELTRLASKRQRM
51072	GC_00003469	Human_Core	AOUC001					MTHSEELSVTPLHKKIYRGV--IVTGVVACALVAGIPLFIHSNVISSHSEALSQLGQRLQAIEMKMADSVTDDRMNAQLDVLRQGLTTLKQDVASQRDTLRTVTAQLAVAGKPDEQIAVLSDGLEKRLAQLETRQAQWALALHQLQEQRQPEQKTVNPPVVRAKPATPETSRLGASVRPSRTVPFQLTAIEQRGGRLLAALAPADIRQLGQVQLLPVGGRYQGWEMTDIQTDRVTLRYQGRTVTLRLP
51073	GC_00003469	Human_Core	ENT1157					MTHSEELSVTPLHKKIYRGG--IVTGVVACALVAGIPLFIHSNVISSHSEALSQLGQRLQAIEMKMADSVTDDRMNAQLDVLRQGLTTLKQDVASQRDTLRTVTAQLAVAGKPDEQIAVLSDGLEKRLAQLETRQAQWALALHQLQEQRQPEQKTVNPPVVRAKPATPETSRLGASVRPSRTVPFQLTAIEQRGGRLLAALAPADIRQLGQVQLLPVGGRYQGWEMTDIQTDRVTLRYQGRTVTLRLP
51074	GC_00003469	Human_Core	ENT1157					MSASAKSYVA---RPVIIGVLLLLAGLCVAAVLALL------NIAGTQEKQLSQFDQRLQAVEMTMADSVTNDGMNAQLDTLRQELATLKQRSESQSDTLRTVTAQLAVATKPDEQSAV----LEKRLAQLETRLAQWAPALHQLQEQRQPVQKTVNPPVVRAKPATPGTSRTGASVTSSRRVPFQLTAIELRGGRLLAALAPADIHHLGQVQLLPVGGRYQGWEMTDIQTDRVTLRYQGRTVTLRLP
51075	GC_00003469	Human_Core	FDAARGOS60					MTHSEELSVTPLHKKIYRGV--IVTGVVACALVAGIPLFIHSNVISSHSEALSQLGQRLQAIEMKMADSVTDDRMNAQLDVLRQGLTTLKQDVASQRDTLRTVTAQLAVAGKPDEQIAVLSDGLEKRLAQLETRQAQWALALHQLQEQRQPEQKTVNPPVVRAKPATPETSRLGASVRPSRTVPFQLTAIEQRGGRLLAALAPADIRQLGQVQLLPVGGRYQGWEMTDIQTDRVTLRYQGRTVTLRLP
51076	GC_00003469	Human_Core	FDAARGOS67					MTHSEELSVTPLHKKIYRGV--IVTGVVACALVAGIPLFIHSNVISSHSEALSQLGQRLQAIEMKMADSVTDDRMNAQLDVLRQGLTTLKQDVASQRDTLRTVTAQLAVAGKPDEQIAVLSDGLEKRLAQLETRQAQWALALHQLQEQRQPEQKTVNPPVVRAKPATPETSRLGASVRPSRTVPFQLTAIEQRGGRLLAALAPADIRQLGQVQLLPVGGRYQGWEMTDIQTDRVTLRYQGRTVTLRLP
51077	GC_00003469	Human_Core	FDAARGOS80					MTHSEELSVTPLHKKIYRGV--IVTGVVACALVAGIPLFIHSNVISSHSEALSQLGQRLQAIEMKMADSVTDDRMNAQLDVLRQGLTTLKQDVASQRDTLRTVTAQLAVAGKPDEQIAVLSDGLEKRLAQLETRQAQWALALHQLQEQRQPEQKTVNPPVVRAKPATPETSRLGASVRPSRTVPFQLTAIEQRGGRLLAALAPADIRQLGQVQLLPVGGRYQGWEMTDIQTDRVTLRYQGRTVTLRLP
51078	GC_00003469	Human_Core	FDAARGOS81					MTHSEELSVTPLHKKIYRGV--IVTGVVACALVAGIPLFIHSNVISSHSEALSQLGQRLQAIEMKMADSVTDDRMNAQLDVLRQGLTTLKQDVASQRDTLRTVTAQLAVAGKPDEQIAVLSDGLEKRLAQLETRQAQWALALHQLQEQRQPEQKTVNPPVVRAKPATPETSRLGASVRPSRTVPFQLTAIEQRGGRLLAALAPADIRQLGQVQLLPVGGRYQGWEMTDIQTDRVTLRYQGRTVTLRLP
51079	GC_00003469	Human_Core	HI4320					MTHSEELSVTPLHKKIYRGV--IVTGVVACALVAGIPLFIHSNVISSHSEALSQLGQRLQAIEMKMADSVTDDRMNAQLDVLRQGLTTLKQDVASQRDTLRTVTAQLAVAGKPDEQIAVLSDGLEKRLAQLETRQAQWALALHQLQEQRQPEQKTVNPPVVRAKPATPETSRLGASVRPSRTVPFQLTAIEQRGGRLLAALAPADIRQLGQVQLLPVGGRYQGWEMTDIQTDRVTLRYQGRTVTLRLP
51080	GC_00003470	Human_Core	AOUC001	L|X	L|X	COG0582	Integrase	MSRRAKALSREMHILARQAGGSFKTIADRVKIAERVAAELAGLNIQIRSVEQLKSRYIEMYIHARREQNISLRSCQNEMSAIRAIFRVAGRHKLADPKHERLSNEALGLSGASRAGTRTAISDERFHEALARIEPYDQGVALTMQLSRSLGLRNEEAVQSVKSLRTWQQALKNGKDRVHVVFGTKGGRPREALVPDKARVLTLINKAIEYADKHNGYLINRPSLHSAKDRYINVMRRIGGFIHEESNHGLRYAYAQDVEKYYLSQGFSQKEAYALTSMDLGHGDGRGDYIKRVYSQKGDIEE
51081	GC_00003470	Human_Core	ENT1157	L|X	L|X	COG0582	Integrase	MSRRAKALSREMHILARQAGGSFKTIADRVKIAERVAAELAGLNIQIRSVEQLKSRHIEMYIHARREQNISLRSCQNEMSAIRAIFRVAGRHKLADPKHERLSNEALGLSGASRAGTRTAISDERFHEALARIEPYDQGVALTMQLSRSLGLRNEEAVQSVKSLRTWQQALKNGKDRVHVVFGTKGGRPREALVPDKARVLTLINKAIEYADKHNGYLINRPSLHSAKDRYINVMRRIGGFIHEESNHGLRYAYAQDVEKYYLSQGFSQKEAYALTSMDLGHGDGRGDYIKRVYSQKGDIEE
51082	GC_00003470	Human_Core	ENT1157	L|X	L|X	COG0582	Integrase	MSRRAKALSREMHILARQAGGSFKTIADRVKIAERVAAELAGLNIQIRSVEQLKSRHIEMYIHARREQNISLRTCQNEMSAIRAIFRVAGRHKLADPKHERLSNEALGLSGASRAGTRTAISDERFHGALARIEPYDQGVALTMQLSRSLGLRNEEAVQSVKSLRTWQQALKNGKDRVHVVFGTKGGRPREALVPDKARVLTLINKAIEYADKHNGYLIDRPSLHSAKDRYINVMRRIGGFIHEESNHGLRYAYAQDVEKYYLSQGVSPKEAYALTSMDLGHGDGRGDYIKRVYSQKGDVEE
51083	GC_00003470	Human_Core	FDAARGOS60	X|L	X|L	COG0582	Integrase	MSRRAKALSREMHILARQAGGSFKTIADRVKIAERVAAELAGLNIQIRSVEQLKSRHIEMYIHARREQNISLRSCQNEMSAIRAIFRVAGRHKLADPKHERLSNEALGLSGASRAGTRTAISDERFHEALARIEPYDQGVALTMQLSRSLGLRNEEAVQSVKSLRTWQQALKNGKDRVHVVFGTKGGRPREALVPDKARVLTLINKAIEYADKHNGYLINRPSLHSAKDRYINVMRRIGGFIHEESNHGLRYAYAQDVEKYYLSQGFSQKEAYALTSMDLGHGDGRGDYIKRVYSQKGDIEE
51084	GC_00003470	Human_Core	FDAARGOS67	X|L	X|L	COG0582	Integrase	MSRRAKALSREMHILARQAGGSFKTIADRVKIAERVAAELAGLNIQIRSVEQLKSRHIEMYIHARREQNISLRSCQNEMSAIRAIFRVAGRHKLADPKHERLSNEALGLSGASRAGTRTAISDERFHEALARIEPYDQGVALTMQLSRSLGLRNEEAVQSVKSLRTWQQALKNGKDRVHVVFGTKGGRPREALVPDKARVLTLINKAIEYADKHNGYLINRPSLHSAKDRYINVMRRIGGFIHEESNHGLRYAYAQDVEKYYLSQGFSQKEAYALTSMDLGHGDGRGDYIKRVYSQKGDIEE
51085	GC_00003470	Human_Core	FDAARGOS80	L|X	L|X	COG0582	Integrase	MSRRAKALSREMHILARQAGGSFKTIADRVKIAERVAAELAGLNIQIRSVEQLKSRHIEMYIHARREQNISLRSCQNEMSAIRAIFRVAGRHKLADPKHERLSNEALGLSGASRAGTRTAISDERFHEALARIEPYDQGVALTMQLSRSLGLRNEEAVQSVKSLRTWQQALKNGKDRVHVVFGTKGGRPREALVPDKARVLTLINKAIEYADKHNGYLINRPSLHSAKDRYINVMRRIGGFIHEESNHGLRYAYAQDVEKYYLSQGFSQKEAYALTSMDLGHGDGRGDYIKRVYSQKGDIEE
51086	GC_00003470	Human_Core	FDAARGOS81	X|L	X|L	COG0582	Integrase	MSRRAKALSREMHILARQAGGSFKTIADRVKIAERVAAELAGLNIQIRSVEQLKSRHIEMYIHARREQNISLRSCQNEMSAIRAIFRVAGRHKLADPKHERLSNEALGLSGASRAGTRTAISDERFHEALARIEPYDQGVALTMQLSRSLGLRNEEAVQSVKSLRTWQQALKNGKDRVHVVFGTKGGRPREALVPDKARVLTLINKAIEYADKHNGYLINRPSLHSAKDRYINVMRRIGGFIHEESNHGLRYAYAQDVEKYYLSQGFSQKEAYALTSMDLGHGDGRGDYIKRVYSQKGDIEE
51087	GC_00003470	Human_Core	HI4320	X|L	X|L	COG0582	Integrase	MSRRAKALSREMHILARQAGGSFKTIADRVKIAERVAAELAGLNIQIRSVEQLKSRHIEMYIHARREQNISLRSCQNEMSAIRAIFRVAGRHKLADPKHERLSNEALGLSGASRAGTRTAISDERFHEALARIEPYDQGVALTMQLSRSLGLRNEEAVQSVKSLRTWQQALKNGKDRVHVVFGTKGGRPREALVPDKARVLTLINKAIEYADKHNGYLINRPSLHSAKDRYINVMRRIGGFIHEESNHGLRYAYAQDVEKYYLSQGFSQKEAYALTSMDLGHGDGRGDYIKRVYSQKGDIEE
51088	GC_00003471	Human_Core	AOUC001	M	M	COG0741	Soluble lytic murein transglycosylase and related regulatory proteins (some contain LysM/invasin domains)	MRKNSLLTLVLLLFSVPLPAREVPPGYREVARQENVPAEALYSLALTESSWTLPAHHPQAGEIHPWPWTLNVAGKGYRYPTRQAAWQALQSFLQTTSPRRIDVGIAQVNWGWNGHHFRSAWEAFDPYTNLHVAARILRRCYEASPGSWIRAAGCYHHPAGGQPAVRYKNSVRRQLATLTGGTQPVPAHLPAVSTDRAVSFVWIEPENKTDAK
51089	GC_00003471	Human_Core	ENT1157	M	M	COG0741	Soluble lytic murein transglycosylase and related regulatory proteins (some contain LysM/invasin domains)	MRKNSLLTLVLLLFSVPLPAREVPPGYREVARQENVPAEALYSLALTESSWTLPAHHPQAGEIHPWPWTLNVAGKGYRYPTRQAAWQALQSFLQTTSPRRIDVGIAQVNWGWNGHHFRSAWEAFDPYTNLHVAARILRRCYEASPGSWIRAAGCYHHPAGGQPAVRYKNSVRRQLATLTGGTQPVPAHLPAVSTDRAVSFVWIEPENKTDAK
51090	GC_00003471	Human_Core	ENT1157	M	M	COG0741	Soluble lytic murein transglycosylase and related regulatory proteins (some contain LysM/invasin domains)	MGKKSLLTLVLLLFSVPLPAREVPLGYREVARQEKVPAEALYSLALTESSWTLPAHHPQAGEIHPWPWTLNVAGKGYRYPTRQAAWQALQSFLQTTSPRRIDVGIAQVNWGWNGHHFRSAWEAFDPYTNLHVAARILRRCYEASPGSWIRAAGCYHHPAGGQPAARYKNIVRRQLATLTPESHPVPAPLPAVRHDSPVSFVWIEPEKETHAK
51091	GC_00003471	Human_Core	FDAARGOS60	M	M	COG0741	Soluble lytic murein transglycosylase and related regulatory proteins (some contain LysM/invasin domains)	MRKNSLLTLVLLLFSVPLPAREVPPGYREVARQENVPAEALYSLALTESSWTLPAHHPQAGEIHPWPWTLNVAGKGYRYPTRQAAWQALQSFLQTTSPRRIDVGIAQVNWGWNGHHFRSAWEAFDPYTNLHVAARILRRCYEASPGSWIRAAGCYHHPAGGQPAVRYKNSVRRQLATLTGGTQPVPAHLPAVSTDRAVSFVWIEPENKTDAK
51092	GC_00003471	Human_Core	FDAARGOS67	M	M	COG0741	Soluble lytic murein transglycosylase and related regulatory proteins (some contain LysM/invasin domains)	MRKNSLLTLVLLLFSVPLPAREVPPGYREVARQENVPAEALYSLALTESSWTLPAHHPQAGEIHPWPWTLNVAGKGYRYPTRQAAWQALQSFLQTTSPRRIDVGIAQVNWGWNGHHFRSAWEAFDPYTNLHVAARILRRCYEASPSSWIRAAGCYHHPAGGQPAVRYKNSVRRQLATLTGGTQPVPAHLPAVSTDRAVSFVWIEPENKTDAK
51093	GC_00003471	Human_Core	FDAARGOS80	M	M	COG0741	Soluble lytic murein transglycosylase and related regulatory proteins (some contain LysM/invasin domains)	MRKNSLLTLVLLLFSVPLPAREVPPGYREVARQENVPAEALYSLALTESSWTLPAHHPQAGEIHPWPWTLNVAGKGYRYPTRQAAWQALQSFLQTTSPRRIDVGIAQVNWGWNGHHFRSAWEAFDPYTNLHVAARILRRCYEASPGSWIRAAGCYHHPAGGQPAVRYKNSVRRQLATLTGGTQPVPAHLPAVSTDRAVSFVWIEPENKTDAK
51094	GC_00003471	Human_Core	FDAARGOS81	M	M	COG0741	Soluble lytic murein transglycosylase and related regulatory proteins (some contain LysM/invasin domains)	MRKNSLLTLVLLLFSVPLPAREVPPGYREVARQENVPAEALYSLALTESSWTLPAHHPQAGEIHPWPWTLNVAGKGYRYPTRQAAWQALQSFLQTTSPRRIDVGIAQVNWGWNGHHFRSAWEAFDPYTNLHVAARILRRCYEASPGSWIRAAGCYHHPAGGQPAVRYKNSVRRQLATLTGGTQPVPAHLPAVSTDRAVSFVWIEPENKTDAK
51095	GC_00003471	Human_Core	HI4320	M	M	COG0741	Soluble lytic murein transglycosylase and related regulatory proteins (some contain LysM/invasin domains)	MRKNSLLTLVLLLFSVPLPAREVPPGYREVARQENVPAEALYSLALTESSWTLPAHHPQAGEIHPWPWTLNVAGKGYRYPTRQAAWQALQSFLQTTSPRRIDVGIAQVNWGWNGHHFRSAWEAFDPYTNLHVAARILRRCYEASPGSWIRAAGCYHHPAGGQPAVRYKNSVRRQLATLTGGTQPVPAHLPAVSTDRAVSFVWIEPENKTDAK
51096	GC_00003472	Human_Core	AOUC001					MKKRFLSLSGLLMLSLSCLPLTAGAAVVLYTTQDDALPQTDIPFEVVYLDAPERLLDEALLQPGTELSEADAPHITALLQSPAWQARETALRQAYQGVVQAWQLGVSSLPAVVVDAQWVVYGTTDIAQAVTQIQQYREQQEGGGQP
51097	GC_00003472	Human_Core	ENT1157					MKKRFLSLPGILMLSLSCLPLTAGAAVVLYTTQDDALPQTALPFEVVYLDAPERLLDEALLQPGTELSEADAPHITALLQSPAWQARETALRQAYQGVVQAWQLGVSSLPAVVVDAQWVVYGTTDIEQAVTQIQRYRKQQEGGGQP
51098	GC_00003472	Human_Core	ENT1157					MKKRFLSLSGLLMLSLSCLPFTAGATVVLYATQDDALPQTDIPFEVVYLDAPERLLDEVLLQPGTELKEADAPHITALLQSPAWQAREAALRQAYQGVIQAWELGVTRLPAVVVDAQWVVYGTTDIEQAVTQIQQYREQQEGGGQP
51099	GC_00003472	Human_Core	FDAARGOS60					MKKRFLSLSGLLMLSLSCLPLTAGAAVVLYTTQDDALPQTDIPFEVVYLDAPERLLDEALLQPGTELSEADAPHITALLQSPAWQARETALRQAYQGVVQAWQLGVSSLPAVVVDAQWVVYGTTDIAQAVTQIQQYREQQEGGGQP
51100	GC_00003472	Human_Core	FDAARGOS67					MKKRFLSLSGLLMLSLSCLPLTAGAAVVLYTTQDDALPQTDIPFEVVYLDAPERLLDEALLQPGTELSEADAPHITALLQSPAWQARETALRQAYQGVVQAWQLGVSSLPAVVVDAQWVVYGTTDIAQAVTQIQQYREQQEGGGQP
51101	GC_00003472	Human_Core	FDAARGOS80					MKKRFLSLSGLLMLSLSCLPLTAGAAVVLYTTQDDALPQTDIPFEVVYLDAPERLLDEALLQPGTELSEADAPHITALLQSPAWQARETALRQAYQGVVQAWQLGVSSLPAVVVDAQWVVYGTTDIAQAVTQIQQYREQQEGGGQP
51102	GC_00003472	Human_Core	FDAARGOS81					MKKRFLSLSGLLMLSLSCLPLTAGAAVVLYTTQDDALPQTDIPFEVVYLDAPERLLDEALLQPGTELSEADAPHITALLQSPAWQARETALRQAYQGVVQAWQLGVSSLPAVVVDAQWVVYGTTDIAQAVTQIQQYREQQEGGGQP
51103	GC_00003472	Human_Core	HI4320					MKKRFLSLSGLLMLSLSCLPLTAGAAVVLYTTQDDALPQTDIPFEVVYLDAPERLLDEALLQPGTELSEADAPHITALLQSPAWQARETALRQAYQGVVQAWQLGVSSLPAVVVDAQWVVYGTTDIAQAVTQIQQYREQQEGGGQP
51104	GC_00003473	Human_Core	AOUC001					MTKGKTGRRLWPVLKVTGLTLLSMVVLLAVAQLGLSYYGEADSLRRAFYRARWFWLVWRCVLYGAVAVGLWKLYHHPKVSETARRSLKRSGLAMAAFVAVSEWSVWAGGDGL
51105	GC_00003473	Human_Core	ENT1157					MTKGKTGRRLWPVLKVAGLTLLSMVVLLAVAQLGLSYYGEADSLRRVFYRARGFWLVWRCVLYGAVAVGLWKLYHHPKVSETARRSLKRSGLAMAAFVAVSEWSVWAGDDGL
51106	GC_00003473	Human_Core	ENT1157					MTKGKNVRRLWPVLKVAGLTFLGMVVLLAVAQLGLSYYGEADSLRRAFYRARWFWLVWRCVLYGAVAAGLWKLYHHPKVSETARRSLKRSGLAMAAFVAVSEWSVWAGGDGL
51107	GC_00003473	Human_Core	FDAARGOS60					MTKGKTGRRLWPVLKVTGLTLLSMVVLLAVAQLGLSYYGEADSLRRAFYRARWFWLVWRCVLYGAVAVGLWKLYHHPKVSETARRSLKRSGLAMAAFVAVSEWSVWAGGDGL
51108	GC_00003473	Human_Core	FDAARGOS67					MTKGKTGRRLWPVLKVTGLTLLSMVVLLAVAQLGLSYYGEADSLRRAFYRARWFWLVWRCVLYGAVAVGLWKLYHHPKVSETARRSLKRSGLAMAAFVAVSEWSVWAGGDGL
51109	GC_00003473	Human_Core	FDAARGOS80					MTKGKTGRRLWPVLKVTGLTLLSMVVLLAVAQLGLSYYGEADSLRRAFYRARWFWLVWRCVLYGAVAVGLWKLYHHPKVSETARRSLKRSGLAMAAFVAVSEWSVWAGGDGL
51110	GC_00003473	Human_Core	FDAARGOS81					MTKGKTGRRLWPVLKVTGLTLLSMVVLLAVAQLGLSYYGEADSLRRAFYRARWFWLVWRCVLYGAVAVGLWKLYHHPKVSETARRSLKRSGLAMAAFVAVSEWSVWAGGDGL
51111	GC_00003473	Human_Core	HI4320					MTKGKTGRRLWPVLKVTGLTLLSMVVLLAVAQLGLSYYGEADSLRRAFYRARWFWLVWRCVLYGAVAVGLWKLYHHPKVSETARRSLKRSGLAMAAFVAVSEWSVWAGGDGL
51112	GC_00003474	Human_Core	AOUC001					MRCEFGQGVREWAQDFWNEILFPFFVTAGLLLPLILVVGVFLVWDEQRQAEWGRYYLTECQLVERNRNAGFWSGRENILQCGMTREHVNADAYEKAIRAWQQKQTETE
51113	GC_00003474	Human_Core	ENT1157					MRCEFGQGVREWAQDFWNEILFPFFVTAGLLLPLILVVGVFLVWDEQRQAERGRYYLTECQLVERNRNAGFWSGRENILQCGMTREHVNADAYEKAIRAWQQKQTETE
51114	GC_00003474	Human_Core	ENT1157					MRCEFGQGVREWAQDFWNEILFPFFVTAGLLLPLILVVGVFLVWDEQRQAERGRYYLTECQLVERNRNAGFWSGRENILQCGMTREHVNADAYEKAIRAWQQKQTETE
51115	GC_00003474	Human_Core	FDAARGOS60					MRCEFGQGVREWAQDFWNEILFPFFVTAGLLLPLILVVGVFLVWDEQRQAEWGRYYLTECQLVERNRNAGFWSGRENILQCGMTREHVNADAYEKAIRAWQQKQTETE
51116	GC_00003474	Human_Core	FDAARGOS67					MRCEFGQGVREWAQDFWNEILFPFFVTAGLLLPLILVVGVFLVWDEQRQAEWGRYYLTECQLVERNRNAGFWSGRENILQCGMTREHVNADAYEKAIRAWQQKQTETE
51117	GC_00003474	Human_Core	FDAARGOS80					MRCEFGQGVREWAQDFWNEILFPFFVTAGLLLPLILVVGVFLVWDEQRQAEWGRYYLTECQLVERNRNAGFWSGRENILQCGMTREHVNADAYEKAIRAWQQKQTETE
51118	GC_00003474	Human_Core	FDAARGOS81					MRCEFGQGVREWAQDFWNEILFPFFVTAGLLLPLILVVGVFLVWDEQRQAEWGRYYLTECQLVERNRNAGFWSGRENILQCGMTREHVNADAYEKAIRAWQQKQTETE
51119	GC_00003474	Human_Core	HI4320					MRCEFGQGVREWAQDFWNEILFPFFVTAGLLLPLILVVGVFLVWDEQRQAEWGRYYLTECQLVERNRNAGFWSGRENILQCGMTREHVNADAYEKAIRAWQQKQTETE
51120	GC_00003475	Human_Core	AOUC001	L	L	COG0305	Replicative DNA helicase	MHKKSSSAVLPETLYSPEAEQSVLGGLMLDNDRWDEVAPLLQAEDFCSRAHQEIWKKMAALCQINSPIDLITLSDVLEKDGVLERVGGFAYLAELSKNTPSAANIVRYAEIVVDRSRARGLMMLGNLLATQSVAAQANIPALCEQAEQRLFQLSEKGLPAYSPSLLDILNNVVQHLEEALSAKGITGTPTGFSELDEKTCGLQAGDLVLLGARPSMGKTALALTVAQNALRLAEKPVFFFSLEMPAEQIMQRLLSDLGNVSLTAIRSASLEENDWECLGGAMSQIAEWGERLVIDDTSNMTPSLLRARARRYRRKVGTPGLIIVDYLQLMRSPEQENRTQEISEISRSLKALAKELGCPVVALSQLNRQLEQRADKRPTNGDLRDSGSLEQDADLILFL…
51121	GC_00003475	Human_Core	ENT1157	L	L	COG0305	Replicative DNA helicase	MHKKSSSAVLPETLYSPEAEQSVLGGLMLDNDRWDEVAPLLQAEDFCSRAHQEIWKKMAALCQINSPIDLITLSDVLEKDGVLERVGGFAYLAELSKNTPSAANIVRYAEIVVDRSRARGLMMLGNLLATQSVAAQANIPALCEQAEQRLFQLSEKGLLAYSPSLLDILNNVVQHLEEALSAKGITGTPTGFSELDEKTCGLQAGDLVLLGARPSMGKTALALTVAQNALRLAEKPVFFFSLEMPAEQIMQRLLSDLGNVSLTAIRSASLEENDWECLGGAMSQIAEWGERLVIDDTSNMTPSLLRARARRYRRKVGTPGLIIVDYLQLMRSPEQENRTQEISEISRSLKALAKELGCPVVALSQLNRQLEQRADKRPTNGDLRDSGSLEQDADLILFL…
51122	GC_00003475	Human_Core	ENT1157	L	L	COG0305	Replicative DNA helicase	MHKKSSSAVLPETLYSPEAEQSVLGGLMLDNDRWDEIAPLLQAEDFCSRAHQEIWKKMAVLCQINSPIDLITLSDVLEKDGELERVGGFAYLAELSKNTPSAANIVRYAEIVVERSRARGLMMLGNMLSTQSVAVQANIPALCEQAEQRLFQLSEKGLPAYSPSLLDILNNVVQHLEEALSAKGITGTPTGFSELDEKTCGLQAGDLVLLGARPSMGKTALALTVAQNALRLAEKPVFFFSLEMPAEQIMQRLLSDLGNVSLTAIRSASLEENDWECLGGAMSQIAEWGERLVIDDTSNMTPSLLRARARRYRRKVGTPGLIIVDYLQLMRSPEQENRTQEISEISRSLKALAKELGCPVVALSQLNRQLEQRADKRPTNGDLRDSGSLEQDADLILFL…
51123	GC_00003475	Human_Core	FDAARGOS60	L	L	COG0305	Replicative DNA helicase	MHKKSSSAVLPETLYSPEAEQSVLGGLMLDNDRWDEVAPLLQAEDFCSRAHQEIWKKMAALCQINSPIDLITLSDVLEKDGVLERVGGFAYLAELSKNTPSAANIVRYAEIVVDRSRARGLMMLGNLLATQSVAAQANIPALCEQAEQRLFQLSEKGLPAYSPSLLDILNNVVQHLEEALSAKGITGTPTGFSELDEKTCGLQAGDLVLLGARPSMGKTALALTVAQNALRLAEKPVFFFSLEMPAEQIMQRLLSDLGNVSLTAIRSASLEENDWECLGGAMSQIAEWGERLVIDDTSNMTPSLLRARARRYRRKVGTPGLIIVDYLQLMRSPEQENRTQEISEISRSLKALAKELGCPVVALSQLNRQLEQRADKRPTNGDLRDSGSLEQDADLILFL…
51124	GC_00003475	Human_Core	FDAARGOS67	L	L	COG0305	Replicative DNA helicase	MHKKSSSAVLPETLYSPEAEQSVLGGLMLDNDRWDEVAPLLQAEDFCSRAHQEIWKKMAALCQINSPIDLITLSDVLEKDGVLERVGGFAYLAELSKNTPSAANIVRYAEIVVDRSRARGLMMLGNLLATQSVAAQANIPALCEQAEQRLFQLSEKGLPAYSPSLLDILNNVVQHLEEALSAKGITGTPTGFSELDEKTCGLQAGDLVLLGARPSMGKTALALTVAQNALRLAEKPVFFFSLEMPAEQIMQRLLSDLGNVSLTAIRSASLEENDWECLGGAMSQIAEWGERLVIDDTSNMTPSLLRARARRYRRKVGTPGLIIVDYLQLMRSPEQENRTQEISEISRSLKALAKELGCPVVALSQLNRQLEQRADKRPTNGDLRDSGSLEQDADLILFL…
51125	GC_00003475	Human_Core	FDAARGOS80	L	L	COG0305	Replicative DNA helicase	MHKKSSSAVLPETLYSPEAEQSVLGGLMLDNDRWDEVAPLLQAEDFCSRAHQEIWKKMAALCQINSPIDLITLSDVLEKDGVLERVGGFAYLAELSKNTPSAANIVRYAEIVVDRSRARGLMMLGNLLATQSVAAQANIPALCEQAEQRLFQLSEKGLPAYSPSLLDILNNVVQHLEEALSAKGITGTPTGFSELDEKTCGLQAGDLVLLGARPSMGKTALALTVAQNALRLAEKPVFFFSLEMPAEQIMQRLLSDLGNVSLTAIRSASLEENDWECLGGAMSQIAEWGERLVIDDTSNMTPSLLRARARRYRRKVGTPGLIIVDYLQLMRSPEQENRTQEISEISRSLKALAKELGCPVVALSQLNRQLEQRADKRPTNGDLRDSGSLEQDADLILFL…
51126	GC_00003475	Human_Core	FDAARGOS81	L	L	COG0305	Replicative DNA helicase	MHKKSSSAVLPETLYSPEAEQSVLGGLMLDNDRWDEVAPLLQAEDFCSRAHQEIWKKMAALCQINSPIDLITLSDVLEKDGVLERVGGFAYLAELSKNTPSAANIVRYAEIVVDRSRARGLMMLGNLLATQSVAAQANIPALCEQAEQRLFQLSEKGLPAYSPSLLDILNNVVQHLEEALSAKGITGTPTGFSELDEKTCGLQAGDLVLLGARPSMGKTALALTVAQNALRLAEKPVFFFSLEMPAEQIMQRLLSDLGNVSLTAIRSASLEENDWECLGGAMSQIAEWGERLVIDDTSNMTPSLLRARARRYRRKVGTPGLIIVDYLQLMRSPEQENRTQEISEISRSLKALAKELGCPVVALSQLNRQLEQRADKRPTNGDLRDSGSLEQDADLILFL…
51127	GC_00003475	Human_Core	HI4320	L	L	COG0305	Replicative DNA helicase	MHKKSSSAVLPETLYSPEAEQSVLGGLMLDNDRWDEVAPLLQAEDFCSRAHQEIWKKMAALCQINSPIDLITLSDVLEKDGVLERVGGFAYLAELSKNTPSAANIVRYAEIVVDRSRARGLMMLGNLLATQSVAAQANIPALCEQAEQRLFQLSEKGLPAYSPSLLDILNNVVQHLEEALSAKGITGTPTGFSELDEKTCGLQAGDLVLLGARPSMGKTALALTVAQNALRLAEKPVFFFSLEMPAEQIMQRLLSDLGNVSLTAIRSASLEENDWECLGGAMSQIAEWGERLVIDDTSNMTPSLLRARARRYRRKVGTPGLIIVDYLQLMRSPEQENRTQEISEISRSLKALAKELGCPVVALSQLNRQLEQRADKRPTNGDLRDSGSLEQDADLILFL…
51128	GC_00003476	Human_Core	AOUC001					MRMMKCVMKSRVLCALVLLLAGCATSKEELLPAGNSDMMAIWSGRQADPNGAADSRTVTETARSALRRALTNDEAARLQQADTAYTRTQSSEIHQQFPRLPNPDMVMYVFPHLSAGNLPVPGYSTVFPFYHQVQYALPGERVEGL
51129	GC_00003476	Human_Core	ENT1157					MRMMKCVMKSRVLCALVLLLAGCATSKEELLPAGNSDMMAIWSGRQADPNGAADSRTVTETARSALRRALTNDEAARLQQADTAYTRTQSSEIHQQFPRLPNPDMVMYVFPHLSAGNLPVPGYSTVFPFYHQVQYALPGERVEGL
51130	GC_00003476	Human_Core	ENT1157					MRLKK----GSVLCALVFLLAGCATSKEALLPAGNSDMMAIWSGRQADPD-SADSRTVTETARSVLRRALTNDEAARRQQANTAYTRTQHSEIHQQFPRLPNPDMVMYVFPHLSAGNLPVPGYSTVFPFYHQVQYALPGERVEGL
51131	GC_00003476	Human_Core	FDAARGOS60					MRMMKCVMKSRVLCALVLLLAGCATSKEELLPAGNSDMMAIWSGRQADPNGAADSRTVTETARSALRRALTNDEAARLQQADTAYTRTQSSEIHQQFPRLPNPDMVMYVFPHLSAGNLPVPGYSTVFPFYHQVQYALPGERVEGL
51132	GC_00003476	Human_Core	FDAARGOS67					MRMMKCVMKSRVLCALVLLLAGCATSKEELLPAGNSDMMAIWSGRQADPNGAADSRTVTETARSALRRALTNDEAARLQQADTAYTRTQSSEIHQQFPRLPNPDMVMYVFPHLSAGNLPVPGYSTVFPFYHQVQYALPGERVEGL
51133	GC_00003476	Human_Core	FDAARGOS80					MRMMKCVMKSRVLCALVLLLAGCATSKEELLPAGNSDMMAIWSGRQADPNGAADSRTVTETARSALRRALTNDEAARLQQADTAYTRTQSSEIHQQFPRLPNPDMVMYVFPHLSAGNLPVPGYSTVFPFYHQVQYALPGERVEGL
51134	GC_00003476	Human_Core	FDAARGOS81					MRMMKYVMKSRVLCALVLLLAGCATSKEELLPAGNSDMMAIWSGRQADPNGAADSRTVTETARSALRRALTNDEAARLQQADTAYTRTQSSEIHQQFPRLPNPDMVMYVFPHLSAGNLPVPGYSTVFPFYHQVQYALPGERVEGL
51135	GC_00003476	Human_Core	HI4320					MRMMKCVMKSRVLCALVLLLAGCATSKEELLPAGNSDMMAIWSGRQADPNGAADSRTVTETARSALRRALTNDEAARLQQADTAYTRTQSSEIHQQFPRLPNPDMVMYVFPHLSAGNLPVPGYSTVFPFYHQVQYALPGERVEGL
51144	GC_00003478	Human_Core	AOUC001					MRLFSPLISLFALVVSAFGVLPAQAAEKDELALTLKQLDHIQASLERARIQANQDNHARFYFDYSRASREVEIIRQGIVRYLEPSRAQPTMPVNVAEPLRGDYRREQR
51145	GC_00003478	Human_Core	ENT1157					MRLFSPLISLFALVVSAFGVLPAQAAEKDELALTLKQLDHIQASLERARIQANQDNHARFYFDYSRASREVEIIRQGIVRYLEPSRAQPTVPVNVAEPLRGDYRREQR
51146	GC_00003478	Human_Core	ENT1157					MRIFSPLTPLCALMVSACLVCPAQAGEKDELALTLKQLEHIQASLERARIQASQENHARFYFDYSRASNEVEIIRQGIARYLEPSRAQPSVPVNVAEPLRGDYRREQR
51147	GC_00003478	Human_Core	FDAARGOS60					MRLFSPLISLFALVVSAFGVLPAQAAEKDELALTLKQLDHIQASLERARIQANQDNHARFYFDYSRASREVEIIRQGIVRYLEPSRAQPTVPVNVAEPLRGDYRREQR
51148	GC_00003478	Human_Core	FDAARGOS67					MRLFSPLISLFALVVSAFGVLPAQAAEKDELALTLKQLDHIQASLERARIQANQDNHARFYFDYSRASREVEIIRQGIVRYLEPSRAQPTVPVNVAEPLRGDYRREQR
51149	GC_00003478	Human_Core	FDAARGOS80					MRLFSPLISLFALVVSAFGVLPAQAAEKDELALTLKQLDHIQASLERARIQANQDNHARFYFDYSRASREVEIIRQGIVRYLEPSRAQPTVPVNVAEPLRGDYRREQR
51150	GC_00003478	Human_Core	FDAARGOS81					MRLFSPLISLFALVVSAFGVLPAQAAEKDELALTLKQLDHIQASLERARIQANQDNHARFYFDYSRASREVEIIRQGIVRYLEPSRAQPTVPVNVAEPLRGDYRREQR
51151	GC_00003478	Human_Core	HI4320					MRLFSPLISLFALVVSAFGVLPAQAAEKDELALTLKQLDHIQASLERARIQANQDNHARFYFDYSRASREVEIIRQGIVRYLEPSRAQPTVPVNVAEPLRGDYRREQR
51152	GC_00003479	Human_Core	AOUC001	S	S	COG4283	Uncharacterized protein	MSVPQTKAELLLAIDKSFSKLISYLNAIPPEMTSDNSMDGHAKGTKISVHDLVSYLLGWNALVVKWITFDAKGLPVDFPETGYKWNQLSLLAQKFYSDYSELSYELLVAELQAVKNEVVKLIDERTDDILYGRLWYTKWTMGRMISFNTSSPYANANGRLRKWAKNNKISLK
51153	GC_00003479	Human_Core	ENT1157	S	S	COG4283	Uncharacterized protein	MSVPQTKAELLLAIDKSFSKLISYLNAIPPEMTSDNSMDGHAKGTKISVHDLVSYLLGWNALVVKWITFDAKGLPVDFPETGYKWNQLSLLAQKFYSDYSELSYELLVVELQAVKNEVVKLIDERTDDILYGRLWYTKWTMGRMISFNTSSPYANANGRLRKWAKNNKISLK
51154	GC_00003479	Human_Core	FDAARGOS60	S	S	COG4283	Uncharacterized protein	MSVPQTKAELLLAIDKSFSKLISYLNAIPPEMTSDNSMDGHAKGTKISVHDLVSYLLGWNALVVKWITFDAKGLPVDFPETGYKWNQLSLLAQKFYSDYSELSYELLVAELQAVKNEVVKLIDERTDDILYGRLWYTKWTMGRMISFNTSSPYANANGRLRKWAKNNKISLK
51155	GC_00003479	Human_Core	FDAARGOS67	S	S	COG4283	Uncharacterized protein	MSVPQTKAELLLAIDKSFSKLISYLNAIPPEMTSDNSMDGHAKGTKISVHDLVSYLLGWNALVVKWITFDAKGLPVDFPETGYKWNQLSLLAQKFYSDYSELSYELLVAELQAVKNEVVKLIDERTDDILYGRLWYTKWTMGRMISFNTSSPYANANGRLRKWAKNNKISLK
51156	GC_00003479	Human_Core	FDAARGOS80	S	S	COG4283	Uncharacterized protein	MSVPQTKAELLLAIDKSFSKLISYLNAIPPEMTSDNSMDGHAKGTKISVHDLVSYLLGWNALVVKWITFDAKGLPVDFPETGYKWNQLSLLAQKFYSDYSELSYELLVAELQAVKNEVVKLIDERTDDILYGRLWYTKWTMGRMISFNTSSPYANANGRLRKWAKNNKISLK
51157	GC_00003479	Human_Core	FDAARGOS80	S	S	COG4283	Uncharacterized protein	MSVPQTKAELLLAIDKNFSKLISYLNAIPPEMTSDPSMAGHTKGTKMSVRDLVSYLIGWNTLVVKWITSDAKGLPVDFPETGYKWNQLGLLAQKFYSDYSELSYKLLVIELQTVKNELVKLINDRTDDILYGKSWYTKWTMGRMISFNTSSPYANANGRLRKWAKNNNISLK
51158	GC_00003479	Human_Core	FDAARGOS81	S	S	COG4283	Uncharacterized protein	MSVPQTKAELLLAIDKSFSKLISYLNAIPPEMTSDNSMDGHAKGTKISVHDLVSYLLGWNALVVKWITFDAKGLPVDFPETGYKWNQLSLLAQKFYSDYSELSYELLVAELQAVKNEVVKLIDERTDDILYGRLWYTKWTMGRMISFNTSSPYANANGRLRKWAKNNKISLK
51159	GC_00003479	Human_Core	HI4320	S	S	COG4283	Uncharacterized protein	MSVPQTKAELLLAIDKSFSKLISYLNAIPPEMTSDNSMDGHAKGTKISVHDLVSYLLGWNALVVKWITFDAKGLPVDFPETGYKWNQLSLLAQKFYSDYSELSYELLVAELQAVKNEVVKLIDERTDDILYGRLWYTKWTMGRMISFNTSSPYANANGRLRKWAKNNKISLK
51160	GC_00003480	Human_Core	AOUC001	L	L	COG4227	Antirestriction protein ArdC	------------------------------------------------------------------------------------------------------------------------------------MTAIFYTILEKENDTGEIDHIPMLKTFVVFNVEQIDGLSLTADTVAPQATFDALPQAENLFCNSGANIIEKGQNAFFMPSTDEVLLPERRFFPMPLAFMPRICMRL--FTGAMAKVA-------------------------------------------------------------------------
51161	GC_00003480	Human_Core	AOUC001	L	L	COG4227	Antirestriction protein ArdC	MTMNLHTQTTAPKASQATSVSPLEQSGSSKTKFSRGKSKARAGAVKTDLYQTVTDSIIAALESGVKPWVCPWVRNGAAAGLPANFSTGTAYSGINIMLLWCSAAKQGFQDERWLTYKQAQELGGQVRKGEHGTTAIFYKTLEKEDEDGEIEKIPMLKAFTVFNVEQIDGLSIES-VPQPVAGFDPLPQAEALMTRSGAKITEQGVKAFYRPATDEIVLPERFRFADAANFYATGLHELVHWTGAASRLNREKGNKFGSEAYAFEELIAELGSAFLMADLGITGEVQHESYIASWLKALKGDKRYIFKAAAAASKAHRWLMDC
51162	GC_00003480	Human_Core	ENT1157	L	L	COG4227	Antirestriction protein ArdC	------------------------------------------------------------------------------------------------------------------------------------MTAIFYTILEKENDTGEIDHIPMLKTFVVFNVEQIDGLSLTADTVAPQATFDALPQAENLFCNSGANIIEKGQNAFFMPSTDEVLLPERRFFSDAASFYATDLHEIVHWSDGKSRLNREMKGRFSSENYAFEELIAELGSVFLMADLGIVG---------------------------------------
51163	GC_00003480	Human_Core	FDAARGOS60	L	L	COG4227	Antirestriction protein ArdC	------------------------------------------------------------------------------------------------------------------------------------MTAIFYTILEKENDTGEIDHIPMLKTFVVFNVEQIDGLSLTADTVAPQATFDALPQAENLFCNSGANIIEKGQNAFFMPSTDEVLLPERRFFPMPLAFMPRICMRL--FTGAMAKVA-------------------------------------------------------------------------
51164	GC_00003480	Human_Core	FDAARGOS67	L	L	COG4227	Antirestriction protein ArdC	------------------------------------------------------------------------------------------------------------------------------------MTAIFYTILEKENDTGEIDHIPMLKTFVVFNVEQIDGLSLTADTVAPQATFDALPQAENLFCNSGANIIEKGQNAFFMPSTDEVLLPERRFFPMPLAFMPRICMRL--FTGAMAKVA-------------------------------------------------------------------------
51165	GC_00003480	Human_Core	FDAARGOS80	L	L	COG4227	Antirestriction protein ArdC	------------------------------------------------------------------------------------------------------------------------------------MTAIFYTILEKENDTGEIDHIPMLKTFVVFNVEQIDGLSLTADTVAPQATFDALPQAENLFCNSGANIIEKGQNAFFMPSTDEVLLPERRFFPMPLAFMPRICMRL--FTGAMAKVA-------------------------------------------------------------------------
51166	GC_00003480	Human_Core	FDAARGOS81	L	L	COG4227	Antirestriction protein ArdC	------------------------------------------------------------------------------------------------------------------------------------MTAIFYTILEKENDTGEIDHIPMLKTFVVFNVEQIDGLSLTADTVAPQATFDALPQAENLFCNSGANIIEKGQNAFFMPSTDEVLLPERRFFPMPLAFMPRICMRL--FTGAMAKVA-------------------------------------------------------------------------
51167	GC_00003480	Human_Core	HI4320	L	L	COG4227	Antirestriction protein ArdC	------------------------------------------------------------------------------------------------------------------------------------MTAIFYTILEKENDTGEIDHIPMLKTFVVFNVEQIDGLSLTADTVAPQATFDALPQAENLFCNSGANIIEKGQNAFFMPSTDEVLLPERRFFPMPLAFMPRICMRL--FTGAMAKVA-------------------------------------------------------------------------
51176	GC_00003482	Human_Core	AOUC001					MQFPPDSIIQFSLEKMRQQLHHRQHSQPGTALRSGLIYAGNVHDAIPRQLLLESRLSPVDKLTWMMIRLHAQQNEGAVFPTYDDLQLQLATPHSDKASRETVSRALLMLRLTGWLSLCHRVRDKRGRIRGNIYMLHDEPVNAFDAETLDPRWMDVLEKSCYHKNKSVRCVARAALTALKTEPSMRHQHTRMQLIEQRLESLQTPEALADRQRRILNGQTAQLHPGKHKKNRAQCKTPDLKIELREKNDEKKPGTKIELSTQTQSDSGVRKSNCYVRNTFTQSVKNTYVDQGEQYLSGTQVQGLHQWIDENDRQMLEKQLQALPEEAAISIVQQLTQGVRTGSVRNPVGYALQLLKAAREGRYHSVSPAETGMKSASLQKMSGTPDVSQHTQTKPERT--…
51177	GC_00003482	Human_Core	ENT1157					MQFPPDSIIQFSLEKMRQQLHHRQHSQPGTALRSGLIYAGNVHDAIPRQLLLESRLSPVDKLTWMMIRLHAQQNEGAVFPTYDDLQLQLATPHSDKASRETVSRALLMLRLTGWLSLCHRVRDKRGRIRGNIYMLHDEPVNAFDAETLDPRWMDVLEKSCYHKNKSVRCVARAALTALKTEPSMRHQHTRMQLIEQRLESLQTPEALADRQRRILNGQTAQLHPGKHKKNRAQCKTPDSKIELREKNDEKKPGTKIELSTQTQSDSGVRKSNCYVRNTFTQSVKNTYVDQGEQYLSGTQVQGLHQWIDENDRQMLEKQLQALPEEAAISIVQQLTQGVRTGSVRNPVGYALQLLKAAREGRYHSVSPAETGMKSASLQKMSGTPDVSQHTQTKPERT--…
51178	GC_00003482	Human_Core	ENT1157					MPTAPESILQYTLQKMRQRLQNEQSQSSSYSVHNKLVFAGNIHDAIPRQLLLEPRLSPFDKMAWMMIRLHALQNEGAVFPTYDDLQLQLASPHSHKASRETVSRALLMLRLTGWLSLCHRVRDKRGRIRGNIYMLHDEPVNAFDAETLDPRWMDVLEKSCCHPNKSVRTVALSMLKALKTDPSMQHQHTRMTLIGQRLESIQTPEALANRQQLILNAQQDKYKKDKHKKNRTQYKTSGSKIELSTKKGEKRPGSKIELSTQTQSDSGVRKSNCYVRNSFTQSVKNTYVNQDMQYSAYCQIP-LEQVMDDDDRIMLEKQLQALPKETAISIVQQLGQGLSTGSVRNPVGYMLQLLKAAREGRYNSISFSDVRLKGTGSQKTERCQKVSENSQVISKNKVV…
51179	GC_00003482	Human_Core	FDAARGOS60					MQFPPDSIIQFSLEKMRQQLHHRQHSQPGTALRSGLIYAGNVHDAIPRQLLLESRLSPVDKLTWMMIRLHAQQNEGAVFPTYDDLQLQLATPHSDKASRETVSRALLMLRLTGWLSLCHRVRDKRGRIRGNIYMLHDEPVNAFDAETLDPRWMDVLEKSCYHKNKSVRCVARAALTALKTEPSMRHQHTRMQLIEQRLESLQTPEALADRQRRILNGQTAQLHPGKHKKNRAQCKTPDLKIELREKNDEKKPGTKIELSTQTQSDSGVRKSNCYVRNTFTQSVKNTYVDQGEQYLSGTQVQGLHQWIDENDRQMLEKQLQALPEEAAISIVQQLTQGVRTGSVRNPVGYALQLLKAAREGRYHSVSPAETGMKSASLQKMSGTPDVSQHTQTKPERT--…
51180	GC_00003482	Human_Core	FDAARGOS67					MQFPPDSIIQFSLEKMRQQLHHRQHSQPGTALRSGLIYAGNVHDAIPRQLLLESRLSPVDKLTWMMIRLHAQQNEGAVFPTYDDLQLQLATPHSDKASRETVSRALLMLRLTGWLSLCHRVRDKRGRIRGNIYMLHDEPVNAFDAETLDPRWMDVLEKSCYHKNKSVRCVARAALTALKTEPSMRHQHTRMQLIEQRLESLQTPEALADRQRRILNGQTAQLHPGKHKKNRAQCKTPDLKIELREKNDEKKPGTKIELSTQTQSDSGVRKSNCYVRNTFTQSVKNTYVDQGEQYLSGTQVQGLHQWIDENDRQMLEKQLQALPEEAAISIVQQLTQGVRTGSVRNPVGYALQLLKAAREGRYHSVSPAETGMKSASLQKMSGTPDVSQHTQTKPERT--…
51181	GC_00003482	Human_Core	FDAARGOS80					MQFPPDSIIQFSLEKMRQQLHHRQHSQPGTALRSGLIYAGNVHDAIPRQLLLESRLSPVDKLTWMMIRLHAQQNEGAVFPTYDDLQLQLATPHSDKASRETVSRALLMLRLTGWLSLCHRVRDKRGRIRGNIYMLHDEPVNAFDAETLDPRWMDVLEKSCYHKNKSVRCVARAALTALKTEPSMRHQHTRMQLIEQRLESLQTPEALADRQRRILNGQTAQLHPGKHKKNRAQCKTPDLKIELREKNDEKKPGTKIELSTQTQSDSGVRKSNCYVRNTFTQSVKNTYVDQGEQYLSGTQVQGLHQWIDENDRQMLEKQLQALPEEAAISIVQQLTQGVRTGSVRNPVGYALQLLKAAREGRYHSVSPAETGMKSASLQKMSGTPDVSQHTQTKPERT--…
51182	GC_00003482	Human_Core	FDAARGOS81					MQFPPDSIIQFSLEKMRQQLHHRQHSQPGTALRSGLIYAGNVHDAIPRQLLLESRLSPVDKLTWMMIRLHAQQNEGAVFPTYDDLQLQLATPHSDKASRETVSRALLMLRLTGWLSLCHRVRDKRGRIRGNIYMLHDEPVNAFDAETLDPRWMDVLEKSCYHKNKSVRCVARAALTALKTEPSMRHQHTRMQLIEQRLESLQTPEALADRQRRILNGQTAQLHPGKHKKNRAQCKTPDLKIELREKNDEKKPGTKIELSTQTQSDSGVRKSNCYVRNTFTQSVKNTYVDQGEQYLSGTQVQGLHQWIDENDRQMLEKQLQALPEEAAISIVQQLTQGVRTGSVRNPVGYALQLLKAAREGRYHSVSPAETGMKSASLQKMSGTPDVSQHTQTKPERT--…
51183	GC_00003482	Human_Core	HI4320					MQFPPDSIIQFSLEKMRQQLHHRQHSQPGTALRSGLIYAGNVHDAIPRQLLLESRLSPVDKLTWMMIRLHAQQNEGAVFPTYDDLQLQLATPHSDKASRETVSRALLMLRLTGWLSLCHRVRDKRGRIRGNIYMLHDEPVNAFDAETLDPRWMDVLEKSCYHKNKSVRCVARAALTALKTEPSMRHQHTRMQLIEQRLESLQTPEALADRQRRILNGQTAQLHPGKHKKNRAQCKTPDLKIELREKNDEKKPGTKIELSTQTQSDSGVRKSNCYVRNTFTQSVKNTYVDQGEQYLSGTQVQGLHQWIDENDRQMLEKQLQALPEEAAISIVQQLTQGVRTGSVRNPVGYALQLLKAAREGRYHSVSPAETGMKSASLQKMSGTPDVSQHTQTKPERT--…
51184	GC_00003483	Human_Core	AOUC001					MTYFAKPGVLAVTPVTFPLVFVFSAGQAGCTGSHFCLTVAGHQVFDEEQQQLIAGMSPATIQLAW---QSTAGETPGAVLSVGRHRVGLSDNDITVYRFAPRDEAWPQDSDWDRLLYTVFKGEAPDKAGWQCVPFSLSELSCHGEFARLTCRGAILKGAGGVIS
51185	GC_00003483	Human_Core	ENT1157					MTYFAKPGVPAVTPVTFPLVFVFSAGQAGCTGSHFCLTVAGHQVFDEEQQQLIAGMSPATIQLAW---QSTAGETPGAVLSVGRHRVGLSDNDITVYRFAPRDEAWPQDSDWDRLLYTVFKGEAPDKAGWQCVPFSLSELSCHGEFARLTCRGAILKGAGGVIS
51186	GC_00003483	Human_Core	ENT1157					MTYFAKPGAAAVTPATFPLVFVFSAGQAGCTGSHFCLTVAGHQVFDDEQQQLIAGMSPATIQLEWQVGQVAAGEAAGAVLSVGRHRVVLCDNDITVYRFAPRDEAWPQDSDWDRLLYTVFKGETPDKAGWQCVPFSLSELSCHGEFARLTCRGAVLKGAGGIIL
51187	GC_00003483	Human_Core	FDAARGOS60					MTYFAKPGVLAVTPVTFPLVFVFSAGQAGCTGSHFCLTVAGHQVFDEEQQQLIAGMSPATIQLAW---QSTAGETPGAVLSVGRHRVGLSDNDITVYRFAPRDEAWPQDSDWDRLLYTVFKGEAPDKAGWQCVPFSLSELSCHGEFARLTCRGAILKGAGGVIS
51188	GC_00003483	Human_Core	FDAARGOS67					MTYFAKPGVLAVTPVTFPLVFVFSAGQAGCTGSHFCLTVAGHQVFDEEQQQLIAGMSPATIQLAW---QSTAGETPGAVLSVGRHRVGLSDNDITVYRFAPRDEAWPQDSDWDRLLYTVFKGEAPDKAGWQCVPFSLSELSCHGEFARLTCRGAILKGAGGVIS
51189	GC_00003483	Human_Core	FDAARGOS80					MTYFAKPGVLAVTPVTFPLVFVFSAGQAGCTGSHFCLTVAGHQVFDEEQQQLIAGMSPATIQLAW---QSTAGETPGAVLSVGRHRVGLSDNDITVYRFAPRDEAWPQDSDWDRLLYTVFKGEAPDKAGWQCVPFSLSELSCHGEFAWLTCRGAILKGAGGVIS
51190	GC_00003483	Human_Core	FDAARGOS81					MTYFAKPGVLAVTPVTFPLVFVFSAGQAGCTGSHFCLTVAGHQVFDEEQQQLIAGMSPATIQLAW---QSTAGETPGAVLSVGRHRVGLSDNDITVYRFAPRDEAWPQDSDWDRLLYTVFKGEAPDKAGWQCVPFSLSELSCHGEFARLTCRGAILKGAGGVIS
51191	GC_00003483	Human_Core	HI4320					MTYFAKPGVLAVTPVTFPLVFVFSAGQAGCTGSHFCLTVAGHQVFDEEQQQLIAGMSPATIQLAW---QSTAGETPGAVLSVGRHRVGLSDNDITVYRFAPRDEAWPQDSDWDRLLYTVFKGEAPDKAGWQCVPFSLSELSCHGEFARLTCRGAILKGAGGVIS
51200	GC_00003485	Human_Core	AOUC001	D	D	COG3266	Cell division protein DamX, binds to the septal ring, contains C-terminal SPOR domain	MRMKTLPICLALTSLLLGGCADKPAQPTEAAADIAIPLNVGYAQPLLPDIYPSAPEVVRYDRYRLVDISPSQAQRYPLEQIVHLRIPASVSPTVGDALHYALRDSGYRLCTSDGQANHLYRLPLPAVHYQMGSIRLNVALQILVGPAWQLWVDDVQREVCYRLRPEYTPSAPDA---GMSGASSVSVVTPLSAGSTPLPVPPVLNTSTGHTDVNKVHRGGWLK
51201	GC_00003485	Human_Core	ENT1157	D	D	COG3266	Cell division protein DamX, binds to the septal ring, contains C-terminal SPOR domain	MRMKTLPICLALTSLLLGGCADKPAQPTEAVADIAIPLNVGYAQPLLPDIYPSAPEVVRYDRYRLVDISPSQAQRYPLEQIVHLRIPASVSPTVGDALHYALRDSGYRLCTSDGQANHLYRLPLPAVHYQMGSIRLNVALQILVGPAWQLWVDDVQREVCYRLRPEYTPSAPDAGMSGMSGASSVSVVTPLSAGSTPLPVPPVLNTSTGHTDVNKVHRGGWLK
51202	GC_00003485	Human_Core	ENT1157	D	D	COG3266	Cell division protein DamX, binds to the septal ring, contains C-terminal SPOR domain	MRMKTLPICLALTSLLLGGCADKPSRPAESVADTAMPVNTGHAQPVLPDLYPSALEVVRYDRYRLVDISPLQAQRYPLEQIVHLRISASVSPTVGDALHYALRDSGYRLCTSDGQANRLYRLPLPAVQYQMGPIRLNVALQILAGPAWQLLVDDVQREVCYRLRPEYTPSAPDA---GMVSASSVSVTTPLSVGSSPLPVPPVLNTSAGHSGVNKVHRGGWLK
51203	GC_00003485	Human_Core	FDAARGOS60	D	D	COG3266	Cell division protein DamX, binds to the septal ring, contains C-terminal SPOR domain	MRMKTLPICLALTSLLLGGCADKPAQPTEAAADIAIPLNVGYAQPLLPDIYPSAPEVVRYDRYRLVDISPSQAQRYPLEQIVHLRIPASVSPTVGDALHYALRDSGYRLCTSDGQANHLYRLPLPAVHYQMGSIRLNVALQILVGPAWQLWVDDVQREVCYRLRPEYTPSAPDA---GMSGASSVSVVTPLSAGSTPLPVPPVLNTSTGHTDVNKVHRGGWLK
51204	GC_00003485	Human_Core	FDAARGOS67	D	D	COG3266	Cell division protein DamX, binds to the septal ring, contains C-terminal SPOR domain	MRMKTLPICLALTSLLLGGCADKPAQPTEAAADIAIPLNVGYAQPLLPDIYPSAPEVVRYDRYRLVDISPSQAQRYPLEQIVHLRIPASVSPTVGDALHYALRDSGYRLCTSDGQANHLYRLPLPAVHYQMGSIRLNVALQILVGPAWQLWVDDVQREVCYRLRPEYTPSAPDA---GMSSASSVSVVTPLSAGSTPLPVPPVLNTSTGHTDVNKVHRGGWLK
51205	GC_00003485	Human_Core	FDAARGOS80	D	D	COG3266	Cell division protein DamX, binds to the septal ring, contains C-terminal SPOR domain	MRMKTLPICLALTSLLLGGCADKPAQPTEAAADIAIPLNVGYAQPLLPDIYPSAPEVVRYDRYRLVDISPSQAQRYPLEQIVHLRIPASVSPTVGDALHYALRDSGYRLCTSDGQANHLYRLPLPAVHYQMGSIRLNVALQILVGPAWQLWVDDVQREVCYRLRPEYTPSAPDA---GMSGASSVSVVTPLSAGSTPLPVPPVLNTSTGHTDVNKVHRGGWLK
51206	GC_00003485	Human_Core	FDAARGOS81	D	D	COG3266	Cell division protein DamX, binds to the septal ring, contains C-terminal SPOR domain	MRMKTLPICLALTSLLLGGCADKPAQPTEAAADIAIPLNVGYAQPLLPDIYPSAPEVVRYDRYRLVDISPSQAQRYPLEQIVHLRIPASVSPTVGDALHYALRDSGYRLCTSDGQANHLYRLPLPAVHYQMGSIRLNVALQILVGPAWQLWVDDVQREVCYRLRPEYTPSAPDA---GMSGASSVSVVTPLSAGSTPLPVPPVLNTSTGHTDVNKVHRGGWLK
51207	GC_00003485	Human_Core	HI4320	D	D	COG3266	Cell division protein DamX, binds to the septal ring, contains C-terminal SPOR domain	MRMKTLPICLALTSLLLGGCADKPAQPTEAAADIAIPLNVGYAQPLLPDIYPSAPEVVRYDRYRLVDISPSQAQRYPLEQIVHLRIPASVSPTVGDALHYALRDSGYRLCTSDGQANHLYRLPLPAVHYQMGSIRLNVALQILVGPAWQLWVDDVQREVCYRLRPEYTPSAPDA---GMSGASSVSVVTPLSAGSTPLPVPPVLNTSTGHTDVNKVHRGGWLK
51232	GC_00003489	Human_Core	AOUC001	U	U	COG3505	Type IV secretory pathway, VirD4 component, TraG/TraD family ATPase	MSDRYVIEAWLRPAVELNSALVSGGAAFVCAVAPWAVALSPSVSYVTAGAFAGFSALRAHQGFRVLRYRRNLRRLPRYQVTSAQVPVSRQRLFLGKGFQWQQKHTQRLLETQRPEVERYVQPPAHYRLARQFELRFESRFPAVCRLLQKDSWLNPVRPLTPVGGNPVLHGVEPDEVNVTMDLRERVGHMLVLGTTRVGKTRLAEVLITQDIRRGNITIVFDPKGDADLLRRMWAEAHRAGRSEEFYVFHLGWPDISARYNAIGRFGRVSEVAGRVAGQLSGEGNSAAFREFAWRFVNIIARALVALGERPDYAKILRYVTNIGELYQTYSMQVIKAQLPDLFAQIENAQNALTVEDVPRHLQSDPKAVAIWATELALSSEKGKKIYDPILDGLRSAIRY…
51233	GC_00003489	Human_Core	ENT1157	U	U	COG3505	Type IV secretory pathway, VirD4 component, TraG/TraD family ATPase	MSDRYVIEAWLRPAVELNSALVSGGAAFVCAVAPWAVALSPSVSYVTAGAFAGFSALRAHQGFRVLRYRRNLRRLPRYQVTSAQVPVSRQRLFLGKGFQWQQKHTQRLLETQRPEVERYVQPPAHYRLARQFELRFESRFPAVCRLLQKDSWLNPVRPLPPVGGNPVLHGVEPDEVNVTMDLRERVGHMLVLGTTRVGKTRLAEVLITQDIRRGNITIVFDPKGDADLLRRMWAEAHRAGRSEEFYVFHLGWPDISARYNAIGRFGRVSEVAGRVAGQLSGEGNSAAFREFAWRFVNIIARALVALGERPDYAKILRYVTNIGELYQTYSMQVIKAQLPDLFAQIENAQNALTVEDVPRHLQSDPKAVAIWATELALSSEKGKKIYDPILDGLRSAIRY…
51234	GC_00003489	Human_Core	ENT1157	U	U	COG3505	Type IV secretory pathway, VirD4 component, TraG/TraD family ATPase	MSDRYVIEAWLRPAVELNSALVSGGAAFVCAVAPWAVALSPSVSYVTAGAFAGFSALRAHQGFRVLRYRRNLRRLPRYQVTSAQVPVSRQRLFLGKGFQWQQKHTQRLLETRRPEVARYVQPPAHYRLARQFELRFESRFPAVCRLLQKDSRLNPVRPLPPVGGNPVLHGVEPDEVNVTMDLRERVGHMLVLGTTRVGKTRLAEVLITQDIRRGNITIVFDPKGDADLLRRMWAEAHRAGRSEEFYVFHLGWPDISARYNAIGRFGRVSEVAGRVAGQLSGEGNSAAFREFAWRFVNIIARALVALGERPDYAKILRYVTNIGELYQTYSMQVIKAQLPDLFAQIENAQNALTVEDVPRHLQSDPKAVAIWATELALSSEKGKKIYDPILDGLRSAIRY…
51235	GC_00003489	Human_Core	FDAARGOS60	U	U	COG3505	Type IV secretory pathway, VirD4 component, TraG/TraD family ATPase	MSDRYVIEAWLRPAVELNSALVSGGAAFVCAVAPWAVALSPSVSYVTAGAFAGFSALRAHQGFRVLRYRRNLRRLPRYQVTSAQVPVSRQRLFLGKGFQWQQKHTQRLLETQRPEVERYVQPPAHYRLARQFELRFESRFPAVCRLLQKDSWLNPVRPLTPVGGNPVLHGVEPDEVNVTMDLRERVGHMLVLGTTRVGKTRLAEVLITQDIRRGNITIVFDPKGDADLLRRMWAEAHRAGRSEEFYVFHLGWPDISARYNAIGRFGRVSEVAGRVAGQLSGEGNSAAFREFAWRFVNIIARALVALGERPDYAKILRYVTNIGELYQTYSMQVIKAQLPDLFAQIENAQNALTVEDVPRHLQSDPKAVAIWATELALSSEKGKKIYDPILDGLRSAIRY…
51236	GC_00003489	Human_Core	FDAARGOS67	U	U	COG3505	Type IV secretory pathway, VirD4 component, TraG/TraD family ATPase	MSDRYVIEAWLRPAVELNSALVSGGAAFVCAVAPWAVALSPSVSYVTAGAFAGFSALRAHQGFRVLRYRRNLRRLPRYQVTSAQVPVSRQRLFLGKGFQWQQKHTQRLLETQRPEVERYVQPPAHYRLARQFELRFESRFPAVCRLLQKDSWLNPVRPLTPVGGNPVLHGVEPDEVNVTMDLRERVGHMLVLGTTRVGKTRLAEVLITQDIRRGNITIVFDPKGDADLLRRMWAEAHRAGRSEEFYVFHLGWPDISARYNAIGRFGRVSEVAGRVAGQLSGEGNSAAFREFAWRFVNIIARALVALGERPDYAKILRYVTNIGELYQTYSMQVIKAQLPDLFAQIENAQNALTVEDVPRHLQSDPKAVAIWATELALSSEKGKKIYDPILDGLRSAIRY…
51237	GC_00003489	Human_Core	FDAARGOS80	U	U	COG3505	Type IV secretory pathway, VirD4 component, TraG/TraD family ATPase	MSDRYVIEAWLRPAVELNSALVSGGAAFVCAVAPWAVALSPSVSYVTAGAFAGFSALRAHQGFRVLRYRRNLRRLPRYQVTLAQVPVSRQRLFLGKGFQWQQKHTQRLLETQRPEVERYVQPPAHYRLARQFELRFESRFPAVCRLLQKDSWLNPVRPLTPVGGNPVLHGVEPDEVNVTMDLRERVGHMLVLGTTRVGKTRLVEVLITQDIRRGNITIVFDPKGDADLLRRMWAEAHRAGRSEEFYVFHLGWPDISARYNAIGRFGRVSEVAGRVAGQLSGEGNSAAFREFAWRFVNIIARALVALGERPDYAKILRYVTNIGELYQTYSMQVIKAQLPDLFAQIENAQNALTVEDVPRHLQSDPKAVAIWATELALSSEKGKKIYDPILDGLRSAIRY…
51238	GC_00003489	Human_Core	FDAARGOS81	U	U	COG3505	Type IV secretory pathway, VirD4 component, TraG/TraD family ATPase	MSDRYVIEAWLRPAVELNSALVSGGAAFVCAVAPWAVALSPSVSYVTAGAFAGFSALRAHQGFRVLRYRRNLRRLPRYQVTSAQVPVSRQRLFLGKGFQWQQKHTQRLLETQRPEVERYVQPPAHYRLARQFELRFESRFPAVCRLLQKDSWLNPVRPLTPVGGNPVLHGVEPDEVNVTMDLRERVGHMLVLGTTRVGKTRLAEVLITQDIRRGNITIVFDPKGDADLLRRMWAEAHRAGRSEEFYVFHLGWPDISARYNAIGRFGRVSEVAGRVAGQLSGEGNSAAFREFAWRFVNIIARALVALGERPDYAKILRYVTNIGELYQTYSMQVIKAQLPDLFAQIENAQNALTVEDVPRHLQSDPKAVAIWATELALSSEKGKKIYDPILDGLRSAIRY…
51239	GC_00003489	Human_Core	HI4320	U	U	COG3505	Type IV secretory pathway, VirD4 component, TraG/TraD family ATPase	MSDRYVIEAWLRPAVELNSALVSGGAAFVCAVAPWAVALSPSVSYVTAGAFAGFSALRAHQGFRVLRYRRNLRRLPRYQVTSAQVPVSRQRLFLGKGFQWQQKHTQRLLETQRPEVERYVQPPAHYRLARQFELRFESRFPAVCRLLQKDSWLNPVRPLTPVGGNPVLHGVEPDEVNVTMDLRERVGHMLVLGTTRVGKTRLAEVLITQDIRRGNITIVFDPKGDADLLRRMWAEAHRAGRSEEFYVFHLGWPDISARYNAIGRFGRVSEVAGRVAGQLSGEGNSAAFREFAWRFVNIIARALVALGERPDYAKILRYVTNIGELYQTYSMQVIKAQLPDLFAQIENAQNALTVEDVPRHLQSDPKAVAIWATELALSSEKGKKIYDPILDGLRSAIRY…
51248	GC_00003491	Human_Core	AOUC001					#NAME?
51249	GC_00003491	Human_Core	ENT1157					#NAME?
51250	GC_00003491	Human_Core	ENT1157					MTLFNLIYGIARGLFFVADHVCRYSRGWEWLMWLVEEARTLRNVEADLKLVERYAGEQNRPHSISLMKCTLYYAGFAYGRLLLWRADGLMRP--------------SLNG--WQWRC----------------------------
51251	GC_00003491	Human_Core	FDAARGOS60					#NAME?
51252	GC_00003491	Human_Core	FDAARGOS67					#NAME?
51253	GC_00003491	Human_Core	FDAARGOS80					#NAME?
51254	GC_00003491	Human_Core	FDAARGOS81					#NAME?
51255	GC_00003491	Human_Core	HI4320					#NAME?
51264	GC_00003493	Human_Core	AOUC001	L	L	COG4227	Antirestriction protein ArdC	MKKSDRKRRPAADKPVRDIYQEVTDRIVAALEKGTRPWKRPWRPSEGTGTGFPVNALTGHSYQGINVLLLWLSAAEQGFGYDIWLTYRQAQQLGGHVRKGEMATNTVIFKPVKVPAKDRHGELLRDEHGEVVMTEVPMIKANPLFNIAQCDDLPAHFYENRRLPGEETAGITLPATHRVLDILNASGVKVTSAAQNRAYYSPSQDRIVMPLSSQFDRNADYQATLLHELVHSTGHPSRLAREGITSSSLKFGDPLYSFEELVAEMGSAFLCAQLSVEGEVNHESYLDSWLRVLKSDKKALFRAAGQARQACEFLLNVAASRQAA
51265	GC_00003493	Human_Core	ENT1157	L	L	COG4227	Antirestriction protein ArdC	MKKSDRKRRPAADKPVRDIYQEVTDRIVAALEKGTRPWKRPWRPAEGTGTGFPVNALTGHSYQGINVLLLWLSAAEQGFGYDIWLTYRQAQQLGGHVRKGEMATNTVIFKPVKVPAKDRHGELLRDEHGEVVMTEVPMIKANPLFNIAQCDDLPAHFYENRRLPGEETAGIILPATHRVLDILNASGVKVTSAAQNRAYYSPSQDRIVMPLSSQFDRNADYQATLLHELVHSTGHPSRLAREGITSSSLKFGDPLYSFEELVAEMGSAFLCAQLSVEGEVNHESYLDSWLRVLKSDKKALFRAAGQARQACEFLLNVAVSRQAA
51266	GC_00003493	Human_Core	ENT1157	L	L	COG4227	Antirestriction protein ArdC	MKKSDRKRRPAADKPVCDIYQEVTDRIVAALEKGTRPWKRPWRPAEGTGTGFPVNALTGHSYQGINVLLLWLSAAEQGFGYDIWLTYRQAQQLGGHVLKGEMATNTVIFKPVKVPAKDRHGELLRDEHGEVVMTEVPMIKANPLFNIAQCDDLPAHFYENRRLPGEETAGIILPATHRVLDILNASGVKVTSAAQNRAYYSPSQDRIVMPLSSQFNRNADYQATLLHELVHSTGHPSRLAREGITSSSLKFGDPLYSFEELVAEMGSAFLCAQLSVEGEVNHESYLDSWLRVLKSDKKALFRAAGQARQACEFLLNAAASRQAA
51267	GC_00003493	Human_Core	FDAARGOS60	L	L	COG4227	Antirestriction protein ArdC	MKKSDRKRRPAADKPVRDIYQEVTDRIVAALEKGTRPWKRPWRPSEGTGTGFPVNALTGHSYQGINVLLLWLSAAEQGFGYDIWLTYRQAQQLGGHVRKGEMATNTVIFKPVKVPAKDRHGELLRDEHGEVVMTEVPMIKANPLFNIAQCDDLPAHFYENRRLPGEETAGITLPATHRVLDILNASGVKVTSAAQNRAYYSPSQDRIVMPLSSQFDRNADYQATLLHELVHSTGHPSRLAREGITSSSLKFGDPLYSFEELVAEMGSAFLCAQLSVEGEVNHESYLDSWLRVLKSDKKALFRAAGQARQACEFLLNVAASRQAA
51268	GC_00003493	Human_Core	FDAARGOS67	L	L	COG4227	Antirestriction protein ArdC	MKKSDRKRRPAADKPVRDIYQEVTDRIVAALEKGTRPWKRPWRPSEGTGTGFPVNALTGHSYQGINVLLLWLSAAEQGFGYDIWLTYRQAQQLGGHVRKGEMATNTVIFKPVKVLAKDRHGELLRDEHGEVVMTEVPMIKANPLFNIAQCDDLPAHFYENRRLPGEETAGITLPATHRVLDILNASGVKVTSAAQNRAYYSPSQDRIVMPLSSQFDRNADYQATLLHELVHSTGHPSRLAREGITSSSLKFGDPLYSFEELVAEMGSAFLCAQLSVEGEVNHESYLDSWLRVLKSDKKALFRAAGQARQACEFLLNVAASRQAA
51269	GC_00003493	Human_Core	FDAARGOS80	L	L	COG4227	Antirestriction protein ArdC	MKKSDRKRRPAADKPVRDIYQEVTDRIVAALEKGTRPWKRPWRPSEGTGTGFPVNALTGHSYQGINVLLLWLSAAEQGFGYDIWLTYRQAQQLGGHVRKGEMATNTVIFKPVKVPAKDRHGELLRDEHGEVVMTEVPMIKANPLFNIAQCDDLPAHFYENRRLPGEETAGITLPATHRVLDILNASGVKVTSAAQNRAYYSPSQDRIVMPLSSQFDRNADYQATLLHELVHSTGHPSRLAREGITSSSLKFGDPLYSFEELVAEMGSAFLCAQLSVEGEVNHESYLDSWLRVLKSDKKALFRAAGQARQACEFLLNVAASRQAA
51270	GC_00003493	Human_Core	FDAARGOS81	L	L	COG4227	Antirestriction protein ArdC	MKKSDRKRRPAADKPVRDIYQEVTDRIVAALEKGTRPWKRPWRPSEGTGTGFPVNALTGHSYQGINVLLLWLSAAEQGFGYDIWLTYRQAQQLGGHVRKGEMATNTVIFKPVKVPAKDRHGELLRDEHGEVVMTEVPMIKANPLFNIAQCDDLPAHFYENRRLPGEETAGITLPATHRVLDILNASGVKVTSAAQNRAYYSPSQDRIVMPLSSQFDRNADYQATLLHELVHSTGHPSRLAREGITSSSLKFGDPLYSFEELVAEMGSAFLCAQLSVEGEVNHESYLDSWLRVLKSDKKALFRAAGQARQACEFLLNVAASRQAA
51271	GC_00003493	Human_Core	HI4320	L	L	COG4227	Antirestriction protein ArdC	MKKSDRKRRPAADKPVRDIYQEVTDRIVAALEKGTRPWKRPWRPSEGTGTGFPVNALTGHSYQGINVLLLWLSAAEQGFGYDIWLTYRQAQQLGGHVRKGEMATNTVIFKPVKVPAKDRHGELLRDEHGEVVMTEVPMIKANPLFNIAQCDDLPAHFYENRRLPGEETAGITLPATHRVLDILNASGVKVTSAAQNRAYYSPSQDRIVMPLSSQFDRNADYQATLLHELVHSTGHPSRLAREGITSSSLKFGDPLYSFEELVAEMGSAFLCAQLSVEGEVNHESYLDSWLRVLKSDKKALFRAAGQARQACEFLLNVAASRQAA
51280	GC_00003495	Human_Core	AOUC001					MMTNSYLEYFLTLLAWVVNNGLWSVLTSTGLFALPLVFKVLGIWLKVREEGEDEGNKGSLAIVRIENALYGAFVVILFCCVPLMEVSVSTLQFDTSRTKTCGTWTPVKPAESGYSGVVSSLDNQTAKIPLWWMLVHKLSKGVTQAAVASIPCRPDLRQVRFEVQHSNIKNPALAAALQDFTDDCYSRALYDWKAKDQGKTQDEKTLQDITWIGSATFMKGEYHQIQSRTPRAGFPWDADRDDGYANVNGNGYPTCYQWWNDANAGLLKLVKEQTDEGMWLRARAAMKLINKNSKEFEEAIVRRLVSPANLDVSGGRVYRGYGGNADMTVMNELARMGGVAGTSLASLGAFPAFDTMRQSLPMVQGLMLMAVYIMIPMVLMFSAYEFKTAITVTFVIFAL…
51281	GC_00003495	Human_Core	ENT1157					MMTNSYLEYFLTLLAWVVNNGLWSVLTSTGLFALPLAFKVIGIWLKVREEGEDEGNKGSLAIVRIENALYGAFVVILFCCVPLMEVSVSTLQFDTSRAKTCGSWTPVKPEESGYSGVVSSLDNQTAKIPLWWMLVHKLSKGVTQAAVASIPCRPDLRQVRFEVQHSNIKNPALAAALQDFTDDCYSRALYDWKAKDQGKTQDGQILQDITWIGSATFMKGEYHQIQSRTPRAGFPWDAGRDDGYANVNGNGYPTCYQWWNDASAGLLKLVKEQADEGMWLRARAAMKLINKDSKEFEEAIVRRLVSPANLDVSGGQVYRGYGGNADMTVMNDLARMGGVVGTSVASLGAFPAFDTMRQSLPMVQGLMLMAVYIMIPMVLMFSAYEFKTAITVTFVIFAL…
51282	GC_00003495	Human_Core	ENT1157					MMTNSYLEYFLTLLAWVVNNGLWSVLTSTGLFALPLAFKVLGIWLKVREEGEDEGNKGSLAIVRIENALYGAFVVILFCCVPLMEVSVSTLQFDTSRAKTCGSWTPVKPEASGYRGVVSSLDNQTAKIPLWWMLVHKLSKGVTQAAVASIPCRPDLRQVRFEVQHSNIRNPALAAALQDFTDDCYSRALYDWKAKDQGKTQDENTLQDITWIGSGTFMKGEYHQIQSRTPRAGFPWDAGRDDGYANVNGNGYPTCYQWWNDANAGLLKLVKEQTDEGMWLRARGAMKLINQNSKAFEEAIVRRLVSPANLDVSGGQVYRGYGGNADLTVINGITRMGAMTGTSLASLGAFPAFDTMRQSLPMVQGLMLMAVYIMIPLVLMFSAYEFKTAITVTFVIFAL…
51283	GC_00003495	Human_Core	FDAARGOS60					MMTNSYLEYFLTLLAWVVNNGLWSVLTSTGLFALPLVFKVLGIWLKVREEGEDEGNKGSLAIVRIENALYGAFVVILFCCVPLMEVSVSTLQFDTSRTKTCGTWTPVKPAESGYSGVVSSLDNQTAKIPLWWMLVHKLSKGVTQAAVASIPCRPDLRQVRFEVQHSNIKNPALAAALQDFTDDCYSRALYDWKAKDQGKTQDEKTLQDITWIGSATFMKGEYHQIQSRTPRAGFPWDADRDDGYANVNGNGYPTCYQWWNDANAGLLKLVKEQTDEGMWLRARAAMKLINKNSKEFEEAIVRRLVSPANLDVSGGRVYRGYGGNADMTVMNELARMGGVAGTSLASLGAFPAFDTMRQSLPMVQGLMLMAVYIMIPMVLMFSAYEFKTAITVTFVIFAL…
51284	GC_00003495	Human_Core	FDAARGOS67					MMTNSYLEYFLTLLAWVVNNGLWSVLTSTGLFALPLVFKVLGIWLKVREEGEDEGNKGSLAIVRIENALYGAFVVILFCCVPLMEVSVSTLQFDTSRTKTCGTWTPVKPAESGYSGVVSSLDNQTAKIPLWWMLVHKLSKGVTQAAVASIPCRPDLRQVRFEVQHSNIKNPALAAALQDFTDDCYSRALYDWKAKDQGKTQDEKMLQDITWIGSATFMKGEYHQIQSRTPRAGFPWDADRDDGYANVNGNGYPTCYQWWNDANAGLLKLVKEQTDEGMWLRARAAMKLINKNSKEFEEAIVRRLVSPANLDVSGGRVYRGYGGNADMTVMNELARMGGVAGTSLASLGAFPAFDTMRQSLPMVQGLMLMAVYIMIPMVLMFSAYEFKTAITVTFVIFAL…
51285	GC_00003495	Human_Core	FDAARGOS80					MMTNSYLEYFLTLLAWVVNNGLWSVLTSTGLFALPLVFKVLGIWLKVREEGEDEGNKGSLAIVRIENALYGAFVVILFCCVPLMEVSVSTLQFDTSRTKTCGTWTPVKPAESGYSGVVSSLDNQTAKIPLWWMLVHKLSKGVTQAAVASIPCRPDLRQVRFEVQHSNIKNPALAAALQDFTDDCYSRALYDWKAKDQGKTQDEKTLQDITWIGSATFMKGEYHQIQSRTPRAGFPWDADRDDGYANVNGNGYPTCYQWWNDANAGLLKLVKEQTDEGMWLRARAAMKLINKNSKEFEEAIVRRLVSPANLDVSGGRVYRGYGGNADMTVMNELARMGGVAGTSLASLGAFPAFDTMRQSLPMVQGLMLMAVYIMIPMVLMFSAYEFKTAITVTFVIFAL…
51286	GC_00003495	Human_Core	FDAARGOS81					MMTNSYLEYFLTLLAWVVNNGLWSVLTSTGLFALPLVFKVLGIWLKVREEGEDEGNKGSLAIVRIENALYGAFVVILFCCVPLMEVSVSTLQFDTSRTKTCGTWSPVKPAESGYSGVVSSLDNQTAKIPLWWMLVHKLSKGVTQAAVASIPCRPDLRQVRFEVQHSNIKNPALAAALQDFTDDCYSRALYDWKAKDQGKTQDEKTLQDITWIGSATFMKGEYHQIQSRTPRAGFPWDADRDDGYANVNGNGYPTCYQWWNDANAGLLKLVKEQTDEGMWLRARAAMKLINKNSKEFEEAIVRRLVSPANLDVSGGRVYRGYGGNADMTVMNELARMGGVAGTSLASLGAFPAFDTMRQSLPMVQGLMLMAVYIMIPMVLMFSAYEFKTAITVTFVIFAL…
51287	GC_00003495	Human_Core	HI4320					MMTNSYLEYFLTLLAWVVNNGLWSVLTSTGLFALPLVFKVLGIWLKVREEGEDEGNKGSLAIVRIENALYGAFVVILFCCVPLMEVSVSTLQFDTSRTKTCGTWTPVKPAESGYSGVVSSLDNQTAKIPLWWMLVHKLSKGVTQAAVASIPCRPDLRQVRFEVQHSNIKNPALAAALQDFTDDCYSRALYDWKAKDQGKTQDEKTLQDITWIGSATFMKGEYHQIQSRTPRAGFPWDADRDDGYANVNGNGYPTCYQWWNDANAGLLKLVKEQTDEGMWLRARAAMKLINKNSKEFEEAIVRRLVSPANLDVSGGRVYRGYGGNADMTVMNELARMGGVAGTSLASLGAFPAFDTMRQSLPMVQGLMLMAVYIMIPMVLMFSAYEFKTAITVTFVIFAL…
51296	GC_00003497	Human_Core	AOUC001	J	J	COG3481	3'-5' exoribonuclease YhaM, can participate in 23S rRNA maturation, HD superfamily	MFYLMLRCCFYRIKEAVTPMLPWFRKSLSRKAEEKTLRVSPGNTQERPLFIRDSDGFYLPQAADVLLTTPQRQNWLQQISRVVALPDNQYRALCLSPLQTLAERLQCVPASKTGKYAGEGGLLDLTLNTTAWCMRMSQKEMLPRGLPSEEQSRQFSAWNVCVFYTGLFYWLPLTAQFEGQLNSLSAWQPGMSAPTVPYRFRFHEPVPDMTHFRRTTGAMMAFRLLPEKVIHWLSGTPKALQALSDVVTEPVNGDNDLQRVLNEALAAFPAGALPAFS-SVVSMSAPDASSSVLSGQPENDIASLAPAELAQKPQPETPSV--TSVLPPESVTSEKTENGIHCDIPLMVVAEAEGAVVHGALDSADEKTVSDMSPPLSEDMKYALELSGLMPEILSDTQT…
51297	GC_00003497	Human_Core	ENT1157	J	J	COG3481	3'-5' exoribonuclease YhaM, can participate in 23S rRNA maturation, HD superfamily	MFYLMLRCCFYRIKEAVTPMLPWFRKSLSRKAEEKTLRVSPGNTQERPLFIRDSDGFYLPQAADVLLTTPQRQNWLQQISRVVALPDNQYRALCLSPLQTLAERLQCVPASKTGKYAGEGGLLDLTLNTTAWCMRMSQKEMLPRGLPSEEQSRQFSAWNVCVFYTGLFYWLPLTAQFEGQLNSLSAWQPGMSAPTVPYRFRFHEPVPDMTHFRRTTGAMMAFRLLPEKVIHWLSGTPKALQALSDVVTEQVNGDNDLQRVLNEALAAFPAGALPAFS-SVVSMSAPDASSSVLSGQPENDIASLAPAELAQKPQPETPSV--TSVLPPESVTSEKTENGIHCDIPLMVVAEAEGAVVHGALDSADEKTVSDMSPPLSEDMKYALELSGLMPEILSDTQT…
51298	GC_00003497	Human_Core	ENT1157	J	J	COG3481	3'-5' exoribonuclease YhaM, can participate in 23S rRNA maturation, HD superfamily	MFYLMLRCCFYRIKEAVTPMLPWFRKSLSQKAEEKTLRVSPGNTQERPLFIRDSDGFYLPQAADVLLTTPQRQNWLQQISRVVALPDNQYRALCLSPLQTLAERLQCVPASKTGKYAGEGGLLDLTLNTTAWCMRMSQKEMLPRGLPSEEQSRQFSAWNVCVFYTGLFYWLPLTAQFEGQLNSLSPWQPGISPPSGPYRFRFHEPVPDIAHFRRTTGAMMAFRLLPEKVIHWLSGTPKALQALSDVVTGQVNGDNDLQHVLNETLAAFEVDTLPDISGSTIKNVFPGETTAVT--QPKKNIQDISSSGLMRSPSLHDDKVFSSSLSVPAAVDSYTSES----------FNSDTGN--QSRVQSTEPVVPPDTLVKPDDDLQYALTLSGIMSSENNDS-A…
51299	GC_00003497	Human_Core	FDAARGOS60	J	J	COG3481	3'-5' exoribonuclease YhaM, can participate in 23S rRNA maturation, HD superfamily	MFYLMLRCCFYRIKEAVTPMLPWFRKSLSRKAEEKTLRVSPGNRQERPLFIRDSDGFYLPQAADVLLTTPQRQNWLQQISRVVALPDNQYRALCLSPLQTLAERLQCVPASKTGKYAGEGGLLDLTLNTTAWCMRMSQKEMLPRGLPSEEQSRQFSAWNVCVFYTGLFYWLPLTAQFEGQLNSLSAWQPGMSAPTVPYRFRFHEPVPDMTHFRRTTGAMMAFRLLPEKVIHWLSGTPKALQALSDVVTEPVNGDNDLQRVLNEALAAFPAGALPAFS-SVVSMSAPDASSSVLSGQPENDIASLAPAELAQKPQPETPSV--TSVLPPESVTSEKTENGIHCDIPLMVVAEAEGAVVHGALDSADEKTVSDMSPPLSEDMKYALELSGLMPEILSDTQT…
51300	GC_00003497	Human_Core	FDAARGOS67	J	J	COG3481	3'-5' exoribonuclease YhaM, can participate in 23S rRNA maturation, HD superfamily	MFYLMLRCCFYRIKEAVTPMLPWFRKSLSRKAEEKTLRVSPGNTQERPLFIRDSDGFYLPQAADVLLTTPQRQNWLQQISRVVALPDNQYRALCLSPLQTLAERLQCVPASKTGKYAGEGGLLDLTLNTTAWCMRMSQKEMLPRGLPSEEQSRQFSAWNVCVFYTGLFYWLPLTAQFEGQLNSLSAWQPGMSAPTVPYRFRFHEPVPDMTHFRRTTGAMMAFRLLPEKVIHWLSGTPKALQALSDVVTEPVNGDNDLQRVLNEALAAFPAGALPAFS-SVVSMSAPDASSSVLSGQPENDIASLAPAELAQKPQPETPSV--TSVLPPESVTSEKTENGIHCDIPLMVVAEAEGAVVHGALDSADEKTVSDMSPPLSEDMKYALELSGLMPEILSDTQT…
51301	GC_00003497	Human_Core	FDAARGOS80	J	J	COG3481	3'-5' exoribonuclease YhaM, can participate in 23S rRNA maturation, HD superfamily	MFYLMLRCCFYRIKEAVTPMLPWFRKSLSRKAEEKTLRVSPGNTQERPLFIRDSDGFYLPQAADVLLTTPQRQNWLQQISRVVALPDNQYRALCLSPLQTLAERLQCVPASKTGKYAGEGGLLDLTLNTTAWCMRMSQKEMLPRGLPSEEQSRQFSAWNVCVFYTGLFYWLPLTAQFEGQLNSLSAWQPGMSAPTVPYRFRFHEPVPDMTHFRRTTGAMMAFRLLPEKVIHWLSGTPKALQALSDVVTEPVNGDNDLQRVLNEALAAFPAGALPAFS-SVVSMSAPDASSSVLSGQPENDIASLAPAELAQKPQPETPSV--TSVLPPESVTSEKTENGIHCDIPLMVVAEAEGAVVHGALDSADEKTVSDMSPPLSEDMKYALELSGLMPEILSDTQT…
51302	GC_00003497	Human_Core	FDAARGOS81	J	J	COG3481	3'-5' exoribonuclease YhaM, can participate in 23S rRNA maturation, HD superfamily	MFYLMLRCCFYRIKEAVTPMLPWFRKSLSRKAEEKTLRVSPGNTQERPLFIRDSDGFYLPQAADVLLTTPQRQNWLQQISRVVALPDNQYRALCLSPLQTLAERLQCVPASKTGKYAGEGGLLDLTLNTTAWCMRMSQKEMLPRGLPSEEQSRQFSAWNVCVFYTGLFYWLPLTAQFEGQLNSLSAWQPGMSAPTVPYRFRFHEPVPDMTHFRRTTGAMMAFRLLPEKVIHWLSGTPKALQALSDVVTEPVNGDNDLQRVLNEALAAFPAGALPAFS-SVVSMSAPDASSSVLSGQPENDIASLAPAELAQKPQPETPSV--TSVLPPESVTSEKTENGIHCDIPLMVVAEAEGAVVHGALDSADEKTVSDMSPPLSEDMKYALELSGLMPEILSDTQT…
51303	GC_00003497	Human_Core	HI4320	J	J	COG3481	3'-5' exoribonuclease YhaM, can participate in 23S rRNA maturation, HD superfamily	MFYLMLRCCFYRIKEAVTPMLPWFRKSLSRKAEEKTLRVSPGNTQERPLFIRDSDGFYLPQAADVLLTTPQRQNWLQQISRVVALPDNQYRALCLSPLQMLAERLQCVPASKTGKYAGEGGLLDLTLNTTAWCMRMSQKEMLPRGLPSEEQSRQFSAWNVCVFYTGLFYWLPLTAQFEGQLNSLSAWQPGMSAPTVPYRFRFHEPVPDMTHFRRTTGAMMAFRLLPEKVIHWLSGTPKALQALSDVVTEPVNGDNDLQRVLNEALAAFPAGALPAFS-SVVSMSAPDASSSVLSGQPENDIASLAPAELAQKPQPETPSV--TSVLPPESVTSEKTENGIHCDIPLMVVAEAEGAVVHGALDSADEKTVSDMSPPLSEDMKYALELSGLMPEILSDTQT…
51320	GC_00003500	Human_Core	AOUC001	U	U	COG3451	Type IV secretory pathway, VirB4 component	MGFSLFRSRRKAQAVSAEKTDENKADKTVHRSTPAENAGLGRQPLSRPGKMTRADEQKIYHANPSFIDYLPWVEFLDEEQCLLLDDGVSVGAVYAVEPAPTEGRSAGRLLEIRDAVEDALQDSLDEHDDNPWVVQFFCQDEDDVSVTLATLRDYILPAARGTAFTEAWLTEMARHLRGIARPEGLFKDTEVTGQPWRGQQRRTRMVVYRRLGNSYTDPMPPVAMLNQMCDRLVSSLGSAGVQCVRQDGRQVHQWLLRHFNPAPDWVDRETLYREGAYWPAAEEAPGTLPVLKDFAETLWFTPPRSDVENGVWWFDNLAHGVVNIEKLRKAPGPGHLTGEQKRGDKNINALMDLFPEGTMLSMTIVTQPQDTLEQEFTRLGKNSVGENTDSQRTRRDVET…
51321	GC_00003500	Human_Core	ENT1157	U	U	COG3451	Type IV secretory pathway, VirB4 component	MGFSLFRSRRKAQAVSAEKTDENKADKTVHRSTPAENAGLGRQPLSRPGKMTQADEQKIYHANPSFIDYLPWVEFLDEEQCLLLDDGVSVGAVYAVESAPTEGRSAGRLLEIRDAVEDALQDSLDEHDDNPWVVQFFCQDEDDVSVTLATLRDYILPAARGTAFTEAWLTEMARHLRGIARPEGLFKDTEVTGQPWRGQQRRTRMVVYRRLGNSYTDPMPPVAMLNQMCDRLVSSLGSAGVQCVRQDGRQVHQWLLRHFNPAPDWVDRETLYREGAYWPAAEEAPGTLPVLKDFAETLWFTPPRSDVENGVWWFDNLAHGVVNIEKLRKAPGPGHLTGEQKRGDKNINALMDLFPEGTMLSMTIVTQPQDTLEQEFTRLGKNSVGENTDSQRTRRDVET…
51322	GC_00003500	Human_Core	ENT1157	U	U	COG3451	Type IV secretory pathway, VirB4 component	MGFSLFRSRRKAQAVSAEKTDENKADKTVHRSTPAENAGLGRQPLSRPGKMTRADEQKIYHANPSFIDYLPWVEFLDEEQCLLLDDGVSVGAVYAVEPAPTEGRSAGRLLEIRDAVEDALQDSLDEHDDNPWVVQFFCQDEDDVSVTLATLRDYILPAARGTAFTEAWLTEMARHLRGIARPEGLFKDTEVTGQPWRGQQRRTRMVVYRRLGNSYTDPMPPVAMLNQMCDRLVSSLGSAGVQCVRQDGRQVHQWLLRHFNPAPDWVDRETLYREGAYWPAAEEAPGTLPVLKDFAETLWFTPPRSDVENGVWWFDNLAHGVVNIEKLRKAPGPGHLTGEQKRGDKNINALMDLFPEGTMLSMTIVTQPQDTLEQEFTRLGKNSVGENTDSQRTRRDVET…
51323	GC_00003500	Human_Core	FDAARGOS60	U	U	COG3451	Type IV secretory pathway, VirB4 component	MGFSLFRSRRKAQAVSAEKTDENKADKTVHRSTPAENAGLGRQPLSRPGKMTRADEQKIYHANPSFIDYLPWVEFLDEEQCLLLDDGVSVGAVYAVEPAPTEGRSAGRLLEIRDAVEDALQDSLDEHDDNPWVVQFFCQDEDDVSVTLATLRDYILPAARGTAFTEAWLTEMARHLRGIARPEGLFKDTEVTGQPWRGQQRRTRMVVYRRLGNSYTDPMPPVAMLNQMCDRLVSSLGSAGVQCVRQDGRQVHQWLLRHFNPAPDWVDRETLYREGAYWPAAEEAPGTLPVLKDFAETLWFTPPRSDVENGVWWFDNLAHGVVNIEKLRKAPGPGHLTGEQKRGDKNINALMDLFPEGTMLSMTIVTQPQDTLEQEFTRLGKNSVGENTDSQRTRRDVET…
51324	GC_00003500	Human_Core	FDAARGOS67	U	U	COG3451	Type IV secretory pathway, VirB4 component	MGFSLFRSRRKAQAVSAEKTDENKADKTVHRSTPAENAGLGRQPLSRPGKMTRADEQKIYHANPSFIDYLPWVEFLDEEQCLLLDDGVSVGAVYAVEPAPTEGRSAGRLLEIRDAVEDALQDSLDEHDDNPWVVQFFCQDEDDVSVTLATLRDYILPAARGTAFTEAWLTEMARHLRGIARPEGLFKDTEVTGQPWRGQQRRTRMVVYRRLGNSYTDPMPPVAMLNQMCDRLVSSLGSAGVQCVRQDGRQVHQWLLRHFNPAPDWVDRETLYREGAYWPAAEEAPGTLPVLKDFAETLWFTPPRSDVENGVWWFDNLAHGVVNIEKLRKAPGPGHLTGEQKRGDKNINALMDLFPEGTMLSMTIVTQPQDTLEQEFTRLGKNSVGENTDSQRTRRDVET…
51325	GC_00003500	Human_Core	FDAARGOS80	U	U	COG3451	Type IV secretory pathway, VirB4 component	MGFSLFRSRRKAQAVSAEKTDENKADKTVHRSTPAENAGLGRQPLSRPGKMTRADEQKIYYANPSFIDYLPWVEFLDEEQCLLLDDGVSVGAVYAVEPAPTEGRSAGRLLEIRDAVEDALQDSLDEHDDNPWVVQFFCQDEDDVSVTLATLRDYILPAARGTAFTEAWLTEMARHLRGIARPEGLFKDTEVTGQPWRGQQRRTRMVVYRRLGNSYTDPMPPVAMLNQMCDRLVSSLGSAGVQCVRQDGRQVHQWLLRHFNPAPDWVDRETLYREGAYWPAAEEAPGTLPVLKDFAETLWFTPPRSDVENGVWWFDNLAHGVVNIEKLRKAPGPGHLTGEQKRGDKNINALMDLFPEGTMLSMTIVTQPQDTLEQEFTRLGKNSVGENTDSQRTRRDVET…
51326	GC_00003500	Human_Core	FDAARGOS81	U	U	COG3451	Type IV secretory pathway, VirB4 component	MGFSLFRSRRKAQAVSAEKTDENKADKTVHRSTPAENAGLGRQPLSRPGKMTRADEQKIYHANPSFIDYLPWVEFLDEEQCLLLDDGVSVGAVYAVEPAPTEGRSAGRLLEIRDAVEDALQDSLDEHDDNPWVVQFFCQDEDDVSVTLATLRDYILPAARGTAFTEARLTEMARHLRGIARPEGLFKDTEVTGQPWRGQQRRTRMVVYRRLGNSYTDPMPPVAMLNQMCDRLVSSLGSAGVQCVRQDGRQVHQWLLRHFNPAPDWVDRETLYREGAYWPAAEEAPGTLPVLKDFAETLWFTPPRSDVENGVWWFDNLAHGVVNIEKLRKAPGPGHLTGEQKRGDKNINALMDLFPEGTMLSMTIVTQPQDTLEQEFTRLGKNSVGENTDSQRTRRDVET…
51327	GC_00003500	Human_Core	HI4320	U	U	COG3451	Type IV secretory pathway, VirB4 component	MGFSLFRSRRKAQAVSAEKTDENKADKTVHRSTPAENAGLGRQPLSRPGKMTRADEQKIYHANPSFIDYLPWVEFLDEEQCLLLDDGVSVGAVYAVEPAPTEGRSAGRLLEIRDAVEDALQDSLDEHDDNPWVVQFFCQDEDDVSVTLATLRDYILPAARGTAFTEAWLTEMARHLRGIARPEGLFKDTEVTGQPWRGQQRRTRMVVYRRLGNSYTDPMPPVAMLNQMCDRLVSSLGSAGVQCVRQDGRQVHQWLLRHFNPAPDWVDRETLYREGAYWPAAEEAPGTLPVLKDFAETLWFTPPRSDVENGVWWFDNLAHGVVNIEKLRKAPGPGHLTGEQKRGDKNINALMDLFPEGTMLSMTIVTQPQDTLEQEFTRLGKNSVGENTDSQRTRRDVET…
51336	GC_00003502	Human_Core	AOUC001	D	D	COG1475	Chromosome segregation protein Spo0J, contains ParB-like nuclease domain	MKTDLQHKLSQALLRGNPVSSPLSDNAHVNPVSEMPMILTLEQLQPNPDNPRQGRNPRYEEIKSSIRARGLDSVPKVTKAPGSEFYIFSDGGNTRYQILSELWQETQDERFFRLHVLFKPWPGRLQCLIGHLAENEVRGELTFLEKAQGICVARSLYEETLGKKLSLRAFAQRMTADGLPVSISHISKMEDTVSVLLPYMPRLLENGLGRPQIEQLLSVRSTLKRVADSFLFQ-YDGPDPACD-FLGCFERTCTEIDNHDVFDYDVFLDELIGRLLRECSVAGVDYERWVFELKVNKGRRSTKPELPAPVES----EGDTTTAH------SETVPTGMTSGFSAEDLLTEPLSSGSGQEASVSPVVEKKKSRPVVEIQTDLYGGAPVLSGDTDEADIEP…
51337	GC_00003502	Human_Core	ENT1157	D	D	COG1475	Chromosome segregation protein Spo0J, contains ParB-like nuclease domain	MKTDLQHKLGQALLRGNPVSSPLSDNAHVNPVSEMPMILTLEQLQPNPDNPRQGRNPRYEEIKSSIRARGLDSVPKVTKAPGSEFYIFSDGGNTRYQILSELWQETQDERFFRLHVLFKPWPGRLQCLIGHLAENEVRGELTFLEKAQGICVARSLYEETLGKKLSLRAFAQRMTADGLPVSISHISKMEDTVSVLLPYMPRLLENGLGRPQIEQLLSVRSTLKRVADSFLFQ-YDGPDPACD-FLGCFERTCTEIDNHDVFDYDVFLDELIGRLLRECSVAGVDYERWVFELKVNKGRRSTKPELPAPVES----EGDTTTAH------SETVPTGMTSGFSAEDLLTEPLSSGSGQEASVSPVVEKKKSRPVVEIQTDLYGGAPVLSGDTDEADIEP…
51338	GC_00003502	Human_Core	ENT1157	D	D	COG1475	Chromosome segregation protein Spo0J, contains ParB-like nuclease domain	MKTDLQHKLGQALLRGNPVSSPLSDNAHVNPVSEMPMILTLEQLQPNPDNPRQGRNPRYEEIKSSIRARGLDSVPKVTKAPGSEFYIFSDGGNTRYQILSELWQETQDERFFRIHVLFKPWPGRLQCLIGHLAENEIRGELTFLEKAKGISVLRSLYEEEQGNKLSLRAFARCMTADGLPVSISHISKMEDTVSVLLPYMPRLLEDGLGRHQIEALLSLRSTLKKI--TLLFSEHPSEHPDAEQLVGCFNDTCRYIDEQNYFVLEDFIDELIGQLLRECPLSGFDYDRWLFELKVNKGKLLSQPETSSEINSSSEMDGDQESKDAFSSLLTETIPE------NKDNKLSEKPSDNTDES---DPLFVPEPVNPIIEIQDDLYGGEPIFSGDI------P…
51339	GC_00003502	Human_Core	FDAARGOS60	D	D	COG1475	Chromosome segregation protein Spo0J, contains ParB-like nuclease domain	MKTDLQHKLSQALLRGNPVSSPLSDNAHVNPVSEMPMILTLEQLQPNPDNPRQGRNPRYEEIKSSIRARGLDSVPKVTKAPGSEFYIFSDGGNTRYQILSELWQETQDERFFRLHVLFKPWPGRLQCLIGHLAENEVRGELTFLEKAQGICVARSLYEETLGKKLSLRAFAQRMTADGLPVSISHISKMEDTVSVLLPYMPRLLENGLGRPQIEQLLSVRSTLKRVADSFLFQ-YDGPDPACD-FLGCFERTCTEIDNHDVFDYDVFLDELIGRLLRECSVAGVDYERWVFELKVNKGRRSTKPELPAPVES----EGDTTTAH------SETVPTGMTSGFSAEDLLTEPLSSGSGQEASVSPVVEKKKSRPVVEIQTDLYGGAPVLSGDTDEADIEP…
51340	GC_00003502	Human_Core	FDAARGOS67	D	D	COG1475	Chromosome segregation protein Spo0J, contains ParB-like nuclease domain	MKTDLQHKLSQALLRGNPVSSPLSDNAHVNPVSEMPMILTLEQLQPNPDNPRQGRNPRYEEIKSSIRARGLDSVPKVTKVPGSEFYIFSDGGNTRYQILSELWQETQDERFFRLHVLFKPWPGRLQCLIGHLAENEVRGELTFLEKAQGICVARSLYEETLGKKLSLRAFAQRMTADGLPVSISHISKMEDTVSVLLPYMPRLLENGLGRPQIEQLLSVRSTLKRVADSFLFQ-YDGPDPACD-FLGCFERTCTEIDNHDVFDYDVFLDELIGRLLRECSVAGVDYERWVFELKVNKGRRSTKPELPAPVES----EGDTTTAH------SETVPTGMTSGFSAEDLLTEPLSSGSGQEASVSPVVEKKKSRPVVEIQTDLYGGAPVLSGDTDEADIEP…
51341	GC_00003502	Human_Core	FDAARGOS80	D	D	COG1475	Chromosome segregation protein Spo0J, contains ParB-like nuclease domain	MKTDLQHKLSQALLRGNPVSSPLSDNAHVNPVSEMPMILTLEQLQPNPDNPRQGRNPRYEEIKSSIRARGLDSVPKVTKAPGSEFYIFSDGGNTRYQILSELWQETQDERFFRLHVLFKPWPGRLQCLIGHLAENEVRGELTFLEKAQGICVARSLYEETLGKKLSLRAFAQRMTADGLPVSISHISKMEDTVSVLLPYMPRLLENGLGRPQIEQLLSVRSTLKRVADSFLFQ-YDGPDPACD-FLGCFERTCTEIDNHDVFDYDVFLDELIGRLLRECSVAGVDYERWVFELKVNKGRRSTKPELPAPVES----EGDTTTAH------SETVPTGMTSGFSAEDLLTEPLSSGSGQEASVSPVVEKKKSRPVVEIQTDLYGGAPVLSGDTDEADIEP…
51342	GC_00003502	Human_Core	FDAARGOS81	D	D	COG1475	Chromosome segregation protein Spo0J, contains ParB-like nuclease domain	MKTDLQHKLSQALLRGNPVSSPLSDNAHVNPVSEMPMILTLEQLQPNPDNPRQGRNPRYEEIKSSIRARGLDSVPKVTKAPGSEFYIFSDGGNTRYQILSELWQETQDERFFRLHVLFKPWPGRLQCLIGHLAENEVRGELTFLEKAQGICVARSLYEETLGKKLSLRAFAQRMTADGLPVSISHISKMEDTVSVLLPYMPRLLENGLGRPQIEQLLSVRSTLKRVADSFLFQ-YDGPDPACD-FLGCFERTCTEIDNHDVFDYDVFLDELIGRLLRECSVAGVDYERWVFELKVNKGRRSTKPELPAPVES----EGDTTTAH------SETVPTGMTSGFSAEDLLTEPLSSGSGQEASVSPVVEKKKSRPVVEIQTDLYGGAPVLSGDTDEADIEP…
51343	GC_00003502	Human_Core	HI4320	D	D	COG1475	Chromosome segregation protein Spo0J, contains ParB-like nuclease domain	MKTDLQHKLSQALLRGNPVSSPLSDNAHVNPVSEMPMILTLEQLQPNPDNPRQGRNPRYEEIKSSIRARGLDSVPKVTKAPGSEFYIFSDGGNTRYQILSELWQETQDERFFRLHVLFKPWPGRLQCLIGHLAENEVRGELTFLEKAQGICVARSLYEETLGKKLSLRAFAQRMTADGLPVSISHISKMEDTVSVLLPYMPRLLENGLGRPQIEQLLSVRSTLKRVADSFLFQ-YDGPDPACD-FLGCFERTCTEIDNHDVFDYDVFLDELIGRLLRECSVAGVDYERWVFELKVNKGRRSTKPELPAPVES----EGDTTTAH------SETVPTGMTSGFSAEDLLTEPLSSGSGQEASVSPVVEKKKSRPVVEIQTDLYGGAPVLSGDTDEADIEP…
51368	GC_00003506	Human_Core	AOUC001	S	S	COG1671	Uncharacterized conserved protein YaiI, UPF0178 family	MMKAKRHTFFPPALTLMVLCSVPAFSVRAGLDFSAGANDIGYGANVSGAVSDKLYYNLGGGTVLSQPPGRSNLQRLGMSMGWNSDLMCGNFDIKTTVGNQLNGVTAGFKNLMSEVIQNATGAVASLPAMAIQRANPGLYEMLTNGVLQANVAFDKAQLNCQNMAKRMMDFSENNQWTQAAILEEAKNIINNSDGDAVKTDQQIQQSS-GDKGVVWIGGKQRGGVGQPAIQPAQDFAQAGFNIMNGLPATSTAPVPAGQCNGAACRRFANSEEAAQVVTQVLGSKSVRTCTNPADCQSGGEAEQPGSSQPGTGLAPVLETTTRENLEQLHKLVNSRGAVGAAELAKLKTGSLTVSRGVIEALRRDPDKTALTQRLAGELAMADTMELALTMRRMLITGQG…
51369	GC_00003506	Human_Core	ENT1157	S	S	COG1671	Uncharacterized conserved protein YaiI, UPF0178 family	MMKAKRHTFFPPALTLMVLCSVPVFSARAAMDFSAGANDIGYGANVSGAVSDKLYYNLGGGTVLSQPPGRSNLQRLGMSMGWNSDLMCGNFDIKTTVGNQLNGVTDGFKNLMSEVIQNATGAVASLPAMAIQRANPGLYEMLTNGVLQANVAFDKAQLSCQNMAKRMMDFSENNQWTQAAILEEAGNIINSGDGDAVGTMNQVEKKPDGKAGVQWIGGEKRGGAGQKAIVPAQDFAQAGFNIMNGLPATSTASVPAGQCTGAACRRFTNSEQAAQVVTQVLGSKSVRTCTNPADCQSGGEANQPGSSQPGTGLAPVLETTTRENLEQLHKLVNSRGAVSAADLAKLKTGSLTVSRGVIEALRRDPDKTALTQRLAGELAMADTMELALTMRRMLITGQG…
51370	GC_00003506	Human_Core	ENT1157	S	S	COG1671	Uncharacterized conserved protein YaiI, UPF0178 family	MMKAKRHTFCPPVLTLMVLCSVPAFSARAAMDFSAGANDIGYGANVSGAVSDKLYYNLGGGTVLSQPPGRSNLQRLGMSMGWNSDLMCGNFDIKTTVGNQLNGVTAGFKNLMSEVIQNATGAVASLPAMAIQRANPGLYEMLTNGVLQANVAFDKAQLSCQNMARRMMDFSENNQWTQAAILEEAGNIINSGDGDAVGTMNQVEKKPDGKAGVSWIGGKQRGGMGQPAIQPTQDFAQAGFNIMNGLPATSTASVPASQCTGAACRRFTNSEEAAQVVTQVLGSKSVRTCTNPADCQSGGEENQPGSSRPGTGLAPVLETTTRENLEQLHKLVNSRGVVSAADLVKLKTGSLTVSRGVIEALRRDPDKTALTQRLAGELAMADTMELALTMRRMLITGQG…
51371	GC_00003506	Human_Core	FDAARGOS60	S	S	COG1671	Uncharacterized conserved protein YaiI, UPF0178 family	MMKAKRHTFFPPALTLMVLCSVPAFSVRAGLDFSAGANDIGYGANVSGAVSDKLYYNLGGGTVLSQPPGRSNLQRLGMSMGWNSDLMCGNFDIKTTVGNQLNGVTAGFKNLMSEVIQNATGAVASLPAMAIQRANPGLYEMLTNGVLQANVAFDKAQLNCQNMAKRMMDFSENNQWTQAAILEEAKNIINNSDGDAVKTDQQIQQSS-GDKGVVWIGGKQRGGVGQPAIQPAQDFAQAGFNIMNGLPATSTAPVPAGQCNGAACRRFANSEEAAQVVTQVLGSKSVRTCTNPADCQSGGEAEQPGSSQPGTGLAPVLETTTRENLEQLHKLVNSRGAVGAAELAKLKTGSLTVSRGVIEALRRDPDKTALTQRLAGELAMADTMELALTMRRMLITGQG…
51372	GC_00003506	Human_Core	FDAARGOS67	S	S	COG1671	Uncharacterized conserved protein YaiI, UPF0178 family	MMKAKRHTFFPPALTLMVLCSVPAFSVRAGLDFSAGANDIGYGANVSGAVSDKLYYNLGGGTVLSQPPGRSNLQRLGMSMGWNSDLMCGNFDIKTTVGNQLNGVTAGFKNLMSEVIQNATGAVASLPAMAIQRANPGLYEMLTNGVLQANVAFDKAQLNCQNMAKRMMDFSENNQWTQAAILEEAKNIINNSDGDAVKTDQQIQQSS-GDKGVVWIGGKQRGGVGQPAIQPAQDFAQAGFNIMNGLPATSTAPVPAGQCNGAACRRFANSEEAAQVVTQVLGSKSVRTCTNPADCQSGGEAEQPGSSQPGTGLAPVLETTTRENLEQLHKLVNSRGAVGAAELAKLKTGSLTVSRGVIEALRRDPDKTALTQRLAGELAMADTMELALTMRRMLITGQG…
51373	GC_00003506	Human_Core	FDAARGOS80	S	S	COG1671	Uncharacterized conserved protein YaiI, UPF0178 family	MMKAKRHTFFPPALTLMVLCSVPAFSVRAGLDFSAGANDIGYGANVSGAVSDKLYYNLGGGTVLSQPPGRSNLQRLGMSMGWNSDLMCGNFDIKTTVGNQLNGVTAGFKNLMSEVIQNATGAVASLPAMAIQRANPGLYEMLTNGVLQANVAFDKAQLNCQNMAKRMMDFSENNQWTQAAILEEAKNIINNSDGDAVKTDQQIQQSS-GDKGVVWIGGKQRGGVGQPAIQPAQDFAQAGFNIMNGLPATSTAPVPAGQCNGAACRRFANSEEAAQVVTQVLGSKSVRTCTNPADCQSGGEAEQPGSSQPGTGLAPVLETTTRENLEQLHKLVNSRGAVGAAELAKLKTGSLTVSRGVIEALRRDPDKTALTQRLAGELAMADTMELALTMRRMLITGQG…
51374	GC_00003506	Human_Core	FDAARGOS81	S	S	COG1671	Uncharacterized conserved protein YaiI, UPF0178 family	MMKAKRHTFFPPALTLMVLCSVPAFSVRAGLDFSAGANDIGYGANVSGAVSDKLYYNLGGGTVLSQPPGRSNLQRLGMSMGWNSDLMCGNFDIKTTVGNQLNGVTAGFKNLMSEVIQNATGAVASLPAMAIQRANPGLYEMLTNGVLQANVAFDKAQLNCQNMAKRMMDFSENNQWTQAAILEEAKNIINNSDGDAVKTDQQIQQSS-GDKGVVWIGGKQRGGVGQPAIQPAQDFAQAGFNIMNGLPATSTAPVPAGQCNGAACRRFANSEEAAQVVTQVLGSKSVRTCTNPADCQSGGEAEQPGSSQPGTGLAPVLETTTRENLEQLHKLVNSRGAVGAAELAKLKTGSLTVSRGVIEALRRDPDKTALTQRLAGELAMADTMELALTMRRMLITGQG…
51375	GC_00003506	Human_Core	HI4320	S	S	COG1671	Uncharacterized conserved protein YaiI, UPF0178 family	MMKAKRHTFFPPALTLMVLCSVPAFSVRAGLDFSAGANDIGYGANVSGAVSDKLYYNLGGGTVLSQPPGRSNLQRLGMSMGWNSDLMCGNFDIKTTVGNQLNGVTAGFKNLMSEVIQNATGAVASLPAMAIQRANPGLYEMLTNGVLQANVAFDKAQLNCQNMAKRMMDFSENNQWTQAAILEEAKNIINNSDGDAVKTDQQIQQSS-GDKGVVWIGGKQRGGVGQPAIQPAQDFAQAGFNIMNGLPATSTAPVPAGQCNGAACRRFANSEEAAQVVTQVLGSKSVRTCTNPADCQSGGEAEQPGSSQPGTGLAPVLETTTRENLEQLHKLVNSRGAVGAAELAKLKTGSLTVSRGVIEALRRDPDKTALTQRLAGELAMADTMELALTMRRMLITGQG…
51392	GC_00003509	Human_Core	AOUC001	T|K	T|K	COG1842	Phage shock protein A	MKVKSNTLVKILVPSALALAVLIGIKSCQPDTPVTGSGQDNLSQSINDLDPGELKSLGIEGDTPADTLRTLIGTMKTVRDRQAELIAQNEKLLEENAQLRNRQQNVSGQIQSAVASVRQEAESQQRALQQEQQTLMRRLDSLGETLTASGGQPAQGSGQGDIPLGLGLDTGGSGLTVKDGLLWAEPQDA-----------QPAEPGRMVNGQPAKPAFPTSFLEDNAITRQKAELDRVAKNQRTLSGTVDGEAHTEPAYTIPENATLVGSQAMTALLGRVPIDGKVTDPYPFKVVVGKDNLTANGIELPDVEGAVISGSATGDWTLSCVRGDITSITFVFTDGTIRTVPKPADRTDGGSQANSGQNARNNGGSLGWISDESGIPCISGERKTNAGTYLP…
51393	GC_00003509	Human_Core	ENT1157	T|K	T|K	COG1842	Phage shock protein A	MKVKSNTLVKILVPSALALAVLIGIKSCQPDTPVTGSGQDNLSQSINDLDPGELKSLGIEGDTPADTLRTLIGTMKTVRDRQAELIAQNEKLLEENAQLRNRQQNVSGQIQSAVASVRQEAESQQRALQQEQQTLMRRLDSLGETLTASGGQPAQGSGQGDIPLGLGLDTGGSGLTVKDGLLWAEPQDA-----------QPAEPGRMVNGQPAKPAFPTSFLEDNAITRQKAELDRVAKNQRTLSGTADGEAHTEPAYTIPENATLVGSQAMTALLGRVPIDGKVTDPYPFKVVVGKDNLTANGIELPDVEGAVISGSATGDWTLSCVRGDITSITFVFTDGTIRTVPKPADRTDGGSQANSGQNARNNGGSLGWISDESGIPCISGERKTNAGTYLP…
51394	GC_00003509	Human_Core	ENT1157	T|K	T|K	COG1842	Phage shock protein A	MKVTSNTLVKILVPSALALAVLIGIKSCQPETPAGNGGQDSLSQSINDLDPGELKSLGIEGDTPADTLRTLIGTMKTVRDRQAELIAQNEKLLEENGQLRSRQQNVSGQIQSAVASVRQEAESQQRALQQEQQTLMRRLDTLGEMLTASGGQTAPGSGQGDIPLGLGLDARGSGLTVKDGLLWAEPQDA-----------QPAEPGRSVNGQPAKPAFPTSFLEDNAITRQKAELDRVAKNQRKLSGTADGEVHTEPAYTIPENATLVGSQAMTALLGRVPIDGKVTDPYPFKVVVGKDNLTANGIELPDVEGAVISGSATGDWTLSCARGDITSITFVFTDGTVRTVPKPADRTDGGSQANSGQHARNNGGSLGWISDESGIPCISGERKTNAGTYLP…
51395	GC_00003509	Human_Core	FDAARGOS60	T|K	T|K	COG1842	Phage shock protein A	MKVKSNTLVKILVPSALALAVLIGIKSCQPDTPVTGSGQDNLSQSINDLDPGELKSLGIEGDTPADTLRTLIGTMKTVRDRQAELIAQNEKLLEENAQLRNRQQNVSGQIQSAVASVRQEAESQQRALQQEQQTLMRRLDSLGETLTASGGQPAQGSGQGDIPLGLGLDTGGSGLTVKDGLLWAEPQDAQPAEPGRMVNGQPAEPGRMVNGQPAKPAFPTSFLEDNAITRQKAELDRVAKNQRTLSGTVDGEAHTEPAYTIPENATLVGSQAMTALLGRVPIDGKVTDPYPFKVVVGKDNLTANGIELPDVEGAVISGSATGDWTLSCVRGDIISITFVFTDGTICTVPKPADRTDGGSQANSGQNARNNGGSLGWISDESGIPCISGERKTNAGTYLP…
51396	GC_00003509	Human_Core	FDAARGOS67	K|T	K|T	COG1842	Phage shock protein A	MKVKSNTLVKILVPSALALAVLIGIKSCQPDTPVTGSGQDNLSQSINDLDPGELKSLGIEGDTPADTLRTLIGTMKTVRDRQAELIAQNEKLLEENAQLRNRQQNVSGQIQSAVASVRQEAESQQRALQQEQQTLMRRLDSLGETLTASGGQPAQGSGQGDIPLGLGLDTGGSGLTVKDGLLWAEPQDAQPAEPGRMVNGQPAEPGRMVNGQPAKPAFPTSFLEDNAITRQKAELDRVAKNQRTLSGTVDGEAHTEPAYTIPENATLVGSQAMTALLGRVPIDGKVTDPYPFKVVVGKDNLTANGIELPDVEGAVISGSATGDWTLSCVRGDITSITFVFTDGTIRTVPKPADRTDGGSQANSGQNARNNGGSLGWISDESGIPCISGERKTNAGTYLP…
51397	GC_00003509	Human_Core	FDAARGOS80	K|T	K|T	COG1842	Phage shock protein A	MKVKSNTLVKILVPSALALAVLIGIKSCQPDTPVTGSGQDNLSQSINDLDPGELKSLGIEGDTPADTLRTLIGTMKTVRDRQAELIAQNEKLLEENAQLRNRQQNVSGQIQSAVASVRQEAESQQRALQQEQQTLMRRLDSLGETLTASGGQPAQGSGQGDIPLGLGLDTGGSGLTVKDGLLWAEPQDAQPAEPGRMVNGQPAEPGRMVNGQPAKPAFPTSFLEDNAITRQKAELDRVAKNQRTLSGTVDGEAHTEPAYTIPENATLVGSQAMTALLGRVPIDGKVIDPYPFKVVVGKDNLTANGIELPDVEGAVISGSATGDWTLSCVRGDITSITFVFTDGTIRTVPKPADRTDGGSQANSGQNARNNGGSLGWISDESGIPCISGERKTNAGTYLP…
51398	GC_00003509	Human_Core	FDAARGOS81	K|T	K|T	COG1842	Phage shock protein A	MKVKSNTLVKILVPSALALAVLIGIKSCQPDTPVTGSGQDNLSQSINDLDPGELKSLGIEGDTPADTLRTLIGTMKTVRDRQAELIAQNEKLLEENAQLRNRQQNVSGQIQSAVASVRQEAESQQRALQQEQQTLMRRLDSLGETLTASGGQPAQGSGQGDIPLGLGLDTGGSGLTVKDGLLWAEPQDA-----------QPAEPGRMVNGQPAKPAFPTSFLEDNAITRQKAELDRVAKNQRTLSGTVDGEAHTEPAYTIPENATLVGSQAMTALLGRVPIDGKVTDPYPFKVVVGKDNLTANGIELPDVEGAVISGSATGDWTLSCVRGDITSITFVFTDGTIRTVPKPADRTDGGSQANSGQNARNNGGSLGWISDESGIPCISGERKTNAGTYLP…
51399	GC_00003509	Human_Core	HI4320	T|K	T|K	COG1842	Phage shock protein A	MKVKSNTLVKILVPSALALAVLIGIKSCQPDTPVTGSGQDNLSQSINDLDPGELKSLGIEGDTPADTLRTLIGTMKTVRDRQAELIAQNEKLLEENAQLRNRQQNVSGQIQSAVASVRQEAESQQRALQQEQQTLMRRLDSLGETLTASGGQPAQGSGQGDIPLGLGLDTGGSGLTVKDGLLWAEPQDA-----------QPAEPGRMVNGQPAKPAFPTSFLEDNAITRQKAELDRVAKNQRTLSGTVDGEAHTEPAYTIPENATLVGSQAMTALLGRVPIDGKVTDPYPFKVVVGKDNLTANGIELPDVEGAVISGSATGDWTLSCVRGDITSITFVFTDGTIRTVPKPADRTDGGSQANSGQNARNNGGSLGWISDESGIPCISGERKTNAGTYLP…
51408	GC_00003511	Human_Core	AOUC001	N	N	COG3539	Pilin (type 1 fimbria component protein)	MKRIFVILFLLNLFPSLAVAGADDYVPSPITINTSTLPVVVIGPADAHTYPRVIGELTGTSNRYIFNGGSLIALMRGKFTPTLPKIGKITYNFRQGNNTQSSDFDIFDTGVPGLGIIIGMAGYWPATPLVPINSSSIYIDPVAANTNPNAYNGATGSFGARLYVAFVATGRLPNGYVTIPTKQLGHILLESNRASLNNKRLTAPVMLNGGRIQVQSQTCSMNQKNYVVPLNTVYQSQFTSLYKEVQGGEVNIQLQCQDGIDVYATLNDATQHGNRSDILTLATDSTAKGVGLRLYKNNEVTAISYGSDTPNKGNQNQWHFSNYRGEINPRIKLKANYIKTANTITPGSVKAVATITFSYQ
51409	GC_00003511	Human_Core	ENT1157	N	N	COG3539	Pilin (type 1 fimbria component protein)	MKRIFVILFLLNLFPSLAVAGADDYVPSPITINTSTLPVVVIGPADAHTYPRVIGELTGTSNQYIFNGGSLIALMRGKFTPTLPKIGKITYNFRQGNNTQSSDFDIFDTGVPGLGIIIGMAGYWPATPLVPINSSSIYIDPVAANTNPNAYNGATGSFGARLYVAFVATGRLPNGYVTIPTKQLGHILLESNRASLNNKRLTAPVMLNGGRIQVQSQTCSMNQKNYVVPLNTVYQSQFTSLYKEVQGGEVNIQLQCQDGIDVYATLNDATQHGNRSDILTLATDSTAKGVGLRLYKNNEVTAISYGSDTPNKGNQNQWHFSNYRGEINPRIKLKANYIKTENTITPGSVKAVATITFSYQ
51410	GC_00003511	Human_Core	FDAARGOS60	N	N	COG3539	Pilin (type 1 fimbria component protein)	MKRIFVILFLLTLFPSLAVAGADDYVPSPITINTSTLPVVVIGPADAHTYPRVIGELTGTSNQYIFNGGSLIALMRGKFTPTLPKIGKITYNFRQGNNTQSSDFDIFDTGVPGIGIIIGMAGYWPATPLVPINSSSIYIDPVAANTNPNAYNGATGSFGARLYVAFVATGRLPNGYVTIPTKQLGHILLESNRASLNNKRLTAPVMLNGGRIQVQSQTCSMNQKNYVVPLNTVYQSQFTSLYKEVQGGEVNIQLQCQDGIDVYATLNDATQHGNRSDILTLATDSTAKGVGLRLYKNNEVTAISYGSDTPNKGNQNQWHFSNYRGEINPRIKLKANYIKTENTITPGSVKAVATITFSYQ
51411	GC_00003511	Human_Core	FDAARGOS67	N	N	COG3539	Pilin (type 1 fimbria component protein)	MKRIFVILFLLTLFPSLAVAGADDYVPSPITINTSTLPVVVIGPADAHTYPRVIGELTGTSNQYIFNGGSLIALMRGKFTPTLPKIGKITYNFRQGNNTQSSDFDIFDTGVPGLGIIIGMAGYWPATPLVPINSSSIYIDPVAANTNPNAYNGATGSFGARLYVAFVATGRLPNGYVTIPTKQLGHILLESNRASLNNKRLTAPVMLNGGRIQVQSQTCSMNQKNYVVPLNTVYQSQFTSLYKEVQGGEVNIQLQCQDGIDVYATLNDATQHGNRSDILTLATDSTAKGVGLRLYKNNEVTAISYGSDTPNKGNQNQWHFSNYRGEINPRIKLKANYIKTENTITPGSVKAVATITFSYQ
51412	GC_00003511	Human_Core	FDAARGOS67	N	N	COG3539	Pilin (type 1 fimbria component protein)	----------------------------------------------------MIGELTGTSNQYIFNGGSLIALMRGKFTPTLPKIGKITYNFRQGNNTQSSDFDIFDTGVPGLGIIIGMAGYWPATPLVPINSSSIYIDPVAANTNPNAYNGATGSFGARLYVAFVATGRLPNGYVTIPTKQLGHILLESNRASLNNKRLTAPVMLNGGRIQVQSQTCSMNQKNYVVPLNTVYQSQFTSLYKEVQGGEVNIQLQCQDGIDVYATLNDATQHGNRSDILTLATDSTAKGVGLRLYKNNEVTAISYGSDTPNKGNQNQWHFSNYRGEINPRIKLKANYIKTENTITPGSVKAVATITFSYQ
51413	GC_00003511	Human_Core	FDAARGOS80	N	N	COG3539	Pilin (type 1 fimbria component protein)	MKRIFVILFLLTLFPSLAVAGADDYVPSPITINTSTLPVVVIGPADAHTYPRVIGELTGTSNQYIFNGGSLIALMRGKFTPTLPKIGKITYNFRQGNNTQSSDFDIFDTGVPGLGIIIGMAGYWPATPLVPINSSSIYIDPVAANTNPNAYNGATGSFGARLYVAFVATGRLPNGYVTIPTKQLGHILLESNRASLNNKRLTAPVMLNGGRIQVQSQTCSMNQKNYVVPLNTVYQSQFTSLYKEVQGGEVNIQLQCQDGIDVYATLNDATQHGNRSDILTLATDSTAKGVGLRLYKNNEVTAISYGSDTPNKGNQNQWHFSNYRGEINPRIKLKANYIKTENTITPGSVKAVATITFSYQ
51414	GC_00003511	Human_Core	FDAARGOS81	N	N	COG3539	Pilin (type 1 fimbria component protein)	MKRIFVILFLLTLFPSLAVAGADDYVPSPITINTSTLPVVVIGPADAHTYPRVIGELTGTSNQYIFNGGSLIALMRGKFTPTLPKIGKITYNFRQGNNTQSSDFDIFDTGVPGLGIIIGMAGYWPATPLVPINSSSIYIDPVAANTNPNAYNGATGSFGARLYVAFVATGRLPNGYVTIPTKQLGHILLESNRASLNNKRLTAPVMLNGGRIQVQSQTCSMNQKNYVVPLNTVYQSQFTSLYKEVQGGEVNIQLQCQDGIDVYATLNDATQHGNRSDILTLATDSTAKGVGLRLYKNNEVTAISYGSDTPNKGNQNQWHFSNYRGEINPRIKLKANYIKTENTITPGSVKAVATITFSYQ
51415	GC_00003511	Human_Core	HI4320	N	N	COG3539	Pilin (type 1 fimbria component protein)	MKRIFVILFLLTLFPSLAVAGANDYVPSPITINTSTLPVVVIGPADAHTYPRVIGELTGTSNQYIFNGGSLIALMRGKFTPTLPKIGKITYNFRQGNNTQSSDFDIFDTGVPGLGIIIGMAGYWPATPLVPINSSSIYIDPVAANTNPNAYNGATGSFGARLYVAFVATGRLPNGYVTIPTKQLGHILLESNRASLNNKRLTAPVMLNGGRIQVQSQTCSMNQKNYVVPLNTVYQSQFTSLYKEVQGGEVNIQLQCQDGIDVYATLNDATQHGNRSDILTLATDSTAKGVGLRLYKNNEVTAISYGSDTPNKGNQNQWHFSNYRGEINPRIKLKANYIKTENTITPGSVKAVATITFSYQ
51432	GC_00003514	Human_Core	AOUC001	P	P	COG2217|COG2608|COG2608	Cation transport ATPase|Copper chaperone CopZ|Copper chaperone CopZ	MNTPTTLSSANRLSLPVEGMTCASCVGRVERALKAVPEIKDAVVNLATERADITFSSTPNPVLAVSAIESSGYKVPEEITELAIEEMTCASCVGRVEKALAQIPGVLEATVNLATERARVRHLSGVVSITDLEVAVVHAGYKPRWLSDNPANTRDLSEERREKEARSLRRALLIATIFTLPVFVIEMGSHFIPGVHHWVTQTLGQQLNWYIQFVLATIVMFGPGLRFFKKGIPALLRGAPDMNSLVSVGTVAAYGYSVVSTFIPQVLPAGTANIYFEAAVVIVTLILLGRNLEAKAKGNTSQAIKRLVGLQAKTARVSRHGEILEIPLDQVMMGDIVVVRPGEKIPVDGEVVEGHSYVDESMITGEPVPVAKEIGAEVVGGTINKTGAFSFKVTKVGAN…
51433	GC_00003514	Human_Core	ENT1157	P	P	COG2217|COG2608|COG2608	Cation transport ATPase|Copper chaperone CopZ|Copper chaperone CopZ	MNTPTTLSSANRLSLPVEGMTCASCVGRVERALKAVPEIKDAVVNLATERADITFSSTPNPVLAVSAIESSGYKVPEEITELAIEEMTCASCVGRVEKALAQIPGVLEATVNLATERARVRHLSGVVSITDLEVAVVHAGYKPRWLSDNPANTRDLSEERREKEARSLRRALLIATIFTLPVFVIEMGSHFIPGVHHWVTQTLGQQLNWYIQFVLATIVMFGPGLRFFKKGIPALLRGAPDMNSLVSVGTVAAYGYSVVSTFIPQVLPAGTANIYFEAAVVIVTLILLGRNLEAKAKGNTSQAIKRLVGLQAKTARVSRHGEILEIPLDQVMMGDIVVVRPGEKIPVDGEVVEGHSYVDESMITGEPVPVAKEIGAEVVGGTINKTGAFSFKVTKVGAN…
51434	GC_00003514	Human_Core	FDAARGOS60	P	P	COG2217|COG2608|COG2608	Cation transport ATPase|Copper chaperone CopZ|Copper chaperone CopZ	MNTPTTLSSANRLSLPVEGMTCASCVGRVERALKAVPEIKDAVVNLATERADITFSSTPNPVLAVSAIESSGYKVPEESTELAIEEMTCASCVGRVEKALAQIPGVLEATVNLATERARVRHLSGVVSITDLEVAVVHAGYKPRRLSDNPANTRDLSEERREKEARSLRRALLIATIFTLPVFVIEMGSHFIPGVHHWVTQTLGQQLNWYIQFVLATIVMFGPGLRFFKKGIPALLRGAPDMNSLVSVGTVAAYGYSVVSTFIPQVLPAGTANIYFEAAVVIVTLILLGRNLEAKAKGNTSQAIKRLVGLQAKTARVSRHGEILEIPLDQVMMGDIVVVRPGEKIPVDGEVVEGHSYVDESMITGEPVPVAKEIGAEVVGGTINKTGAFSFKVTKVGAN…
51435	GC_00003514	Human_Core	FDAARGOS67	P	P	COG2217|COG2608|COG2608	Cation transport ATPase|Copper chaperone CopZ|Copper chaperone CopZ	MNTPTTLSSANRLSLPVEGMTCASCVGRVERALKAVPEIKDAVVNLATERADITFSSTPNPVLAVSAIESSGYKVPEEITELAIEEMTCASCVGRVEKALAQIPGVLEATVNLATERARVRHLSGVVSITDLEVAVVHAGYKPRRLSDNPANTRDLSEERREKEARSLRRALLIATIFTLPVFVIEMGSHFIPGVHHWVTQTLGQQLNWYIQFVLATIVMFGPGLRFFKKGIPALLRGAPDMNSLVSVGTVAAYGYSVVSTFIPQVLPAGTANIYFEAAVVIVTLILLGRNLEAKAKGNTSQAIKRLVGLQAKTARVSRHGEILEIPLDQVMMGDIVVVRPGEKIPVDGEVVEGHSYVDESMITGEPVPVAKEIGAEVVGGTINKTGAFSFKVTKVGAN…
51436	GC_00003514	Human_Core	FDAARGOS80	P	P	COG2217|COG2608|COG2608	Cation transport ATPase|Copper chaperone CopZ|Copper chaperone CopZ	MNTPTTLSSANRLSLPVEGMTCASCVGRVERALKAVPEIKDAAVNLATERADITFSSTPNPVLAVSAIESSGYKVPEEITELAIEEMTCASCVGRVEKALAQIPGVLEATVNLATERARVRHLSGVVSITDLEVAVVHAGYKPRWLSDNPANTRDLSEERREKEARSLRRALLIATIFTLPVFVIEMGSHFIPGVHHWVTQTLGQQLNWYIQFVLATIVMFGPGLRFFKKGIPALLRGAPDMNSLVSVGTVAAYGYSVVSTFIPQVLPAGTANIYFEAAVVIVTLILLGRNLEAKAKGNTSQAIKRLVGLQAKTARVSRHGEILEIPLDQVMMGDIVVVRPGEKIPVDGEVVEGHSYVDESMITGEPVPVAKEIGAEVVGGTINKTGAFSFKVTKVGAN…
51437	GC_00003514	Human_Core	FDAARGOS81	P	P	COG2217|COG2608|COG2608	Cation transport ATPase|Copper chaperone CopZ|Copper chaperone CopZ	MNTPTTLSSANRLSLPVEGMTCASCVGRVERALKAVPEIKDAVVNLATERADITFSSTPNPVLAVSAIESSGYKVPEEITELAIEEMTCASCVGRVEKALAQIPGVLEATVNLATERARVRHLSGVVSITDLEVAVVHAGYKPRRLSDNPANTRDLSEERREKEARSLRRALLIATIFTLPVFVIEMGSHFIPGVHHWVTQTLGQQLNWYIQFVLATIVMFGPGLRFFKKGIPALLRGAPDMNSLVSVGTVAAYGYSVVSTFIPQVLPAGTANIYFEAAVVIVTLILLGRNLEAKAKGNTSQAIKRLVGLQAKTARVSRHGEILEIPLDQVMMGDIVVVRPGEKIPVDGEVVEGHSYVDESMITGEPVPVAKEIGAEVVGGTINKTGAFSFKVTKVGAN…
51438	GC_00003514	Human_Core	HI4320	P	P	COG2217|COG2608|COG2608	Cation transport ATPase|Copper chaperone CopZ|Copper chaperone CopZ	---------------------------------------------------------------------------------------------------------------------------------------------------------------------------------------------------------------------------MFGPGLRFFKKGIPALLRGAPDMNSLVSVGTVAAYGYSVVSTFIPQVLPAGTANIYFEAAVVIVTLILLGRNLEAKAKGNTSQAIKRLVGLQAKTARVSRHGEILEIPLDQVMMGDIVVVRPGEKIPVDGEVVEGHSYVDESMITGEPVPVAKEIGAEVVGGTINKTGAFSFKVTKVGAN…
51439	GC_00003514	Human_Core	HI4320	P	P	COG2217|COG2608|COG2608	Cation transport ATPase|Copper chaperone CopZ|Copper chaperone CopZ	MNTPTTLSSANRLSLPVEGMTCASCVGRVERALKAVPEIKDAAVNLATERADITFSSTPNPVLAVSAIESSGYKVPEEITELAIEEMTCASCVGRVEKALAQIPGVLEATVNLATERAHVRHLSGVVSITDLEVAVVHAGYKPRRLSDNPANTRDLSEERREKEARSLRRALLIATIFTLPVFVIEMA-------------------------------------------------------------------------------------------------------------------------------------------------------------------------------------------------------------------…
51440	GC_00003515	Human_Core	AOUC001	L	L	COG5464	Predicted transposase YdaD	MTKNTQQPVHDALFKQFLTHPENARDFFSVHLPANILPLCDLSTLRLEPASFVERRLRQLHSDVLYSVQMTEGEGYIYCLIEHQSKPDRLMGFRLMHYAMSAIAHHLKKSPADKTLPLVVPFLFYQGSVCPYPYSMNWLDGFADPALAQQLYTRSFPLVDLSVLSDEEILTHKGIALLELVQKHIRTRDGLMAVLPIIAQIINSQHNTVDQVRSVIEYIAYQGYILDESRFFSQLIALSPEYKTMLTTIAEQLEQKGIEKGIEKGIEKGIEKGIEKGIGLGVEKVARSLLQQGVDLNIIMQCTGLTREKIESLKH
51441	GC_00003515	Human_Core	ENT1157	L	L	COG5464	Predicted transposase YdaD	MTKNTQQPVHDALFKQFLTHPENARDFFSVHLPANILPLCDLSTLRLEPASFVERRLRQLHSDVLYSVQMTEGEGYIYCLIEHQSKPDRLMGFRLMHYAMSAIAHHLKKSPADKTLPLVVPFLFYQGSVCPYPYSMNWLDGFADPALAQQLYTRSFPLVDLSVLSDEEILTHKGIALLELVQKHIRTRDGLMAVLPIIAQIINSQHNTVDQVRSVMEYIAYQGYILDESRFFSQLIALSPEYKTMLTTIAEQLEQ------------KGIEKGIEKGIGLGVEKVARSLLQQGVDLNIIMQCTGLTREKIESLKH
51442	GC_00003515	Human_Core	ENT1157	L	L	COG5464	Predicted transposase YdaD	MTKNTQQPVHDALFKQFLTHPENARDFFSVHLPGNILPLCDLSTLRLEPASFVERRLRQLHSDVLYSVQTTEGEGYIYCLIEHQSTPDRLMGFRLMHYAMSAIAHHLKKSPADKTLPLVVPFLFYQGSVCPYPYSMNWLDGFADPALAQQLYTRAFPLVDLSVLSDEEILTHKGIALLELVQKHIRTRDGLMVVLPIIAQIINSQHNTVDQVRSVMEYIAYQGYILDESRFFSQLIALSPEYKTMLTTIAEQLEQ--------KGIEKGIEKGREEGRNEALIAMTRSLLQQGVDLNIIMQCTGLTREKIESLKH
51443	GC_00003515	Human_Core	FDAARGOS60	L	L	COG5464	Predicted transposase YdaD	MTKNTQQPVHDALFKQFLTHPENARDFFSVHLPANILPLCDLSTLRLEPASFVERRLRQLHSDVLYSVQMTEGEGYIYCLIEHQSKPDRLMGFRLMHYAMSAIAHHLKKSPADKTLPLVVPFLFYQGSVCPYPYSMNWLDGFADPALAQQLYTRSFPLVDLSVLSDEEILTHKGIALLELVQKHIRTRDGLMAVLPIIAQIINSQHNTVDQVRSVIEYIAYQGYILDESRFFSQLIALSPEYKTMLTTIAEQLEQ--------KGIEKGIEKGIEKGIGLGVEKVARSLLQQGVDLNIIMQCTGLTREKIESLKH
51444	GC_00003515	Human_Core	FDAARGOS67	L	L	COG5464	Predicted transposase YdaD	MTKNTQQPVHDALFKQFLTHPENARDFFSVHLPANILPLCDLSTLRLEPASFVERRLRQLHSDVLYSVQMTEGEGYIYCLIEHQSKPDRLMGFRLMHYAMSAIAHHLKKSPADKTLPLVVPFLFYQGSVCPYPYSMNWLDGFADPALAQQLYTRSFPLVDLSVLSDEEILTHKGIALLELVQKHIRTRDGLMAVLPIIAQIINSQHNTVDQVRSVIEYIAYQGYILDESRFFSQLIALSPEYKTMLTTIAEQLEQ------------KGIEKGIEKGIGLGVEKVARSLLQQGVDLNIIMQCTGLTREKIESLKH
51445	GC_00003515	Human_Core	FDAARGOS80	L	L	COG5464	Predicted transposase YdaD	MTKNTQQPVHDALFKQFLTHPENARDFFSVHLPANILPLCDLSTLRLEPASFVERRLRQLHSDVLYSVQMTEGEGYIYCLIEHQSKPDRLMGFRLMHYAMSAIAHHLKKSPADKTLPLVVPFLFYQGSVCPYPYSMNWLDGFADPALAQQLYTRSFPLVDLSVLSDEEILTHKGIALLELVQKHIRTRDGLMAVLPIIAQIINSQHNTVDQVRSVIEYIAYQGYILDESRFFSQLIALSPEYKTMLTTIAEQLEQ----KGIEKGIEKGIEKGIEKGIGLGVEKVARSLLQQGVDLNIIMQCTGLTREKIESLKH
51446	GC_00003515	Human_Core	FDAARGOS81	L	L	COG5464	Predicted transposase YdaD	MTKNTQQPVHDALFKQFLTHPENARDFFSVHLPANILPLCDLSTLRLEPASFVERRLRQLHSDVLYSVQMTEGEGYIYCLIEHQSKPDRLMGFRLMHYAMSAIAHHLKKSPADKTLPLVVPFLFYQGSVCPYPYSMNWLDGFADPALAQQLYTRSFPLVDLSVLSDEEILTHKGIALLELVQKHIRTRDGLMAVLPIIAQIINSQHNTVDQVRSVIEYIAYQGYILDESRFFSQLIALSPEYKTMLTTIAEQLEQ--------KGIEKGIEKGIEKGIGLGVEKVARSLLQQGVDLNIIMQCTGLTREKIESLKH
51447	GC_00003515	Human_Core	HI4320	L	L	COG5464	Predicted transposase YdaD	MTKNTQQPVHDALFKQFLTHPENARDFFSVHLPANILPLCDLSTLRLEPASFVERRLRQLHSDVLYSVQMTEGEGYIYCLIEHQSKPDRLMGFRLMHYAMSAIAHHLKKSPADKTLPLVVPFLFYQGSVCPYPYSMNWLDGFADPALAQQLYTRSFPLVDLSVLSDEEILTHKGIALLELVQKHIRTRDGLMAVLPIIAQIINSQHNTVDQVRSVIEYIAYQGYILDESRFFSQFIALSPEYKTMLTTIAEQLEQ--------KGIEKGIEKGIEKGIGLGVEKVARSLLQQGVDLNIIMQCTGLTREKIESLKH
51547	GC_00003530	Human_Core	AOUC001					MSMIRFSGFLSVHRKIRMRTGGGWCCSVRKFAVAVMHCGKPGPPENLILRCVLPVKAGRLNCLRNYWDLYGPGIIRAGAGRGENICAP
51548	GC_00003530	Human_Core	ENT1157					MSMIRFSGFLSVHRKIRMRTGGGWCCSVRKFAVAVMHCGKPGPPENLILRCVLPVKAGRLNCLRNYWDLYGPGIIRAGAGRGENICAP
51549	GC_00003530	Human_Core	FDAARGOS60					MSMIRFSGFLSVHRKIRMRTGGGWCCSVRKFAVAVMHCGKPGPPENLILRCVLPVKAGRLNCLRNYWDLYGPGIIRAGAGRGENICAP
51550	GC_00003530	Human_Core	FDAARGOS67					MSMIRFSGFLSVHRKIRMRTGGGWCCSVRKFAVAVMHCGKPGPPENLILRCVLPVKAGRLNCLRNYWDLYGPGIIRAGAGRGENICAP
51551	GC_00003530	Human_Core	FDAARGOS80					MSMIRFSGFLSVHRKIRMRTGGGWCCSVRKFAVAVMHCGKPGPPENLILRCVLPVKAGRLNCLRNYWDLYGPGIIRAGAGRGENICAP
51552	GC_00003530	Human_Core	FDAARGOS81					MSMIRFSGFLSVHRKIRMRTGGGWCCSVRKFAVAVMHCGKPGPPENLILRCVLPVKAGRLNCLRNYWDLYGPGIIRAGAGRGENICAP
51553	GC_00003530	Human_Core	HI4320					MSMIRFSGFLSVHRKIRMRTGGGWCCSVRKFAVAVMHCGKPGPPENLILRCVLPVKAGRLNCLRNYWDLYGPGIIRAGAGRGENICAP
51736	GC_00003557	Human_Core	AOUC001	V	V	COG1132	ABC-type multidrug transport system, ATPase and permease component	MNKTIDTLPLNFRILIKLAPLPLISGIIMAIISTMLSLAPLWIIYKISQICFSTSPNIQQINNLVYITVIILILRWGLMAISHIAAHRGAFYIQHQLQLAIAKKISKVPLSFFAQYGSGNLRRIINDDIKSLEGFFAHMLPDLVSAIVTPFIAIILLFYVNWPLALLSLTPLPIAFMAQLLMLRRANKQTNEWMNIQKKIANEIGEYIKGIREIKAFNLTSHTFGKLSQSINSSVKWIKNNVKASTGSWMVFSGILTANLVIIAPVGGWMYLNQNIDLSTYILFLMTSPLVLAPLLRLTFVLGEQAQRKQTLKHISMILELSEHKQHDKHFTLPKNSDITFKDVCLDHGDKPILEKISFNAQAGTTTAIVGHSGAGKSSLLKLIPRFYDCTSGQIKIGQ…
51737	GC_00003557	Human_Core	ENT1157	V	V	COG1132	ABC-type multidrug transport system, ATPase and permease component	MNKTIDTLPLNFRILIKLAPLPLISGIIMAIISTMLSLAPLWIIYKISQICFSTSPNIQQINNLVYITVIILILRWGLMAISHIAAHRGAFYIQHQLQLAIAKKISKVPLSFFAQYGSGNLRRIINDDIKSLEGFFAHMLPDLVSAIVTPFIAIILLFYVNWPLALLSLTPLPIAFMAQLLMLRRANKQTNEWMNIQKKIANEIGEYIKGIREIKAFNLTSHTFGKLSQSINSSVKWIKNNVKASTGSWMVFSGILTANLVIIAPVGGWMYLNQNIDLSTYILFLMTSPLVLAPLLRLTFVLGEQAQRKQTLKHISMILELSEHKQHDKHFTLPKNSDITFKDVCLDHGDKPILEKISFNAQAGTTTAIVGHSGAGKSSLLKLIPRFYDCTSGQIKIGQ…
51738	GC_00003557	Human_Core	FDAARGOS60	V	V	COG1132	ABC-type multidrug transport system, ATPase and permease component	MNKTIDTLPLNFRILIKLAPLPLISGIIMAIISTMLSLAPLWIIYKISQICFSTSPNIQQINNLVYITVIILILRWGLMAISHIAAHRGAFYIQHQLQLAIAKKISKVPLSFFAQYGSGNLRRIINDDIKSLEGFFAHMLPDLVSAIVTPFIAIILLFYVNWPLALLSLTPLPIAFMAQLLMLRRANKQTNEWMNIQKKIANEIGEYIKGIREIKAFNLTSHTFGKLSQSINSSVKWIKNNVKASTGSWMVFSGILTANLVIIAPVGGWMYLNQNIDLSTYILFLMTSPLVLAPLLRLTFVLGEQAQRKQTLKHISMILELSEHKQHDKHFTLPKNSDITFKDVCLDHGDKPILEKISFNAQAGTTTAIVGHSGAGKSSLLKLIPRFYDCTSGQIKIGQ…
51739	GC_00003557	Human_Core	FDAARGOS67	V	V	COG1132	ABC-type multidrug transport system, ATPase and permease component	MNKTIDTLPLNFRILIKLAPLPLISGIIMAIISTMLSLAPLWIIYKISQICFSTSPNIQQINNLVYITVIILILRWGLMAISHIAAHRGAFYIQHQLQLAIAKKISKVPLSFFAQYGSGNLRRIINDDIKSLEGFFAHMLPDLVSAIVTPFIAIILLFYVNWPLALLSLTPLPIAFMAQLLMLRRANKQTNEWMNIQKKIANEIGEYIKGIREIKAFNLTSHTFGKLSQSINSSVKWIKNNVKASTGSWMVFSGILTANLVIIAPVGGWMYLNQNIDLSTYILFLMTSPLVLAPLLRLTFVLGEQAQRKQTLKHISMILELSEHKQHDKHFTLPKNSDITFKDVCLDHGDKPILEKISFNAQAGTTTAIVGHSGAGKSSLLKLIPRFYDCTSGQIKIGQ…
51740	GC_00003557	Human_Core	FDAARGOS80	V	V	COG1132	ABC-type multidrug transport system, ATPase and permease component	MNKTIDTLPLNFRILIKLAPLPLISGIIMAIISTMLSLAPLWIIYKISQICFSTSPNIQQINNLVYITVIILILRWGLMAISHIAAHRGAFYIQHQLQLAIAKKISKVPLSFFAQYGSGNLRRIINDDIKSLEGFFAHMLPDLVSAIVTPFIAIILLFYVNWPLALLSLTPLPIAFMAQLLMLRRANKQTNEWMNIQKKIANEIGEYIKGIREIKAFNLTSHTFGKLSQSINSSVKWIKNNVKASTGSWMVFSGILTANLVIIAPVGGWMYLNQNIDLSTYILFLMTSPLVLAPLLRLTFVLGEQAQRKQTLKHISMILELSEHKQHDKHFTLPKNSDITFKDVCLDHGDKPILEKISFNAQAGTTTAIVGHSGAGKSSLLKLIPRFYDCTSGQIKIGQ…
51741	GC_00003557	Human_Core	FDAARGOS81	V	V	COG1132	ABC-type multidrug transport system, ATPase and permease component	MNKTIDTLPLNFRILIKLAPLPLISGIIMAIISTMLSLAPLWIIYKISQICFSTSPNIQQINNLVYITVIILILRWGLMAISHIAAHRGAFYIQHQLQLAIAKKISKVPLSFFAQYGSGNLRRIINDDIKSLEGFFAHMLPDLVSAIVTPFIAIILLFYVNWPLALLSLTPLPIAFMAQLLMLRRANKQTNEWMNIQKKIANEIGEYIKGIREIKAFNLTSHTFGKLSQSINSSVKWIKNNVKASTGSWMVFSGILTANLVIIAPVGGWMYLNQNIDLSTYILFLMTSPLVLAPLLRLTFVLGEQAQRKQTLKHISMILELSEHKQHDKHFTLPKNSDITFKDVCLDHGDKPILEKISFNAQAGTTTAIVGHSGAGKSSLLKLIPRFYDCTSGQIKIGQ…
51742	GC_00003557	Human_Core	HI4320	V	V	COG1132	ABC-type multidrug transport system, ATPase and permease component	MNKTIDTLPLNFRILIKLAPLPLISGIIMAIISTMLSLAPLWIIYKISQICFSTSPNIQQINNLVYITVIILILRWGLMAISHIAAHRGAFYIQHQLQLAIAKKISKVPLSFFAQYGSGNLRRIINDDIKSLEGFFAHMLPDLVSAIVTPFIAIILLFYVNWPLALLSLTPLPIAFMAQLLMLRRANKQTNEWMNIQKKIANEIGEYIKGIREIKAFNLTSHTFGKLSQSINSSVKWIKNNVKASTGSWMVFSGILTANLVIIAPVGGWMYLNQNIDLSTYILFLMTSPLVLAPLLRLTFVLGEQAQRKQTLKHISMILELSEHKQHDKHFTLPKNSDITFKDVCLDHGDKPILEKISFNAQAGTTTAIVGHSGAGKSSLLKLIPRFYDCTSGQIKIGQ…
51827	GC_00003570	Human_Core	AOUC001	P	P	COG4693	Oxidoreductase (NAD-binding), involved in siderophore biosynthesis	MKPAKKVVIVGSKFGEVYLNAFIQPQDKWHLIGLFSKGSTRSRELSKAFGIPLFTRFDQLPEKIDLACIVVRSAIVGGEGSQLAQAFLQRGISVVQEHPVHPDEITRLQSLAEKMHCHYIVNSLYPHNKAGRLWIENTQKIYQQIQQRPVWGQIITSRQLIYSALDIYCQAMKLHPNDITVTLEKDNTPLQFLRLSNPTGDLLLCLQKHLSSNDPDQHSLVMHHMILGWPAGYLTLAGSYGPVEWNNALYIHHHQDSKKAMYQSPATMELDEPLFHSFHTPPNSWQDVMECEAPEAINYLLAEIDKCWQLPNDKKPMILQPHYQLALSQLWIKTLQTAGKAIDGTIAPFKRMNFTKSSGRRK
51828	GC_00003570	Human_Core	ENT1157	P	P	COG4693	Oxidoreductase (NAD-binding), involved in siderophore biosynthesis	MKPAKKVVIVGSKFGEVYLNAFIQPQDKWHLIGLFSKGSTRSRELSKAFGIPLFTRFDQLPEKIDLACIVVRSAIVGGEGSQLAQAFLQRGISVVQEHPVHPDEITRLQSLAEKMHCHYIVNSLYPHNKAGRLWIENTQKIYQQIQQRPVWGQIITSRQLIYSALDIYCQAMKLHPNDITVTLEKDNTPLQFLRLSNPTGDLLLCLQKHLSSNDPDQHSLVMHHMILGWPAGYLTLAGSYGPVEWNNALYIHHHQDSKKAMYQSPATMELDEPLFHSFHTPPNSWQDVMECEAPEAINYLLAEIDKCWQLPNDKKPMILQPHYQLALSQLWIKTLQTAGKAIDGTIAPFKRMNFTKSSGRRK
51829	GC_00003570	Human_Core	FDAARGOS60	P	P	COG4693	Oxidoreductase (NAD-binding), involved in siderophore biosynthesis	MKPAKKVVIVGSKFGEVYLNAFIQPQDKWHLIGLFSKGSTRSRELSKAFGIPLFTRFDQLPEKIDLACIVVRSAIVGGEGSQLAQAFLQRGISVVQEHPVHPDEITRLQSLAEKMHCHYIVNSLYPHNKAGRLWIENTQKIYQQIQQRPVWGQIITSRQLIYSALDIYCQAMKLHPNDITVTLEKDNTPLQFLRLSNPTGDLLLCLQKHLSSNDPDQHSLVMHHMILGWPAGYLTLAGSYGPVEWNNALYIHHHQDSKKAMYQSPATMELDEPLFHSFHTPPNSWQDVMECEAPEAINYLLAEIDKCWQLPNDKKPMILQPHYQLALSQLWIKTLQTAGKAIDGTIAPFKRMNFTKSSGRRK
51830	GC_00003570	Human_Core	FDAARGOS67	P	P	COG4693	Oxidoreductase (NAD-binding), involved in siderophore biosynthesis	MKPAKKVVIVGSKFGEVYLNAFIQPQDKWHLIGLFSKGSTRSRELSKAFGIPLFTRFDQLPEKIDLACIVVRSAIVGGEGSQLAQAFLQRGISVVQEHPVHPDEITRLQSLAEKMHCHYIVNSLYPHNKAGRLWIENTQKIYQQIQQRPVWGQIITSRQLIYSALDIYCQAMKLHPNDITVTLEKDNTPLQFLRLSNPTGDLLLCLQKHLSSNDPDQHSLVMHHMILGWPAGYLTLAGSYGPVEWNNALYIHHHQDSKKAMYQSPATMELDEPLFHSFHTPPNSWQDVMECEAPEAINYLLAEIDKCWQLPNDKKPMILQPHYQLALSQLWIKTLQTAGKAIDGTIAPFKRMNFTKSSGRRK
51831	GC_00003570	Human_Core	FDAARGOS80	P	P	COG4693	Oxidoreductase (NAD-binding), involved in siderophore biosynthesis	MKPAKKVVIVGSKFGEVYLNAFIQPQDKWHLIGLFSKGSTRSRELSKAFGIPLFTRFDQLPEKIDLACIVVRSAIVGGEGSQLAQAFLQRGISVVQEHPVHPDEITRLQSLAEKMHCHYIVNSLYPHNKAGRLWIENTQKIYQQIQQRPVWGQIITSRQLIYSALDIYCQAMKLHPNDITVTLEKDNTPLQFLRLSNPTGDLLLCLQKHLSSNDPDQHSLVMHHMILGWPAGYLTLAGSYGPVEWNNALYIHHHQDSKKAMYQSPATMELDEPLFHSFHTPPNSWQDVMECEAPEAINYLLAEIDKCWQLPNDKKPMILQPHYQLALSQLWIKTLQTAGKAIDGTIAPFKRMNFTKSSGRRK
51832	GC_00003570	Human_Core	FDAARGOS81	P	P	COG4693	Oxidoreductase (NAD-binding), involved in siderophore biosynthesis	MKPAKKVVIVGSKFGEVYLNAFIQPQDKWHLIGLFSKGSTRSRELSKAFGIPLFTRFDQLPEKIDLACIVVRSAIVGGEGSQLAQAFLQRGISVVQEHPVHPDEITRLQSLAEKMHCHYIVNSLYPHNKAGRLWIENTQKIYQQIQQRPVWGQIITSRQLIYSALDIYCQAMKLHPNDITVTLEKDNTPLQFLRLSNPTGDLLLCLQKHLSSNDPDQHSLVMHHMILGWPAGYLTLAGSYGPVEWNNALYIHHHQDSKKAMYQSPATMELDEPLFHSFHTPPNSWQDVMECEAPEAINYLLAEIDKCWQLPNDKKPMILQPHYQLALSQLWIKTLQTAGKAIDGTIAPFKRMNFTKSSGRRK
51833	GC_00003570	Human_Core	HI4320	P	P	COG4693	Oxidoreductase (NAD-binding), involved in siderophore biosynthesis	MKPAKKVVIVGSKFGEVYLNAFIQPQDKWHLIGLFSKGSTRSRELSKAFGIPLFTRFDQLPEKIDLACIVVRSAIVGGEGSQLAQAFLQRGISVVQEHPVHPDEITRLQSLAEKMHCHYIVNSLYPHNKAGRLWIENTQKIYQQIQQRPVWGQIITSRQLIYSALDIYCQAMKLHPNDITVTLEKDNTPLQFLRLSNPTGDLLLCLQKHLSSNDPDQHSLVMHHMILGWPAGYLTLAGSYGPVEWNNALYIHHHQDSKKAMYQSPATMELDEPLFHSFHTPPNSWQDVMECEAPEAINYLLAEIDKCWQLPNDKKPMILQPHYQLALSQLWIKTLQTAGKAIDGTIAPFKRMNFTKSSGRRK
51890	GC_00003579	Human_Core	AOUC001	K	K	COG2964	Predicted transcriptional regulator YheO, contains PAS and DNA-binding HTH domains	MDLPTNQKITEEDRHLLRSYIPFLDNLGQFLGDYCEIVLHSFEDLRHSVIHIVNGHVTGRGLGAPVTNIALEKLSKFNRTDQMWEVYFNTKSVRPFKSSSTLIVNNAGTPIGMICMNFALDMPLNALIDSFTDTNNLKHENFSQDVNNLVQNHLEPIKKRVYGNKNIPSKYKNLEIIKELNESGLFEFSATHKIVSAELGISSATIYKHLRNLSKK
51891	GC_00003579	Human_Core	ENT1157	K	K	COG2964	Predicted transcriptional regulator YheO, contains PAS and DNA-binding HTH domains	MDLPTNQKITEEDRHLLRSYIPFLDNLGQFLGDYCEIVLHSFEDLRHSVIHIVNGHVTGRGLGAPVTNIALEKLSKFNRTDQMWEVYFNTKSVRPFKSSSTLIVNNAGTPIGMICMNFALDMPLNALIDSFTDTNNLKHENFSQDVNNLVQNHLEPIKKRVYGNKNIPSKYKNLEIIKELNESGLFEFSATHKIVSAELGISSATIYKHLRNLSKK
51892	GC_00003579	Human_Core	FDAARGOS60	K	K	COG2964	Predicted transcriptional regulator YheO, contains PAS and DNA-binding HTH domains	MDLPTNQKITEEDRHLLRSYIPFLDNLGQFLGDYCEIVLHSFEDLRHSVIHIVNGHVTGRGLGAPVTNIALEKLSKFNRTDQMWEVYFNTKSVRPFKSSSTLIVNNAGTPIGMICMNFALDMPLNALIDSFTDTNNLKHENFSQDVNNLVQNHLEPIKKRVYGNKNIPSKYKNLEIIKELNESGLFEFSATHKIVSAELGISSATIYKHLRNLSKK
51893	GC_00003579	Human_Core	FDAARGOS67	K	K	COG2964	Predicted transcriptional regulator YheO, contains PAS and DNA-binding HTH domains	MDLPTNQKITEEDRHLLRSYIPFLDNLGQFLGDYCEIVLHSFEDLRHSVIHIVNGHVTGRGLGAPVTNIALEKLSKFNRTDQMWEVYFNTKSVRPFKSSSTLIVNNAGTPIGMICMNFALDMPLNALIDSFTDTNNLKHENFSQDVNNLVQNHLEPIKKRVYGNKNIPSKYKNLEIIKELNESGLFEFSATHKIVSAELGISSATIYKHLRNLSKK
51894	GC_00003579	Human_Core	FDAARGOS80	K	K	COG2964	Predicted transcriptional regulator YheO, contains PAS and DNA-binding HTH domains	MDLPTNQKITEEDRHLLRSYIPFLDNLGQFLGDYCEIVLHSFEDLRHSVIHIVNGHVTGRGLGAPVTNIALEKLSKFNRTDQMWEVYFNTKSVRPFKSSSTLIVNNAGTPIGMICMNFALDMPLNALIDSFTDTNNLKHENFSQDVNNLVQNHLEPIKKRVYGNKNIPSKYKNLEIIKELNESGLFEFSATHKIVSAELGISSATIYKHLRNLSKK
51895	GC_00003579	Human_Core	FDAARGOS81	K	K	COG2964	Predicted transcriptional regulator YheO, contains PAS and DNA-binding HTH domains	MDLPTNQKITEEDRHLLRSYIPFLDNLGQFLGDYCEIVLHSFEDLRHSVIHIVNGHVTGRGLGAPVTNIALEKLSKFNRTDQMWEVYFNTKSVRPFKSSSTLIVNNAGTPIGMICMNFALDMPLNALIDSFTDTNNLKHENFSQDVNNLVQNHLEPIKKRVYGNKNIPSKYKNLEIIKELNESGLFEFSATHKIVSAELGISSATIYKHLRNLSKK
51896	GC_00003579	Human_Core	HI4320	K	K	COG2964	Predicted transcriptional regulator YheO, contains PAS and DNA-binding HTH domains	MDLPTNQKITEEDRHLLRSYIPFLDNLGQFLGDYCEIVLHSFEDLRHSVIHIVNGHVTGRGLGAPVTNIALEKLSKFNRTDQMWEVYFNTKSVRPFKSSSTLIVNNAGTPIGMICMNFALDMPLNALIDSFTDTNNLKHENFSQDVNNLVQNHLEPIKKRVYGNKNIPSKYKNLEIIKELNESGLFEFSATHKIVSAELGISSATIYKHLRNLSKK
51946	GC_00003587	Human_Core	AOUC001	X	X	COG1943	REP element-mobilizing transposase RayT	MKDCEVLVLNVQPDHAYLVVMIPPKLSISTLMGVLKGRSTIRLYNRFPHIRKKLWGNHFWARGYFADTVGVNEVIIRRYVRHQDKVDQELDQQMELLGD
51947	GC_00003587	Human_Core	ENT1157	X	X	COG1943	REP element-mobilizing transposase RayT	MKDCEVLVLNVQPDHAYLVVMIPPKLSISTLMGVLKGRSTIRLYNRFPHIRKKLWGNHFWARGYFADTVGVNEVIIRRYVRHQDKVDQELDQQMELLGD
51948	GC_00003587	Human_Core	FDAARGOS60	X	X	COG1943	REP element-mobilizing transposase RayT	MKDCEVLVLNVQPDHAYLVVMIPPKLSISTLMGVLKGRSTIRLYNRFPHIRKKLWGNHFWARGYFADTVGVNEVIIRRYVRHQDKVDQELDQQMELLGD
51949	GC_00003587	Human_Core	FDAARGOS67	X	X	COG1943	REP element-mobilizing transposase RayT	MKDCEVLVLNVQPDHAYLVVMIPPKLSISTLMGVLKGRSTIRLYNRFPHIRKKLWGNHFWARGYFADTVGVNEVIIRRYVRHQDKVDQELDQQMELLGD
51950	GC_00003587	Human_Core	FDAARGOS80	X	X	COG1943	REP element-mobilizing transposase RayT	MKDCEVLVLNVQPDHAYLVVMIPPKLSISTLMGVLKGRSTIRLYNRFPHIRKKLWGNHFWARGYFADTVGVNEVIIRRYVRHQDKVDQELDQQMELLGD
51951	GC_00003587	Human_Core	FDAARGOS81	X	X	COG1943	REP element-mobilizing transposase RayT	MKDCEVLVLNVQPDHAYLVVMIPPKLSISTLMGVLKGRSTIRLYNRFPHIRKKLWGNHFWARGYFADTVGVNEVIIRRYVRHQDKVDQELDQQMELLGD
51952	GC_00003587	Human_Core	HI4320	X	X	COG1943	REP element-mobilizing transposase RayT	MKDCEVLVLNVQPDHAYLVVMIPPKLSISTLMGVLKGRSTIRLYNRFPHIRKKLWGNHFWARGYFADTVGVNEVIIRRYVRHQDKVDQELDQQMELLGD
51981	GC_00003592	Human_Core	AOUC001					MNAYVNIKHTPTSTRISSPLSRLFWLSCKHNEVISPLLGKPYKLLSIFEQWASTEGITDKFSGDTLKTALERGSPTSVPY
51982	GC_00003592	Human_Core	ENT1157					MNAYVNIKHTPTSTRISSPLSRLFWLSCKHNEVISPLLGKPYKLLSIFEQWASTEGITDKFSGDTLKTALERGSPTSVPY
51983	GC_00003592	Human_Core	FDAARGOS60					MNAYVNIKHTPTSTRISSPLSRLFWLSCKHNEVISPLLGKPYKLLSIFEQWASTEGITDKFSGDTLKTALERGSPTSVPY
51984	GC_00003592	Human_Core	FDAARGOS67					MNAYVNIKHTPTSTRISSPLSRLFWLSCKHNEVISPLLGKPYKLLSIFEQWASTEGITDKFSGDTLKTALERGSPTSVPY
51985	GC_00003592	Human_Core	FDAARGOS80					MNAYVNIKHTPTSTRISSPLSRLFWLSCKHNEVISPLLGKPYKLLSIFEQWASTEGITDKFSGDTLKTALERGSPTSVPY
51986	GC_00003592	Human_Core	FDAARGOS81					MNAYVNIKHTPTSTRISSPLSRLFWLSCKHNEVISPLLGKPYKLLSIFEQWASTEGITDKFSGDTLKTALERGSPTSVPY
51987	GC_00003592	Human_Core	HI4320					MNAYVNIKHTPTSTRISSPLSRLFWLSCKHNEVISPLLGKPYKLLSIFEQWASTEGITDKFSGDTLKTALERGSPTSVPY
52044	GC_00003601	Human_Core	AOUC001					MNTNYQLPSDIDYIGIFDNNTDTGEARFDLYVKTFRSMTMKMTEESNSRQSLFRLQWLGDWLAEMYGWKMLNPDITPLNAIHSYLILRDNLPAAQVAGMTTEQIHLALTEEWGTFKARRGAKDFLRRVEKRPDSLDDPFREIH
52045	GC_00003601	Human_Core	ENT1157					MNTNYQLPSDIDYIGIFDNNTDTGEARFDLYVKTFRSMTMKMTEESNSRQSLFRLQWLGDWLAEMYGWKMLNPDITPLNAIHSYLILRDNLPAAQVAGMTTEQIHLALTEEWGTFKARRGAKDFLRRVEKRPDSLDDPFREIH
52046	GC_00003601	Human_Core	FDAARGOS60					MNTNYQLPSDIDYIGIFDNNTDTGEARFDLYVKTFRSMTMKMTEESNSRQSLFRLQWLGDWLAEMYGWKMLNPDITPLNAIHSYLILRDNLPAAQVAGMTTEQIHLALTEEWGTFKARRGAKDFLRRVEKRPDSLDDPFREIH
52047	GC_00003601	Human_Core	FDAARGOS67					MNTNYQLPSDIDYIGIFDNNTDTGEARFDLYVKTFRSMTMKMTEESNSRQSLFRLQWLGDWLAEMYGWKMLNPDITPLNAIHSYLILRDNLPAAQVAGMTTEQIHLALTEEWGTFKARRGAKDFLRRVEKRPDSLDDPFREIH
52048	GC_00003601	Human_Core	FDAARGOS80					MNTNYQLPSDIDYIGIFDNNTDTGEARFDLYVKTFRSMTMKMTEESNSRQSLFRLQWLGDWLAEMYGWKMLNPDITPLNAIHSYLILRDNLPAAQVAGMTTEQIHLALTEEWGTFKARRGAKDFLRRVEKRPDSLDDPFREIH
52049	GC_00003601	Human_Core	FDAARGOS81					MNTNYQLPSDIDYIGIFDNNTDTGEARFDLYVKTFRSMTMKMTEESNSRQSLFRLQWLGDWLAEMYGWKMLNPDITPLNAIHSYLILRDNLPAAQVAGMTTEQIHLALTEEWGTFKARRGAKDFLRRVEKRPDSLDDPFREIH
52050	GC_00003601	Human_Core	HI4320					MNTNYQLPSDIDYIGIFDNNTDTGEARFDLYVKTFRSMTMKMTEESNSRQSLFRLQWLGDWLAEMYGWKMLNPDITPLNAIHSYLILRDNLPAAQVAGMTTEQIHLALTEEWGTFKARRGAKDFLRRVEKRPDSLDDPFREIH
52163	GC_00003618	Human_Core	AOUC001					MRMKILPICLALTSLLLGGCADKPSRPAEPVADRYRDSGQHRSCPAGTSGPLSISWGWYSYCRWADVIRGVR
52164	GC_00003618	Human_Core	ENT1157					MRMKILPICLALTSLLLGGCADKPSRPAEPVADRYRDSGQHRSCPAGTSGPLSISWGWYSYCRWADVIRGVR
52165	GC_00003618	Human_Core	FDAARGOS60					MRMKILPICLALTSLLLGGCADKPSRPAEPVADRYRDSGQHRSCPAGTSGPLSISWGWYSYCRWADVIRGVR
52166	GC_00003618	Human_Core	FDAARGOS67					MRMKILPICLALTSLLLGGCADKPSRPAEPVADRYRDSGQHRSCPAGTSGPLSISWGWYSYCRWADVIRGVR
52167	GC_00003618	Human_Core	FDAARGOS80					MRMKILPICLALTSLLLGGCADKPSRPAEPVADRYRDSGQHRSCPAGTSGPLSISWGWYSYCRWADVIRGVR
52168	GC_00003618	Human_Core	FDAARGOS81					MRMKILPICLALTSLLLGGCADKPSRPAEPVADRYRDSGQHRSCPAGTSGPLSISWGWYSYCRWADVIRGVR
52169	GC_00003618	Human_Core	HI4320					MRMKILPICLALTSLLLGGCADKPSRPAEPVADRYRDSGQHRSCPAGTSGPLSISWGWYSYCRWADVIRGVR
52198	GC_00003623	Human_Core	AOUC001	V	V	COG0251	Enamine deaminase RidA, house cleaning of reactive enamine intermediates, YjgF/YER057c/UK114 family	MIINTTSAPEAIGPYSQAIKVENHIYISGCCPFNTHDGSVMGNDIETQTLKAMNNLKAIIEAAGASMDDIVKTTCFIKDIKDFPIFNNIYSSFFTSGKYPARSCVEVSRLPKDVLIEIEAIAYKK
52199	GC_00003623	Human_Core	ENT1157	V	V	COG0251	Enamine deaminase RidA, house cleaning of reactive enamine intermediates, YjgF/YER057c/UK114 family	MIINTTSAPEAIGPYSQAIKVENHIYISGCCPFNTHDGSVMGNDIETQTLKAMNNLKAIIEAAGASMDDIVKTTCFIKDIKDFPIFNNIYSSFFTSGKYPARSCVEVSRLPKDVLIEIEAIAYKK
52200	GC_00003623	Human_Core	FDAARGOS60	V	V	COG0251	Enamine deaminase RidA, house cleaning of reactive enamine intermediates, YjgF/YER057c/UK114 family	MIINTTSAPEAIGPYSQAIKVENHIYISGCCPFNTHDGSVMGNDIETQTLKAMNNLKAIIEAAGASMDDIVKTTCFIKDIKDFPIFNNIYSSFFTSGKYPARSCVEVSRLPKDVLIEIEAIAYKK
52201	GC_00003623	Human_Core	FDAARGOS67	V	V	COG0251	Enamine deaminase RidA, house cleaning of reactive enamine intermediates, YjgF/YER057c/UK114 family	MIINTTSAPEAIGPYSQAIKVENHIYISGCCPFNTHDGSVMGNDIETQTLKAMNNLKAIIEAAGASMDDIVKTTCFIKDIKDFPIFNNIYSSFFTSGKYPARSCVEVSRLPKDVLIEIEAIAYKK
52202	GC_00003623	Human_Core	FDAARGOS80	V	V	COG0251	Enamine deaminase RidA, house cleaning of reactive enamine intermediates, YjgF/YER057c/UK114 family	MIINTTSAPEAIGPYSQAIKVENHIYISGCCPFNTHDGSVMGNDIETQTLKAMNNLKAIIEAAGASMDDIVKTTCFIKDIKDFPIFNNIYSSFFTSGKYPARSCVEVSRLPKDVLIEIEAIAYKK
52203	GC_00003623	Human_Core	FDAARGOS81	V	V	COG0251	Enamine deaminase RidA, house cleaning of reactive enamine intermediates, YjgF/YER057c/UK114 family	MIINTTSAPEAIGPYSQAIKVENHIYISGCCPFNTHDGSVMGNDIETQTLKAMNNLKAIIEAAGASMDDIVKTTCFIKDIKDFPIFNNIYSSFFTSGKYPARSCVEVSRLPKDVLIEIEAIAYKK
52204	GC_00003623	Human_Core	HI4320	V	V	COG0251	Enamine deaminase RidA, house cleaning of reactive enamine intermediates, YjgF/YER057c/UK114 family	MIINTTSAPEAIGPYSQAIKVENHIYISGCCPFNTHDGSVMGNDIETQTLKAMNNLKAIIEAAGASMDDIVKTTCFIKDIKDFPIFNNIYSSFFTSGKYPARSCVEVSRLPKDVLIEIEAIAYKK
52429	GC_00003656	Human_Core	AOUC001					MFNNKTKNTIIKNKSDWLTIPEAVYLANQKKTEKQLTDSDVYRHALS
52430	GC_00003656	Human_Core	ENT1157					MFNNKTKNTIIKNKSDWLTIPEAVYLANQKKTEKQLTDSDVYRHALS
52431	GC_00003656	Human_Core	FDAARGOS60					MFNNKTKNTIIKNKSDWLTIPEAVYLANQKKTEKQLTDSDVYRHALS
52432	GC_00003656	Human_Core	FDAARGOS67					MFNNKTKNTIIKNKSDWLTIPEAVYLANQKKTEKQLTDSDVYRHALS
52433	GC_00003656	Human_Core	FDAARGOS80					MFNNKTKNTIIKNKSDWLTIPEAVYLANQKKTEKQLTDSDVYRHALS
52434	GC_00003656	Human_Core	FDAARGOS81					MFNNKTKNTIIKNKSDWLTIPEAVYLANQKKTEKQLTDSDVYRHALS
52435	GC_00003656	Human_Core	HI4320					MFNNKTKNTIIKNKSDWLTIPEAVYLANQKKTEKQLTDSDVYRHALS
52618	GC_00003683	Human_Core	AOUC001					MLPRKTVFKNSPVFPVETVFKNHPAFPLETLFENSPTRPENNVLTALNPREDLTDFLFPVHAILSRDSDDDGGQDGFFSPGVSSQQRTRTTSARPTRMPGSQPHLKAISAVTLLHLLGQPGFRDQNWVM
52619	GC_00003683	Human_Core	ENT1157					MLPRKTVFKNSPVFPVETVFKNHPAFPLETLFENSPTRPENNVLTALNPREDLTDFLFPVHAILSRDSDDDGGQDGFFSPGVSSQQRTRTTSARPTRMPGSQPHLKAISAVTLLHLLGQPGFRDQNWVM
52620	GC_00003683	Human_Core	FDAARGOS60					MLPRKTVFKNSPVFPVETVFKNHPAFPLETLFENSPTRPENNVLTALNPREDLTDFLFPVHAILSRDSDDDGGQDGFFSPGVSSQQRTRTTSARPTRMPGSQPHLKAISAVTLLHLLGQPGFRDQNWVM
52621	GC_00003683	Human_Core	FDAARGOS67					MLPRKTVFKNSPVFPVETVFKNHPAFPLETLFENSPTRPENNVLTALNPREDLTDFLFPVHAILSRDSDDDGGQDGFFSPGVSSQQRTRTTSARPTRMPGSQPHLKAISAVTLLHLLGQPGFRDQNWVM
52622	GC_00003683	Human_Core	FDAARGOS80					MLPRKTVFKNSPVFPVETVFKNHPAFPLETLFENSPTRPENNVLTALNPREDLTDFLFPVHAILSRDSDDDGGQDGFFSPGVSSQQRTRTTSARPTRMPGSQPHLKAISAVTLLHLLGQPGFRDQNWVM
52623	GC_00003683	Human_Core	FDAARGOS81					MLPRKTVFKNSPVFPVETVFKNHPAFPLETLFENSPTRPENNVLTALNPREDLTDFLFPVHAILSRDSDDDGGQDGFFSPGVSSQQRTRTTSARPTRMPGSQPHLKAISAVTLLHLLGQPGFRDQNWVM
52624	GC_00003683	Human_Core	HI4320					MLPRKTVFKNSPVFPVETVFKNHPAFPLETLFENSPTRPENNVLTALNPREDLTDFLFPVHAILSRDSDDDGGQDGFFSPGVSSQQRTRTTSARPTRMPGSQPHLKAISAVTLLHLLGQPGFRDQNWVM
52828	GC_00003713	Human_Core	AOUC001					MSQTITRKTGHFAWCALVALHLARREGLVQSDMQKNLFLIRWLATAKKQRRFDRDVTPDIDWLLQQGRTLGSRAKLPQKLDYLYRSCTGALHEQSDLFRLTYALESAKEAGFAYQLLSDKSWHRRHAVSPDTLSNTICLSKNALEQAFDTDGHQTAHLPVKIGGDIAALAELLTQCGWQLITTDNPPLYLLLTLINPSISAG
52829	GC_00003713	Human_Core	ENT1157					MSQTITRKTGHFAWCALVALHLARREGLVQSDMQKNLFLIRWLATAKKQRRFDRDVTPDIDWLLQQGRTLGSRAKLPQKLDYLYRSCTGALHEQSDLFRLTYALESAKEAGFAYQLLSDKSWHRRHAVSPDTLSNTICLSKNALEQAFDTDGHQTAHLPVKIGGDIAALAELLTQCGWQLITTDNPPLYLLLTLINPSISAG
52830	GC_00003713	Human_Core	FDAARGOS60					MSQTITRKTGHFAWCALVALHLARREGLVQSDMQKNLFLIRWLATAKKQRRFDRDVTPDIDWLLQQGRTLGSRAKLPQKLDYLYRSCTGALHEQSDLFRLTYALESAKEAGFAYQLLSDKSWHRRHAVSPDTLSNTICLSKNALEQAFDTDGHQTAHLPVKIGGDIAALAELLTQCGWQLITTDNPPLYLLLTLINPSISAG
52831	GC_00003713	Human_Core	FDAARGOS67					MSQTITRKTGHFAWCALVALHLARREGLVQSDMQKNLFLIRWLATAKKQRRFDRDVTPDIDWLLQQGRTLGSRAKLPQKLDYLYRSCTGALHEQSDLFRLTYALESAKEAGFAYQLLSDKSWHRRHAVSPDTLSNTICLSKNALEQAFDTDGHQTAHLPVKIGGDIAALAELLTQCGWQLITTDNPPLYLLLTLINPSISAG
52832	GC_00003713	Human_Core	FDAARGOS80					MSQTITRKTGHFAWCALVALHLARREGLVQSDMQKNLFLIRWLATAKKQRRFDRDVTPDIDWLLQQGRTLGSRAKLPQKLDYLYRSCTGALHEQSDLFRLTYALESAKEAGFAYQLLSDKSWHRRHAVSPDTLSNTICLSKNALEQAFDTDGHQTAHLPVKIGGDIAALAELLTQCGWQLITTDNPPLYLLLTLINPSISAG
52833	GC_00003713	Human_Core	FDAARGOS81					MSQTITRKTGHFAWCALVALHLARREGLVQSDMQKNLFLIRWLATAKKQRRFDRDVTPDIDWLLQQGRTLGSRAKLPQKLDYLYRSCTGALHEQSDLFRLTYALESAKEAGFAYQLLSDKSWHRRHAVSPDTLSNTICLSKNALEQAFDTDGHQTAHLPVKIGGDIAALAELLTQCGWQLITTDNPPLYLLLTLINPSISAG
52834	GC_00003713	Human_Core	HI4320					MSQTITRKTGHFAWCALVALHLARREGLVQSDMQKNLFLIRWLATAKKQRRFDRDVTPDIDWLLQQGRTLGSRAKLPQKLDYLYRSCTGALHEQSDLFRLTYALESAKEAGFAYQLLSDKSWHRRHAVSPDTLSNTICLSKNALEQAFDTDGHQTAHLPVKIGGDIAALAELLTQCGWQLITTDNPPLYLLLTLINPSISAG
52849	GC_00003716	Human_Core	AOUC001	H	H	COG2091	Phosphopantetheinyl transferase	MSNSNLFIDNEVHIWIGNLQTIPCLSKAKSRMHILNNDEISSLFDYPFIKQRNIFLLSRVMLRDILSFYLKISPEDVRFSKNEYGKPFILNESKESIYFNLSHSNNCVALAISNTSSVGIDIEYFNRDIEINSIIDYYFSKKEKKYLSYFDETQKKHNFYKMWTLKEAYIKSRGIGLSEEIIKNLDFYIKRDQFDKLYFIEQHYSAHLSYITKSILDSYKISIITYHHPFNYKFLTWGDIKSNLPHHLL
52850	GC_00003716	Human_Core	ENT1157	H	H	COG2091	Phosphopantetheinyl transferase	MSNSNLFIDNEVHIWIGNLQTIPCLSKAKSRMHILNNDEISSLFDYPFIKQRNIFLLSRVMLRDILSFYLKISPEDVRFSKNEYGKPFILNESKESIYFNLSHSNNCVALAISNTSSVGIDIEYFNRDIEINSIIDYYFSKKEKKYLSYFDETQKKHNFYKMWTLKEAYIKSRGIGLSEEIIKNLDFYIKRDQFDKLYFIEQHYSAHLSYITKSILDSYKISIITYHHPFNYKFLTWGDIKSNLPHHLL
52851	GC_00003716	Human_Core	FDAARGOS60	H	H	COG2091	Phosphopantetheinyl transferase	MSNSNLFIDNEVHIWIGNLQTIPCLSKAKSRMHILNNDEISSLFDYPFIKQRNIFLLSRVMLRDILSFYLKISPEDVRFSKNEYGKPFILNESKESIYFNLSHSNNCVALAISNTSSVGIDIEYFNRDIEINSIIDYYFSKKEKKYLSYFDETQKKHNFYKMWTLKEAYIKSRGIGLSEEIIKNLDFYIKRDQFDKLYFIEQHYSAHLSYITKSILDSYKISIITYHHPFNYKFLTWGDIKSNLPHHLL
52852	GC_00003716	Human_Core	FDAARGOS67	H	H	COG2091	Phosphopantetheinyl transferase	MSNSNLFIDNEVHIWIGNLQTIPCLSKAKSRMHILNNDEISSLFDYPFIKQRNIFLLSRVMLRDILSFYLKISPEDVRFSKNEYGKPFILNESKESIYFNLSHSNNCVALAISNTSSVGIDIEYFNRDIEINSIIDYYFSKKEKKYLSYFDETQKKHNFYKMWTLKEAYIKSRGIGLSEEIIKNLDFYIKRDQFDKLYFIEQHYSAHLSYITKSILDSYKISIITYHHPFNYKFLTWGDIKSNLPHHLL
52853	GC_00003716	Human_Core	FDAARGOS80	H	H	COG2091	Phosphopantetheinyl transferase	MSNSNLFIDNEVHIWIGNLQTIPCLSKAKSRMHILNNDEISSLFDYPFIKQRNIFLLSRVMLRDILSFYLKISPEDVRFSKNEYGKPFILNESKESIYFNLSHSNNCVALAISNTSSVGIDIEYFNRDIEINSIIDYYFSKKEKKYLSYFDETQKKHNFYKMWTLKEAYIKSRGIGLSEEIIKNLDFYIKRDQFDKLYFIEQHYSAHLSYITKSILDSYKISIITYHHPFNYKFLTWGDIKSNLPHHLL
52854	GC_00003716	Human_Core	FDAARGOS81	H	H	COG2091	Phosphopantetheinyl transferase	MSNSNLFIDNEVHIWIGNLQTIPCLSKAKSRMHILNNDEISSLFDYPFIKQRNIFLLSRVMLRDILSFYLKISPEDVRFSKNEYGKPFILNESKESIYFNLSHSNNCVALAISNTSSVGIDIEYFNRDIEINSIIDYYFSKKEKKYLSYFDETQKKHNFYKMWTLKEAYIKSRGIGLSEEIIKNLDFYIKRDQFDKLYFIEQHYSAHLSYITKSILDSYKISIITYHHPFNYKFLTWGDIKSNLPHHLL
52855	GC_00003716	Human_Core	HI4320	H	H	COG2091	Phosphopantetheinyl transferase	MSNSNLFIDNEVHIWIGNLQTIPCLSKAKSRMHILNNDEISSLFDYPFIKQRNIFLLSRVMLRDILSFYLKISPEDVRFSKNEYGKPFILNESKESIYFNLSHSNNCVALAISNTSSVGIDIEYFNRDIEINSIIDYYFSKKEKKYLSYFDETQKKHNFYKMWTLKEAYIKSRGIGLSEEIIKNLDFYIKRDQFDKLYFIEQHYSAHLSYITKSILDSYKISIITYHHPFNYKFLTWGDIKSNLPHHLL
52912	GC_00003725	Human_Core	AOUC001					MARACTIRELIADLSRCNPEAFVLCEMWFPDDVTYVDETACPAETRATLTHVAHHFDAELGINWDTLACALSCVRDAEQKGLDIYFYASEKRGTDKSRIPASRYAEADSDGDIEVGYFRKVNALFKWVHDHIGAFENCEKVLVTEAHLRALQQDLQALTPENCQTRFPTTEGFFFGSTAYDEAYWADVEGVRRWLSEITETFDFDAESLFFVAWW
52913	GC_00003725	Human_Core	ENT1157					MARACTIRELIADLSRCNPEAFVLCEMWFPDDVTYVDETACPAETRATLTHVAHHFDAELGINWDTLACALSCVRDAEQKGLDIYFYASEKRGTDKSRIPASRYAEADSDGDIEVGYFRKVNALFKWVHDHIGAFENCEKVLVTEAHLRALQQDLQALTPENCQTRFPTTEGFFFGSTAYDEAYWADVEGVRRWLSEITETFDFDAESLFFVAWW
52914	GC_00003725	Human_Core	FDAARGOS60					MARACTIRELIADLSRCNPEAFVLCEMWFPDDVTYVDETACPAETRATLTHVAHHFDAELGINWDTLACALSCVRDAEQKGLDIYFYASEKRGTDKSRIPASRYAEADSDGDIEVGYFRKVNALFKWVHDHIGAFENCEKVLVTEAHLRALQQDLQALTPENCQTRFPTTEGFFFGSTAYDEAYWADVEGVRRWLSEITETFDFDAESLFFVAWW
52915	GC_00003725	Human_Core	FDAARGOS67					MARACTIRELIADLSRCNPEAFVLCEMWFPDDVTYVDETACPAETRATLTHVAHHFDAELGINWDTLACALSCVRDAEQKGLDIYFYASEKRGTDKSRIPASRYAEADSDGDIEVGYFRKVNALFKWVHDHIGAFENCEKVLVTEAHLRALQQDLQALTPENCQTRFPTTEGFFFGSTAYDEAYWADVEGVRRWLSEITETFDFDAESLFFVAWW
52916	GC_00003725	Human_Core	FDAARGOS80					MARACTIRELIADLSRCNPEAFVLCEMWFPDDVTYVDETACPAETRATLTHVAHHFDAELGINWDTLACALSCVRDAEQKGLDIYFYASEKRGTDKSRIPASRYAEADSDGDIEVGYFRKVNALFKWVHDHIGAFENCEKVLVTEAHLRALQQDLQALTPENCQTRFPTTEGFFFGSTAYDEAYWADVEGVRRWLSEITETFDFDAESLFFVAWW
52917	GC_00003725	Human_Core	FDAARGOS81					MARACTIRELIADLSRCNPEAFVLCEMWFPDDVTYVDETACPAETRATLTHVAHHFDAELGINWDTLACALSCVRDAEQKGLDIYFYASEKRGTDKSRIPASRYAEADSDGDIEVGYFRKVNALFKWVHDHIGAFENCEKVLVTEAHLRALQQDLQALTPENCQTRFPTTEGFFFGSTAYDEAYWADVEGVRRWLSEITETFDFDAESLFFVAWW
52918	GC_00003725	Human_Core	HI4320					MARACTIRELIADLSRCNPEAFVLCEMWFPDDVTYVDETACPAETRATLTHVAHHFDAELGINWDTLACALSCVRDAEQKGLDIYFYASEKRGTDKSRIPASRYAEADSDGDIEVGYFRKVNALFKWVHDHIGAFENCEKVLVTEAHLRALQQDLQALTPENCQTRFPTTEGFFFGSTAYDEAYWADVEGVRRWLSEITETFDFDAESLFFVAWW
52919	GC_00003726	Human_Core	AOUC001	N	N	COG3539	Pilin (type 1 fimbria component protein)	MKFKNNIALSTVLSVAIFNSAMAYDGTISLTGCTTGQNGSSNVKAFFEPGANTDFNTNKLKNASSDGAQNVQIQLLNNDGTTAIQLGKDFVGQDVHSEAINSDDEATLRYMAQYYATGKAIVGDVISSVNYTIAYE
52920	GC_00003726	Human_Core	ENT1157	N	N	COG3539	Pilin (type 1 fimbria component protein)	MKFKNNIALSTVLSVAIFNSAMAYDGTISLTGCTTGQNGSSNVKAFFEPGANTDFNTNKLKNASSDGAQNVQIQLLNNDGTTAIQLGKDFVEQDVHSEAINSDDEATLRYMAQYYATGKAIVGDVTSSVNYTIAYE
52921	GC_00003726	Human_Core	FDAARGOS60	N	N	COG3539	Pilin (type 1 fimbria component protein)	MKFKNNIALSTVLSVAIFNSAMAYDGTISLTGCTTGQNGSSNVKAFFEPGANTDFNTNKLKNASSDGAQNVQIQLLNNDGTTAIQLGKDFVGQDVHSEAINSDDEATLRYMAQYYATGKAIVGDVISSVNYTIAYE
52922	GC_00003726	Human_Core	FDAARGOS67	N	N	COG3539	Pilin (type 1 fimbria component protein)	MKFKNNIALSTVLSVAIFNSAMAYDGTISLTGCTTGQNGSSNVKAFFEPGANTDFNTNKLKNASSDGAQNVQIQLLNNDGTTAIQLGKDFVGQDVHSEAINSDDEATLRYMAQYYATGKAIVGDVISSVNYTIAYE
52923	GC_00003726	Human_Core	FDAARGOS80	N	N	COG3539	Pilin (type 1 fimbria component protein)	MKFKNNIALSTVLSVAIFNSAMAYDGTISLTGCTTGQNGSSNVKAFFEPGANTDFNTNKLKNASSDGAQNVQIQLLNNDGTTAIQLGKDFVGQDVHSEAINSDDEATLRYMAQYYATGKAIVGDVISSVNYTIAYE
52924	GC_00003726	Human_Core	FDAARGOS81	N	N	COG3539	Pilin (type 1 fimbria component protein)	MKFKNNIALSTVLSVAIFNSAMAYDGTISLTGCTTGQNGSSNVKAFFEPGANTDFNTNKLKNASSDGAQNVQIQLLNNDGTTAIQLGKDFVGQDVHSEAINSDDEATLRYMAQYYATGKAIVGDVISSVNYTIAYE
52925	GC_00003726	Human_Core	HI4320	N	N	COG3539	Pilin (type 1 fimbria component protein)	MKFKNNIALSTVLSVAIFNSAMAYDGTISLTGCTTGQNGSSNVKAFFEPGANTDFNTNKLKNASSDGAQNVQIQLLNNDGTTAIQLGKDFVGQDVHSEAINSDDEATLRYMAQYYATGKAIVGDVISSVNYTIAYE
52933	GC_00003728	Human_Core	AOUC001	P	P	COG2223	Nitrate/nitrite transporter NarK	MAIGGVYITQTLISMIIMQSVPTLLRSEGFSLSLIGLTSLFMLPWTLKFLWSPFIERLRLPFGKKFRRSRNLILIGQSLVALLVFLLILINPNDNISKLNNLWIFGIFILCAFLTSTIDIACDGMAVEQIKASNRGWGNIAQVGGGEIGALLGTSGFLLISSYFSLNTAFAISALTIILLTIPTLYFKESDRLTTSETYHIPKLSYAFNRKEVRIGILLVVLLEGGNRITDMITGPLLIDINITLNNIALLIGSFNFCASLFGTLLGGILIKVFGIWKSIFITYGLQGLIFTFISMAIGIKYIPHEILFLLIGFKYILFSAGLVSFYTGLMSLSSLKQAGIDFTIFQCTNAFTAIIATLLGTWTAENWSYHFVFAISSIYTFIAVLISIKLIKKRLKLN…
52934	GC_00003728	Human_Core	ENT1157	P	P	COG2223	Nitrate/nitrite transporter NarK	MAIGGVYITQTLISMIIMQSVPTLLRSEGFSLSLIGLTSLFMLPWTLKFLWSPFIERLRLPFGKKFRRSRNLILIGQSLVALLVFLLILINPNDNISKLNNLWIFGIFILCAFLTSTIDIACDGMAVEQIKASNRGWGNIAQVGGGEIGALLGTSGFLLISSYFSLNTAFAISALTIILLTIPTLYFKESDRLTTSETYHIPKLSYAFNRKEVRIGILLVVLLEGGNRITDMITGPLLIDINITLNNIALLIGSFNFCASLFGTLLGGILIKVFGIWKSIFITYSLQGLIFTFISMAIGIKYIPHEILFLLIGFKYILFSAGLVSFYTGLMSLSSLKQAGIDFTIFQCTNAFTAIIATLLGTWTAENWSYHFVFAISSIYTFIAVLISIKLIKKRLKLN…
52935	GC_00003728	Human_Core	FDAARGOS60	P	P	COG2223	Nitrate/nitrite transporter NarK	MAIGGVYITQTLISMIIMQSVPTLLRSEGFSLSLIGLTSLFMLPWTLKFLWSPFIERLRLPFGKKFRRSRNLILIGQSLVALLVFLLILINPNDNISKLNNLWIFGIFILCAFLTSTIDIACDGMAVEQIKASNRGWGNIAQVGGGEIGALLGTSGFLLISSYFSLNTAFAISALTIILLTIPTLYFKESDRLTTSETYHIPKLSYAFNRKEVRIGILLVVLLEGGNRITDMITGPLLIDINITLNNIALLIGSFNFCASLFGTLLGGILIKVFGIWKSIFITYGLQGLIFTFISMAIGIKYIPHEILFLLIGFKYILFSAGLVSFYTGLMSLSSLKQAGIDFTIFQCTNAFTAIIATLLGTWTAENWSYHFVFAISSIYTFIAVLISIKLIKKRLKLN…
52936	GC_00003728	Human_Core	FDAARGOS67	P	P	COG2223	Nitrate/nitrite transporter NarK	MAIGGVYITQTLISMIIMQSVPTLLRSEGFSLSLIGLTSLFMLPWTLKFLWSPFIERLRLPFGKKFRRSRNLILIGQSLVALLVFLLILINPNDNISKLNNLWIFGIFILCAFLTSTIDIACDGMAVEQIKASNRGWGNIAQVGGGEIGALLGTSGFLLISSYFSLNTAFAISALTIILLTIPTLYFKESDRLTTSETYHIPKLSYAFNRKEVRIGILLVVLLEGGNRITDMITGPLLIDINITLNNIALLIGSFNFCASLFGTLLGGILIKVFGIWKSIFITYGLQGLIFTFISMAIGIKYIPHEILFLLIGFKYILFSAGLVSFYTGLMSLSSLKQAGIDFTIFQCTNAFTAIIATLLGTWTAENWSYHFVFAISSIYTFIAVLISIKLIKKRLKLN…
52937	GC_00003728	Human_Core	FDAARGOS80	P	P	COG2223	Nitrate/nitrite transporter NarK	MAIGGVYITQTLISMIIMQSVPTLLRSEGFSLSLIGLTSLFMLPWTLKFLWSPFIERLRLPFGKKFRRSRNLILIGQSLVALLVFLLILINPNDNISKLNNLWIFGIFILCAFLTSTIDIACDGMAVEQIKASNRGWGNIAQVGGGEIGALLGTSGFLLISSYFSLNTAFAISALTIILLTIPTLYFKESDRLTTSETYHIPKLSYAFNRKEVRIGILLVVLLEGGNRITDMITGPLLIDINITLNNIALLIGSFNFCASLFGTLLGGILIKVFGIWKSIFITYGLQGLIFTFISMAIGIKYIPHEILFLLIGFKYILFSAGLVSFYTGLMSLSSLKQAGIDFTIFQCTNAFTAIIATLLGTWTAENWSYHFVFAISSIYTFIAVLISIKLIKKRLKLN…
52938	GC_00003728	Human_Core	FDAARGOS81	P	P	COG2223	Nitrate/nitrite transporter NarK	MAIGGVYITQTLISMIIMQSVPTLLRSEGFSLSLIGLTSLFMLPWTLKFLWSPFIERLRLPFGKKFRRSRNLILIGQSLVALLVFLLILINPNDNISKLNNLWIFGIFILCAFLTSTIDIACDGMAVEQIKASNRGWGNIAQVGGGEIGALLGTSGFLLISSYFSLNTAFAISALTIILLTIPTLYFKESDRLTTSETYHIPKLSYAFNRKEVRIGILLVVLLEGGNRITDMITGPLLIDINITLNNIALLIGSFNFCASLFGTLLGGILIKVFGIWKSIFITYGLQGLIFTFISMAIGIKYIPHEILFLLIGFKYILFSAGLVSFYTGLMSLSSLKQAGIDFTIFQCTNAFTAIIATLLGTWTAENWSYHFVFAISSIYTFIAVLISIKLIKKRLKLN…
52939	GC_00003728	Human_Core	HI4320	P	P	COG2223	Nitrate/nitrite transporter NarK	MAIGGVYITQTLISMIIMQSVPTLLRSEGFSLSLIGLTSLFMLPWTLKFLWSPFIERLRLPFGKKFRRSRNLILIGQSLVALLVFLLILINPNDNISKLNNLWIFGIFILCAFLTSTIDIACDGMAVEQIKASNRGWGNIAQVGGGEIGALLGTSGFLLISSYFSLNTAFAISALTIILLTIPTLYFKESDRLTTSETYHIPKLSYAFNRKEVRIGILLVVLLEGGNRITDMITGPLLIDINITLNNIALLIGSFNFCASLFGTLLGGILIKVFGIWKSIFITYGLQGLIFTFISMAIGIKYIPHEILFLLIGFKYILFSAGLVSFYTGLMSLSSLKQAGIDFTIFQCTNAFTAIIATLLGTWTAENWSYHFVFAISSIYTFIAVLISIKLIKKRLKLN…
52940	GC_00003729	Human_Core	AOUC001					MTLFTLNYGVAHVMSGIASYLFPHSRVSQQLKAVANDARMLKITAEELEVIRLDEKRMYQSGDYRELPFIELDLYTTAFRFGALIYYGLANRCPRIFASPADSHR
52941	GC_00003729	Human_Core	ENT1157					MTLFTLNYGVAHVMSGIASYLFPHSRVSQQLKAVANDARMLKIIAEELEVIRLDEKRMYQSGDYRELPFIELDLYTTAFRFGALIYYGLANRCPRIFASPADSHR
52942	GC_00003729	Human_Core	FDAARGOS60					MTLFTLNYGVAHVMSGIASYLFPHSRVSQQLKAVANDARMLKITAEELEVIRLDEKRMYQSGDYRELPFIELDLYTTAFRFGALIYYGLANRCPRIFASPADSHR
52943	GC_00003729	Human_Core	FDAARGOS67					MTLFTLNYGVAHVMSGIASYLFPHSRVSQQLKAVANDARMLKITAEELEVIRLDEKRMYQSGDYRELPFIELDLYTTAFRFGALIYYGLANRCPRIFASPADSHR
52944	GC_00003729	Human_Core	FDAARGOS80					MTLFTLNYGVAHVMSGIASYLFPHSRVSQQLKAVANDARMLKITAEELEVIRLDEKRMYQSGDYRELPFIELDLYTTAFRFGALIYYGLANRCPRIFASPADSHR
52945	GC_00003729	Human_Core	FDAARGOS81					MTLFTLNYGVAHVMSGIASYLFPHSRVSQQLKAVANDARMLKITAEELEVIRLDEKRMYQSGDYRELPFIELDLYTTAFRFGALIYYGLANRCPRIFASPADSHR
52946	GC_00003729	Human_Core	HI4320					MTLFTLNYGVAHVMSGIASYLFPHSRVSQQLKAVANDARMLKITAEELEVIRLDEKRMYQSGDYRELPFIELDLYTTAFRFGALIYYGLANRCPRIFASPADSHR
52947	GC_00003730	Human_Core	AOUC001					MRHTNRIAVYNWLFVLNARRITVVRRVVTRSKNATILVFSFKLVAFLFKVIDVIDYNPPTSLGVARIEVLMVLPTISTRAWNGGNGNGMPCSAKASRIF
52948	GC_00003730	Human_Core	ENT1157					MRHTNRIAVYNWLFVLNARRITVVRRVVTRSKNATILVFSFKLVAFLFKVIDVIDYNPPTSLGVARIEVLMVLPTISTRAWNGGNGNGMPCSAKASRIF
52949	GC_00003730	Human_Core	FDAARGOS60					MRHTNRIAVYNWLFVLNARRITVVRRVVTRSKNATILVFSFKLVAFLFKVIDVIDYNPPTSLGVARIEVLMVLPTISTRAWNGGNGNGMPCSAKASRIF
52950	GC_00003730	Human_Core	FDAARGOS67					MRHTNRIAVYNWLFVLNARRITVVRSEVTRSKNATILVFSFKLVAFLFKVIDVIDYNPPTSLGVARIEVLMVLPTISTRAWNGGNGNGMACSAKASRIF
52951	GC_00003730	Human_Core	FDAARGOS80					MRHTNRIAVYNWLFVLNARRITVVRRVVTRSKNATILVFSFKLVAFLFKVIDVIDYNPPTSLGVARIEVLMVLPTISTRAWNGGNGNGMPCSAKASRIF
52952	GC_00003730	Human_Core	FDAARGOS81					MRHTNRIAVYNWLFVLNARRITVVRRVVTRSKNATILVFSFKLVAFLFKVIDVIDYNPPTSLGVARIEVLMVLPTISTRAWNGGNGNGMPCSAKASRIF
52953	GC_00003730	Human_Core	HI4320					MRHTNRIAVYNWLFVLNARRITVVRRVVTRSKNATILVFSFKLVAFLFKVIDVIDYNPPTSLGVARIEVLMVLPTISTRAWNGGNGNGMPCSAKASRIF
52954	GC_00003731	Human_Core	AOUC001					MSDKTAASRGERWGIKAAYKAKWLIKKLKAFDKNCVASAKSKNMPGWLGHIPLVSITLAVIALLAYFSLYILFTFGALVILFSVIEHIDISSGNNIQSTDNNNEWQSNLVGNSDD----FRNGNQGFGYYMNG---INIDED
52955	GC_00003731	Human_Core	ENT1157					MSNETTVSRGEHWGIKAAYKTKWLIKKLKAFDKSCVARVKSKNTPGWLGHIPLVSITLAVIALLAYFSLYILFAFGILVILFSAVENI----GNSIPDIINTEDTADSLTNSDDNYGSVYMNGNQGDGWYTDDSGTIKLDD-
52956	GC_00003731	Human_Core	FDAARGOS60					MSDKTAASRGERWGIKAAYKAKWLIKKLKAFDKNCVASAKSKNMPGWLGHIPLVSITLAVIALLAYFSLYILFTFGALVILFSVIEHIDISSGNNIQSTDNNNEWQSNLVGNSDD----FRNGNQGFGYYMNG---INIDED
52957	GC_00003731	Human_Core	FDAARGOS67					MSDKTAASRGERWGIKAAYKAKWLIKKLKAFDKNCVASAKSKNMPGWLGHIPLVSITLAVIALLAYFSLYILFTFGALVILFSVIEHIDISSGNNIQSTDNNNEWQSNLVGNSDD----FRNGNQGFGYYMNG---INIDED
52958	GC_00003731	Human_Core	FDAARGOS80					MSDKTAASRGERWGIKAAYKAKWLIKKLKAFDKNCVASAKSKNMPGWLGHIPLVSITLAVIALLAYFSLYILFTFGALVILFSVIEHIDISSGNNIQSTDNNNEWQSNLVGNSDD----FRNGNQGFGYYMNG---INIDED
52959	GC_00003731	Human_Core	FDAARGOS81					MSDKTAASRGERWGIKAAYKAKWLIKKLKAFDKNCVASAKSKNMPGWLGHIPLVSITLAVIALLAYFSLYILFTFGALVILFSVIEHIDISSGNNIQSTDNNNEWQSNLVGNSDD----FRNGNQGFGYYMNG---INIDED
52960	GC_00003731	Human_Core	HI4320					MSDKTAASRGERWGIKAAYKAKWLIKKLKAFDKNCVASAKSKNMPGWLGHIPLVSITLAVIALLAYFSLYILFTFGALVILFSVIEHIDISSGNNIQSTDNNNEWQSNLVGNSDD----FRNGNQGFGYYMNG---INIDED
52961	GC_00003732	Human_Core	AOUC001	Q	Q	COG3208	Surfactin synthase thioesterase subunit	MIKQSPKYITPLNEQNVNKDNANLLVCPFAGASNSAFNSWRSTDISGLNCQLVNYSGHGCRFKEPAFNDIGLLANELITIIKKFYPPRHNSLLLCGHSMGAQVAFETAIQLEKNGWELSGLILSGCQAPHIQARRLLSDLNDDDFIQQLIAIGGCDAELIKQPQLLKQFMPLLRADFLATERYFFQKSTKRLFHTPVLLMYGSHDSEADKNEVEAWQDWIDKHCTINCIAGDHFYPITRPNTFCRFIIDFYHQFIND
52962	GC_00003732	Human_Core	ENT1157	Q	Q	COG3208	Surfactin synthase thioesterase subunit	MIKQSPEYITPLNEQNVNKDNANLLVCPFAGASNSAFNSWRSTDISGLNCQLVNYSGHGCRFKEPAFNDIGLLANELITIIKKFYPPRHNSLLLCGHSMGAQVAFETAIQLEKNGWELSGLILSGCQAPHIQARRLLSDLNDDDFIQQLIAIGGCDAELIKQPQLLKQFMPLLRADFLATERYFFQKSTKRLFHTPVLLMYGSHDSEADKNEVEAWQDWIDKHCTINCIAGDHFYPITRPNTFCRFIIDFYHQFIND
52963	GC_00003732	Human_Core	FDAARGOS60	Q	Q	COG3208	Surfactin synthase thioesterase subunit	MIKQSPKYITPLNEQNVNKDNANLLVCPFAGASNSAFNSWRSTDISGLNCQLVNYSGHGCRFKEPAFNDIGLLANELITIIKKFYPPRHNSLLLCGHSMGAQVAFETAIQLEKNGWELSGLILSGCQAPHIQARRLLSDLNDDDFIQQLIAIGGCDAELIKQPQLLKQFMPLLRADFLATERYFFQKSTKRLFHTPVLLMYGSHDSEADKNEVEAWQDWIDKHCTINCIAGDHFYPITRPNTFCRFIIDFYHQFIND
52964	GC_00003732	Human_Core	FDAARGOS67	Q	Q	COG3208	Surfactin synthase thioesterase subunit	MIKQSPKYITPLNEQNVNKDNANLLVCPFAGASNSAFNSWRSTDISGLNCQLVNYSGHGCRFKEPAFNDIGLLANELITIIKKFYPPRHNSLLLCGHSMGAQVAFETAIQLEKNGWELSGLILSGCQAPHIQARRLLSDLNDDDFIQQLIAIGGCDAELIKQPQLLKQFMPLLRADFLATERYFFQKSTKRLFHTPVLLMYGSHDSEADKNEVEAWQDWIDKHCTINCIAGDHFYPITRPNTFCRFIIDFYHQFIND
52965	GC_00003732	Human_Core	FDAARGOS80	Q	Q	COG3208	Surfactin synthase thioesterase subunit	MIKQSPKYITPLNEQNVNKDNANLLVCPFAGASNSAFNSWRSTDISGLNCQLVNYSGHGCRFKEPAFNDIGLLANELITIIKKFYPPRHNSLLLCGHSMGAQVAFETAIQLEKNGWELSGLILSGCQAPHIQARRLLSDLNDDDFIQQLIAIGGCDAELIKQPQLLKQFMPLLRADFLATERYFFQKSTKRLFHTPVLLMYGSHDSEADKNEVEAWQDWIDKHCTINCIAGDHFYPITRPNTFCRFIIDFYHQFIND
52966	GC_00003732	Human_Core	FDAARGOS81	Q	Q	COG3208	Surfactin synthase thioesterase subunit	MIKQSPKYITPLNEQNVNKDNANLLVCPFAGASNSAFNSWRSTDISGLNCQLVNYSGHGCRFKEPAFNDIGLLANELITIIKKFYPPRHNSLLLCGHSMGAQVAFETAIQLEKNGWELSGLILSGCQAPHIQARRLLSDLNDDDFIQQLIAIGGCDAELIKQPQLLKQFMPLLRADFLATERYFFQKSTKRLFHTPVLLMYGSHDSEADKNEVEAWQDWIDKHCTINCIAGDHFYPITRPNTFCRFIIDFYHQFIND
52967	GC_00003732	Human_Core	HI4320	Q	Q	COG3208	Surfactin synthase thioesterase subunit	MIKQSPKYITPLNEQNVNKDNANLLVCPFAGASNSAFNSWRSTDISGLNCQLVNYSGHGCRFKEPAFNDIGLLANELITIIKKFYPPRHNSLLLCGHSMGAQVAFETAIQLEKNGWELSGLILSGCQAPHIQARRLLSDLNDDDFIQQLIAIGGCDAELIKQPQLLKQFMPLLRADFLATERYFFQKSTKRLFHTPVLLMYGSHDSEADKNEVEAWQDWIDKHCTINCIAGDHFYPITRPNTFCRFIIDFYHQFIND
52968	GC_00003733	Human_Core	AOUC001					MDNYEDYYTQSAEMYDILSEPHWETRKDTFIKSLKFMGVKTGNWLNIGSGTGQELSIIAQMFPDIHIFAIEPSASMRIGLMTRIMMLPEIQHQVTVIADTFQNTILPKSFSAAIICGCIGYFNQNDRKILWNKLANGLEKKGAILVDTMPFNTPCNISKILLNSKKIGNHIYEIYLSGKPIDQEAIRWNMNFKIIEDDKVIRNFNIERDWYTFGIEQVIKEASREGLVHENISSSTVPMAILRHK
52969	GC_00003733	Human_Core	ENT1157					MDNYEDYYTQSAEMYDILSEPHWETRKDTFIKSLKFMGVKTGNWLNIGSGTGQELSIIAQMFPDIHIFAIEPSASMRIGLMTRIMMLPEIQHQVTVIADTFQNTILPKSFSAAIICGCIGYFNQNDRKILWNKLANGLEKKGAILVDTMPFNTPCNISKILLNSKKIGNHIYEIYLSGKPIDQEAIRWNMNFKIIEDDKVIRNFNIERDWYTFGIEQVIKEASREGLVHENISSSTVPMTILRHK
52970	GC_00003733	Human_Core	FDAARGOS60					MDNYEDYYTQSAEMYDILSEPHWETRKDTFIKSLKFMGVKTGNWLNIGSGTGQELSIIAQMFPDIHIFAIEPSASMRIGLMTRIMMLPEIQHQVTVIADTFQNTILPKSFSAAIICGCIGYFNQNDRKILWNKLANGLEKKGAILVDTMPFNTPCNISKILLNSKKIGNHIYEIYLSGKPIDQEAIRWNMNFKIIEDDKVIRNFNIERDWYTFGIEQVIKEASREGLVHENISSSTVPMAILRHK
52971	GC_00003733	Human_Core	FDAARGOS67					MDNYEDYYTQSAEMYDILSEPHWETRKDTFIKSLKFMGVKTGNWLNIGSGTGQELSIIAQMFPDIHIFAIEPSASMRIGLMTRIMMLPEIQHQVTVIADTFQNTILPKSFSAAIICGCIGYFNQNDRKILWNKLANGLEKKGAILVDTMPFNTPCNISKILLNSKKIGNHIYEIYLSGKPIDQEAIRWNMNFKIIEDDKVIRNFNIERDWYTFGIEQVIKEASREGLVHENISSSTVPMAILRHK
52972	GC_00003733	Human_Core	FDAARGOS80					MDNYEDYYTQSAEMYDILSEPHWETRKDTFIKSLKFMGVKTGNWLNIGSGTGQELSIIAQMFPDIHIFAIEPSASMRIGLMTRIMMLPEIQHQVTVIADTFQNTILPKSFSAAIICGCIGYFNQNDRKILWNKLANGLEKKGAILVDTMPFNTPCNISKILLNSKKIGNHIYEIYLSGKPIDQEAIRWNMNFKIIEDDKVIRNFNIERDWYTFGIEQVIKEASREGLVHENISSSTVPMAILRHK
52973	GC_00003733	Human_Core	FDAARGOS81					MDNYEDYYTQSAEMYDILSEPHWETRKDTFIKSLKFMGVKTGNWLNIGSGTGQELSIIAQMFPDIHIFAIEPSASMRIGLMTRIMMLPEIQHQVTVIADTFQNTILPKSFSAAIICGCIGYFNQNDRKILWNKLANGLEKKGAILVDTMPFNTPCNISKILLNSKKIGNHIYEIYLSGKPIDQEAIRWNMNFKIIEDDKVIRNFNIERDWYTFGIEQVIKEASREGLVHENISSSTVPMAILRHK
52974	GC_00003733	Human_Core	HI4320					MDNYEDYYTQSAEMYDILSEPHWETRKDTFIKSLKFMGVKTGNWLNIGSGTGQELSIIAQMFPDIHIFAIEPSASMRIGLMTRIMMLPEIQHQVTVIADTFQNTILPKSFSAAIICGCIGYFNQNDRKILWNKLANGLEKKGAILVDTMPFNTPCNISKILLNSKKIGNHIYEIYLSGKPIDQEAIRWNMNFKIIEDDKVIRNFNIERDWYTFGIEQVIKEASREGLVHENISSSTVPMAILRHK
52975	GC_00003734	Human_Core	AOUC001	W	W	COG3121	P pilus assembly protein, chaperone PapD	MYTGEALPNDRESIFWLNILDISAKPKFENKNNLNVNSNYLQLPIHSRIKLFYRPEKLTRSLSEAYNSVIWHIEKQGAKAFLCADNQSPYFITYNHITLIQSNYSQSINPVDMVAPYSSIRLPIHGNMSGYGKVKWTVVNDYGGHELSESALK
52976	GC_00003734	Human_Core	ENT1157	W	W	COG3121	P pilus assembly protein, chaperone PapD	MYTGEALPNDRESIFWLNVLDISAKPKFENKNNLNANSNYLQLPIHSRIKLFYRPEKLTRSLSEAYNSVIWHIEKQGAKAFLCADNQSPYFITYNHITLIQSNYSQSINPVDMVAPYSSIRLPIHGNMSGYGKVKWTVVNDYGGHELSESALK
52977	GC_00003734	Human_Core	FDAARGOS60	W	W	COG3121	P pilus assembly protein, chaperone PapD	MYTGEALPNDRESIFWLNILDISAKPKFENKNNLNVNSNYLQLPIHSRIKLFYRPEKLTRSLSEAYNSVIWHIEKQGAKAFLCADNQSPYFITYNHITLIQSNYSQSINPVDMVAPYSSIRLPIHGNMSGYGKVKWTVVNDYGGHELSESALK
52978	GC_00003734	Human_Core	FDAARGOS67	W	W	COG3121	P pilus assembly protein, chaperone PapD	MYTGEALPNDRESIFWLNILDISAKPKFENKNNLNVNSNYLQLPIHSRIKLFYRPEKLTRSLSEAYNSVIWHIEKQGAKAFLCADNQSPYFITYNHITLIQSNYSQSINPVDMVAPYSSIRLPIHGNMSGYGKVKWTVVNDYGGHELSESALK
52979	GC_00003734	Human_Core	FDAARGOS80	W	W	COG3121	P pilus assembly protein, chaperone PapD	MYTGEALPNDRESIFWLNILDISAKPKFENKNNLNVNSNYLQLPIHSRIKLFYRPEKLTRSLSEAYNSVIWHIEKQGAKAFLCADNQSPYFITYNHITLIQSNYSQSINPVDMVAPYSSIRLPIHGNMSGYGKVKWTVVNDYGGHELSESALK
52980	GC_00003734	Human_Core	FDAARGOS81	W	W	COG3121	P pilus assembly protein, chaperone PapD	MYTGEALPNDRESIFWLNILDISAKPKFENKNNLNVNSNYLQLPIHSRIKLFYRPEKLTRSLSEAYNSVIWHIEKQGAKAFLCADNQSPYFITYNHITLIQSNYSQSINPVDMVAPYSSIRLPIHGNMSGYGKVKWTVVNDYGGHELSESALK
52981	GC_00003734	Human_Core	HI4320	W	W	COG3121	P pilus assembly protein, chaperone PapD	MYTGEALPNDRESIFWLNILDISAKPKFENKNNLNVNSNYLQLPIHSRIKLFYRPEKLTRSLSEAYNSVIWHIEKQGAKAFLCADNQSPYFITYNHITLIQSNYSQSINPVDMVAPYSSIRLPIHGNMSGYGKVKWTVVNDYGGHELSESALK
52982	GC_00003735	Human_Core	AOUC001	S	S	COG3059	Uncharacterized membrane protein YkgB	MFLTPFVTLTFLVFTPETWVHGADAHTEFPYLSGAGRLVLKDTMMIAAGFVAMVHSARCITKK
52983	GC_00003735	Human_Core	ENT1157	S	S	COG3059	Uncharacterized membrane protein YkgB	MFLTPFVTLTFLVFTPETWVHGADAHTEFPYLSGAGRLVLKDTMMIAAGFVAMVHSARCITKK
52984	GC_00003735	Human_Core	FDAARGOS60	S	S	COG3059	Uncharacterized membrane protein YkgB	MFLTPFVTLTFLVFTPETWVHGADAHTEFPYLSGAGRLVLKDTMMIAAGFVAMVHSARCITKK
52985	GC_00003735	Human_Core	FDAARGOS67	S	S	COG3059	Uncharacterized membrane protein YkgB	MFLTPFVTLTFLVFTPETWVHGADAHTEFPYLSGAGRLVLKDTMMIAAGFVAMVHSAMCITKK
52986	GC_00003735	Human_Core	FDAARGOS80	S	S	COG3059	Uncharacterized membrane protein YkgB	MFLTPFVTLTFLVFTPETWVHGADAHTEFPYLSGAGRLVLKDTMMIAAGFVAMVHSARCITKK
52987	GC_00003735	Human_Core	FDAARGOS81	S	S	COG3059	Uncharacterized membrane protein YkgB	MFLTPFVTLTFLVFTPETWVHGADAHTEFPYLSGAGRLVLKDTMMIAAGFVAMVHSARCITKK
52988	GC_00003735	Human_Core	HI4320	S	S	COG3059	Uncharacterized membrane protein YkgB	MFLTPFVTLTFLVFTPETWVHGADAHTEFPYLSGAGRLVLKDTMMIAAGFVAMVHSARCITKK
52996	GC_00003737	Human_Core	AOUC001					MIPSLNYAVLTDALRALKEDNIHHRESLGLTFDEMNTLRTTLVL
52997	GC_00003737	Human_Core	ENT1157					MIPSLNYAVLTDALRALKEDNIHHRESLGLTLDEMNTLRTTLVL
52998	GC_00003737	Human_Core	FDAARGOS60					MIPSLNYAVLTDALRALKEDNIHHRESLGLTFDEMNTLRTTLVL
52999	GC_00003737	Human_Core	FDAARGOS67					MIPSLNYAVLTDALRALKEDNIHHRESLGLTFDEMNTLRTTLVL
53000	GC_00003737	Human_Core	FDAARGOS80					MIPSLNYAVLTDALRALKEDNIHHRESLGLTFDEMNTLRTTLVL
53001	GC_00003737	Human_Core	FDAARGOS81					MIPSLNYAVLTDALRALKEDNIHHRESLGLTFDEMNTLRTTLVL
53002	GC_00003737	Human_Core	HI4320					MIPSLNYAVLTDALRALKEDNIHHRESLGLTFDEMNTLRTTLVL
53017	GC_00003740	Human_Core	AOUC001					MSVLLPENKPFSFLSLIMQRLYRFYDRIPFVSSGIPGELPWISNRTGRRAYRATVVKVNPRQFRIRITVRLGAHSKEYRFHSLITSLDSRTFCSIKAASRAGFALTYQLAQVRYAWCR
53018	GC_00003740	Human_Core	ENT1157					MSVLLPENKPFSFLSLIMQRLYRFYDRIPFVSSGIPGELPWISNRTGRRAYRATVVKVNPRQFRIRITVRLGAHSKEYRFHSLITSLDSRIFCSIKAASRAGFALTYQLAQVRYAWCR
53019	GC_00003740	Human_Core	FDAARGOS60					MSVLLPENKPFSFLSLIMQRLYRFYDRIPFVSSGIPGELPWISNRTGRRAYRATVVKVNPRQFRIRITVRLGAHSKEYRFHSLITSLDSRTFCSIKAASRAGFALTYQLAQVRYAWCR
53020	GC_00003740	Human_Core	FDAARGOS67					MSVLLPENKPFSFLSLIMQRLYRFYDRIPFVSSGIPGELPWISNRTGRRAYRATVVKVNPRQFRIRITVRLGAHSKEYRFHSLITSLDSRTFCSIKAASRAGFALTYQLAQVRYAWCR
53021	GC_00003740	Human_Core	FDAARGOS80					MSVLLPENKPFSFLSLIMQRLYRFYDRIPFVSSGIPGELPWISNRTGRRAYRATVVKVNPRQFRIRITVRLGAHSKEYRFHSLITSLDSRTFCSIKAASRAGFALTYQLAQVRYAWCR
53022	GC_00003740	Human_Core	FDAARGOS81					MSVLLPENKPFSFLSLIMQRLYRFYDRIPFVSSGIPGELPWISNRTGRRAYRATVVKVNPRQFRIRITVRLGAHSKEYRFHSLITSLDSRTFCSIKAASRAGFALTYQLAQVRYAWCR
53023	GC_00003740	Human_Core	HI4320					MSVLLPENKPFSFLSLIMQRLYRFYDRIPFVSSGIPGELPWISNRTGRRAYRATVVKVNPRQFRIRITVRLGAHSKEYRFHSLITSLDSRTFCSIKAASRAGFALTYQLAQVRYAWCR
53024	GC_00003741	Human_Core	AOUC001	X	X	COG2801	Transposase InsO and inactivated derivatives	MERFFRSLKNEWMPVTGYTSFSEAAQAITGYIVGYYSELRPHEYNGGLPPNESENRYRKNSKTVASFS
53025	GC_00003741	Human_Core	ENT1157	X	X	COG2801	Transposase InsO and inactivated derivatives	MERFFRSLKNEWMPVTGYTSFSEAAQAITGYIVGYYSELRPHEYNGGLPPNESENRYRKNSKTVASFS
53026	GC_00003741	Human_Core	FDAARGOS60	X	X	COG2801	Transposase InsO and inactivated derivatives	MERFFRSLKNEWMPVTGYTSFSEAAQAITGYIVGYYSELRPHEYNGGLPPNESENRYRKNSKTVASFS
53027	GC_00003741	Human_Core	FDAARGOS67	X	X	COG2801	Transposase InsO and inactivated derivatives	MERFFRSLKNEWIPVTGYTSFSEAAQAITGYIVGYYSELRPHEYNGGLPPNESENRYRKNSKTVASFS
53028	GC_00003741	Human_Core	FDAARGOS80	X	X	COG2801	Transposase InsO and inactivated derivatives	MERFFRSLKNEWMPVTGYTSFSEAAQAITGYIVGYYSELRPHEYNGGLPPNESENRYRKNSKTVASFS
53029	GC_00003741	Human_Core	FDAARGOS81	X	X	COG2801	Transposase InsO and inactivated derivatives	MERFFRSLKNEWMPVTGYTSFSEAAQAITGYIVGYYSELRPHEYNGGLPPNESENRYRKNSKTVASFS
53030	GC_00003741	Human_Core	HI4320	X	X	COG2801	Transposase InsO and inactivated derivatives	MERFFRSLKNEWMPVTGYTSFSEAAQAITGYIVGYYSELRPHEYNGGLPPNESENRYRKNSKTVASFS
53031	GC_00003742	Human_Core	AOUC001					MSTFIRRSRNVALAIDAGRKSGSANIEGNTPADIQASLLKSLGEFTASIPTTKQQPYVKGSHGANHKKNYFGR
53032	GC_00003742	Human_Core	ENT1157					MSTFIRRSRNVALAIDAGRKSGSANIEGNTPADIQASLLKSLGEFTASIPTTKQQPYVKGSHGANHKKTYFGR
53033	GC_00003742	Human_Core	FDAARGOS60					MSTFIRRSRNVALAIDAGRKSGSANIEGNTPADIQASLLKSLGEFTASIPTTKQQPYVKGSHGANHKKTYFGR
53034	GC_00003742	Human_Core	FDAARGOS67					MSTFIRRSRNVALAIDAGRKSGSANIEGNTPADIQASLLKSLGEFTASIPTTKQQPYVKGSHGANHKKTYFGR
53035	GC_00003742	Human_Core	FDAARGOS80					MSTFIRRSRNVALAIDAGRKSGSANIEGNTPADIQASLLKSLGEFTASIPTTKQQPYVKGSHGANHKKTYFGR
53036	GC_00003742	Human_Core	FDAARGOS81					MSTFIRRSRNVALAIDAGRKSGSANIEGNTPADIQASLLKSLGEFTASIPTTKQQPYVKGSHGANHKKTYFGR
53037	GC_00003742	Human_Core	HI4320					MSTFIRRSRNVALAIDAGRKSGSANIEGNTPADIQASLLKSLGEFTASIPTTKQQPYVKGSHGANHKKTYFGR
53038	GC_00003743	Human_Core	AOUC001	N|W	N|W	COG3188	Outer membrane usher protein FimD/PapC	MDTVAMEYAEFDPSFLQHTQGKTTLDIHRFNQGNPTPAGKYYADVYLNNKWKGLCLSVSYAICHINIFGVYT
53039	GC_00003743	Human_Core	ENT1157	N|W	N|W	COG3188	Outer membrane usher protein FimD/PapC	MDTVAMEYAEFDPSFLQHTQGKTTLDIHRFNQGNSTPAGKYYADVYLNNKWKGHCLSVSYAICHINIFGVYT
53040	GC_00003743	Human_Core	FDAARGOS60	N|W	N|W	COG3188	Outer membrane usher protein FimD/PapC	MDTVAMEYAEFDPSFLQHTQGKTTLDIHRFNQGNPTPAGKYYADVYLNNKWKGLCLSVSYAICHINIFGVYT
53041	GC_00003743	Human_Core	FDAARGOS67	W|N	W|N	COG3188	Outer membrane usher protein FimD/PapC	MDTVAMEYAEFDPSFLQHTQGKTTLDIHRFNQGNPTPAGKYYADVYLNNKWKGLCLSVSYAICHINIFGVYT
53042	GC_00003743	Human_Core	FDAARGOS80	W|N	W|N	COG3188	Outer membrane usher protein FimD/PapC	MDTVAMEYAEFDPSFLQHTQGKTTLDIHRFNQGNPTPAGKYYADVYLNNKWKGLCLSVSYAICHINIFGVYT
53043	GC_00003743	Human_Core	FDAARGOS81	W|N	W|N	COG3188	Outer membrane usher protein FimD/PapC	MDTVAMEYAEFDPSFLQHTQGKTTLDIHRFNQGNPTPAGKYYADVYLNNKWKGLCLSVSYAICHINIFGVYT
53044	GC_00003743	Human_Core	HI4320	N|W	N|W	COG3188	Outer membrane usher protein FimD/PapC	MDTVAMEYAEFDPSFLQHTQGKTTLDIHRFNQGNPTPAGKYYADVYLNNKWKGLCLSVSYAICHINIFGVYT
53045	GC_00003744	Human_Core	AOUC001	N|W	N|W	COG3188	Outer membrane usher protein FimD/PapC	MNFNNQLHLISYRYSLPFCVALGIGVITISSFAAEEAEFDPSFLHSVQGKNAIDIRRFNYGNPIPEGKYYADIYLNNEWKGKANVQYLYTDNANTSTLCLTPELLSLIDVVKGTVPENSYKATCYPASEGLPSAKFHFDLSTLKLNIEIPQAQVNTRPRGYIAPAQWQSGVPAAFVNYDVNYYQYNTPDINNEQTYLGLKAGLNLWGWAFRHRGGESWNNGHSTGYQNIETNVTHDIARLRAQFTLGDFYTNGELMDSLSLRGIRLASDERMLPNSLRGYAPIVRGIANSNAKVTIYQNAHILYETTVPAGPFVINDLYPSGYAGDLLVQITESNGQTRTFTVPFASVAQLIRPGFSRWQMSVGRYRYANETYHDLIAQGTYQYGLTNDITLNSGLTTS…
53046	GC_00003744	Human_Core	ENT1157	N|W	N|W	COG3188	Outer membrane usher protein FimD/PapC	MNFNNQLHLISYRYSLPFCVALGIGVITTSSFAAEEAEFDPSFLHSVQGKNAIDIRRFNYGNPIPEGKYYADIYLNNEWKGKANVQYLYTDNANTSTLCLTPELLSLIDVVKGTVPENSYKATCYPASEGLPSAKFHFDLSTLKLNIEIPQAQVNTRPRGYIAPAQWQSGVPAAFVNYDVNYYQYNTPDINNEQTYLGLKAGLNLWGWAFRHRGGESWNNGHSTGYQNIETNVTHDIARLRAQFTLGDFYTNGELMDSLSLRGIRLASDERMLPNSLRGYAPIVRGIANSNAKVTIYQNAHILYETTVPAGPFVINDLYPSGYAGDLLVQITESNGQTRTFTVPFASVAQLIRPGFSRWQMSVGRYRYANETYHDLIAQGTYQYGLTNDITLNSGLTTS…
53047	GC_00003744	Human_Core	FDAARGOS60	N|W	N|W	COG3188	Outer membrane usher protein FimD/PapC	MNFNNRLHLISYRYSLPFCVALGIGVITISSFAAEEAEFDPSFLHSVQGKNAIDIRRFNYGNPIPEGKYYADIYLNNEWKGKANVQYLYTDNANTSMLCLTPELLSLIDVVKGTVPENSYKATCYPASEGLPSAKFHFDLSTLKLNIEIPQAQVNTRPRGYIAPAQWQSGVPAAFVNYDVNYYQYNTPDINNEQTYLGLKAGLNLWGWAFRHRGGESWNNGHSTGYQNIETNVTHDIARLRAQFTLGDFYTNGELMDSLSLRGIRLASDERMLPNSLRGYAPIVRGIANSNAKVTIYQNAHILYETTVPAGPFVINDLYPSGYAGDLLVQITESNGQTRTFTVPFASVAQLIRPGFSRWQMSVGRYRYANETYHDLIAQGTYQYGLTNDITLNSGLTTS…
53048	GC_00003744	Human_Core	FDAARGOS67	W|N	W|N	COG3188	Outer membrane usher protein FimD/PapC	MNFNNRLHLISYRYSLPFCVALGIGVITISSFAAEEAEFDPSFLHSVQGKNAIDIRRFNYGNPIPEGKYYADIYLNNEWKGKANVQYLYTDNANTSTLCLTPELLSLIDVVKGTVPENSYKATCYPASEGLPSAKFHFDLSTLKLNIEIPQAQVNTRPRGYIAPAQWQSGVPAAFVNYDVNYYQYNTPDINNEQTYLGLKAGLNLWGWAFRHRGGESWNNGHSTGYQNIETNVTHDIARLRAQFTLGDFYTNGELMDSLSLRGIRLASDERMLPNSLRGYAPIVRGIANSNAKVTIYQNAHILYETTVPAGPFVINDLYPSGYAGDLLVQITESNGQTRTFTVPFASVAQLIRPGFSRWQMSVGRYRYANETYHDLIAQGTYQYGLTNDITLNSGLTTS…
53049	GC_00003744	Human_Core	FDAARGOS80	W|N	W|N	COG3188	Outer membrane usher protein FimD/PapC	MNFNNQLHLISYRYSLPFCVALGIGVITTSSFAAEEAEFDPSFLHSVQGKNAIDIRRFNYGNPIPEGKYYADIYLNNEWKGKANVQYLYTDNANTSTLCLTLELLSLIDVVKGTVPENSYKATCYPASEGLPSAKFHFDLSTLKLNIEIPQAQVNTRPRGYIAPAQWQSGVPAAFVNYDVNYYQYNTPDINNEQTYLGLKAGLNLWGWAFRHRGGESWNNGHSTGYQNIETNVTHDIARLRAQFTLGDFYTNGELMDSLSLRGIRLASDERMLPNSLRGYAPIVRGIANSNAKVTIYQNAHILYETTVPAGPFVINDLYPSGYAGDLLVQITESNGQTRTFTVPFASVAQLIRPGFSRWQMSVGRYRYANETYHDLIAQGTYQYGLTNDITLNSGLTTS…
53050	GC_00003744	Human_Core	FDAARGOS81	W|N	W|N	COG3188	Outer membrane usher protein FimD/PapC	MNFNNQLHLISYRYSLPFCVALGIGVITTSSFAAEEAEFDPSFLHSVQGKNAIDIRRFNYGNPIPEGKYYADIYLNNEWKGKANVQYLYTDNANTSTLCLTPELLSLIDVVKGTVPENSYKATCYPASEGLPSAKFHFDLSTLKLNIEIPQAQVNTRPRGYIAPAQWQSGVPAAFVNYDVNYYQYNTPDINNEQTYLGLKAGLNLWGWAFRHRGGESWNNGHSTGYQNIETNVTHDIARLRAQFTLGDFYTNGELMDSLSLRGIRLASDERMLPNSLRGYAPIVRGIANSNAKVTIYQNAHILYETTVPAGPFVINDLYPSGYAGDLLVQITESNGQTRTFTVPFASVAQLIRPGFSRWQMSVGRYRYANETYHDLIAQGTYQYGLTNDITLNSGLTTS…
53051	GC_00003744	Human_Core	HI4320	N|W	N|W	COG3188	Outer membrane usher protein FimD/PapC	MNFNNRLHLISYRYSLPFCVALGIGVITISSFAAEEAEFDPSFLHSVQGKNAIDIRRFNYGNPIPEGKYYADIYLNNEWKGKANVQYLYTDNANTSTLCLTPELLSLIDVVKGTVPENSYKATCYPASEGLPSAKFHFDLSTLKLNIEIPQAQVNTRPRGYIAPAQWQSGVPAAFVNYDVNYYQYNTPDINNEQTYLGLKAGLNLWGWAFRHRGGESWNNGHSTGYQNIETNVTHDIARLRAQFTLGDFYTNGELMDSLSLRGIRLASDERMLPNSLRGYAPIVRGIANSNAKVTIYQNAHILYETTVPAGPFVINDLYPSGYAGDLLVQITESNGQTRTFTVPFASVAQLIRPGFSRWQMSVGRYRYANETYHDLIAQGTYQYGLTNDITLNSGLTTS…
53052	GC_00003745	Human_Core	AOUC001	P	P	COG4771	Outer membrane receptor for ferrienterochelin and colicins	MENKGTLFKSISFVAATMVTVSSVAATEQHDNTITVTATKRIQSSFDVIGNVNVQTDEQLKKSLVNQTDDLSAVFPELLSANRSSRIYNNMTLRGQSSADFFSPSLGLFVDGAPQLSQSYAQSLQGVEQVELLKGPQGVIYGRGTLGGIISVITKKPSSHAEAWLGGQYFGQGERINTGGSTGYMENGWAFQGNVSLDRNNGSLNNPAWDKKNVDSRDIKAGWLSANYISPDTLFESNLKVGGENYHSHEEYFVPFSPLSRSKIDTEWLYETPNLKRKLKNISWNTGYDFNDEWKFKTILSYQNMDIDRLFMDGTLQDDSQDILYSEARANYEGGDLSGIIGVSFQKMGYRHDNLSVGKVGMGGKKSDNDIYNYSGYFDGAYRINDNWELGAGARFSHE…
53053	GC_00003745	Human_Core	ENT1157	P	P	COG4771	Outer membrane receptor for ferrienterochelin and colicins	MENKGTLFKSISFVAATMVTVSSVAATEQHDNTITVTATKRIQSSFDVIGNVNVQTDEQLKKSLVNQTDDLSAVFPELLSANRSSRIYNNMTLRGQSSADFFSPSLGLFVDGAPQLSQSYAQSLQGVEQVELLKGPQGVIYGRGTLGGIISVITKKPSSHAEAWLGGQYFGQGERINTGGSTGYMENGWAFQGNVSLDRNNGSLNNPAWDKKNVDSRDIKAGWLSANYISPDTLFESNLKVGGENYHSHEEYFVPFSPLSRSKIDTEWLYETPNLKRKLKNISWNTGYDFNDEWKFKTILSYQNMDIDRLFMDGTLQDDSQDILYSEARANYEGGDLSGIIGVSFQKMGYRHDNLSVGKVGMGGKKSDNDIYNYSGYFDGAYRINDNWELGAGARFSHE…
53054	GC_00003745	Human_Core	FDAARGOS60	P	P	COG4771	Outer membrane receptor for ferrienterochelin and colicins	MENKGTLFKSISFVAATMVTVSSVAATEQHDNTITVTATKRIQSSFDVIGNVNVQTDEQLKKSLVNQTDDLSAVFPELLSANRSSRIYNNMTLRGQSSADFFSPSLGLFVDGAPQLSQSYAQSLQGVEQVELLKGPQGVIYGRGTLGGIISVITKKPSSHAEAWLGGQYFGQGERINTGGSTGYMENGWAFQGNVSLDRNNGSLNNPAWDKKNVDSRDIKAGWLSANYISPDTLFESNLKVGGENYHSHEEYFVPFSPLSRSKIDTEWLYETPNLKRKLKNISWNTGYDFNDEWKFKTILSYQNMDIDRLFMDGTLQDDSQDILYSEARANYEGGDLSGIIGVSFQKMGYRHDNLSVGKVGMGGKKSDNDIYNYSGYFDGAYRINDNWELGAGARFSHE…
53055	GC_00003745	Human_Core	FDAARGOS67	P	P	COG4771	Outer membrane receptor for ferrienterochelin and colicins	MENKGTLFKSISFVAATMVTVSSVAATEQHDNTITVTATKRIQSSFDVIGNVNVQTDEQLKKSLVNQTDDLSAVFPELLSANRSSRIYNNMTLRGQSSADFFSPSLGLFVDGAPQLSQSYAQSLQGVEQVELLKGPQGVIYGRGTLGGIISVITKKPSSHAEAWLGGQYFGQGERINTGGSTGYMENGWAFQGNVSLDRNNGSLNNPAWDKKNVDSRDIKAGWLSANYISPDTLFESNLKVGGENYHSHEEYFVPFSPLSRSKIDTEWLYETPNLKRKLKNISWNTGYDFNDEWKFKTILSYQNMDIDRLFMDGTLQDDSQDILYSEARANYEGGDLSGIIGVSFQKMGYRHDNLSVGKVGMGGKKSDNDIYNYSGYFDGAYRINDNWELGAGARFSHE…
53056	GC_00003745	Human_Core	FDAARGOS80	P	P	COG4771	Outer membrane receptor for ferrienterochelin and colicins	MENKGTLFKSISFVAATMVTVSSVAATEQHDNTITVTATKRIQSSFDVIGNVNVQTDEQLKKSLVNQTDDLSAVFPELLSANRSSRIYNNMTLRGQSSADFFSPSLGLFVDGAPQLSQSYAQSLQGVEQVELLKGPQGVIYGRGTLGGIISVITKKPSSHAEAWLGGQYFGQGERINTGGSTGYMENGWAFQGNVSLDRNNGSLNNPAWDKKNVDSRDIKAGWLSANYISPDTLFESNLKVGGENYHSHEEYFVPFSPLSRSKIDTEWLYETPNLKRKLKNISWNTGYDFNDEWKFKTILSYQNMDIDRLFMDGTLQDDSQDILYSEARANYEGGDLSGIIGVSFQKMGYRHDNLSVGKVGMGGKKSDNDIYNYSGYFDGAYRINDNWELGAGARFSHE…
53057	GC_00003745	Human_Core	FDAARGOS81	P	P	COG4771	Outer membrane receptor for ferrienterochelin and colicins	MENKGTLFKSISFVAATMVTVSSVAATEQHDNTITVTATKRIQSSFDVIGNVNVQTDEQLKKSLVNQTDDLSAVFPELLSANRSSRIYNNMTLRGQSSADFFSPSLGLFVDGAPQLSQSYAQSLQGVEQVELLKGPQGVIYGRGTLGGIISVITKKPSSHAEAWLGGQYFGQGERINTGGSTGYMENGWAFQGNVSLDRNNGSLNNPAWDKKNVDSRDIKAGWLSANYISPDTLFESNLKVGGENYHSHEEYFVPFSPLSRSKIDTEWLYETPNLKRKLKNISWNTGYDFNDEWKFKTILSYQNMDIDRLFMDGTLQDDSQDILYSEARANYEGGDLSGIIGVSFQKMGYRHDNLSVGKVGMGGKKSDNDIYNYSGYFDGAYRINDNWELGAGARFSHE…
53058	GC_00003745	Human_Core	HI4320	P	P	COG4771	Outer membrane receptor for ferrienterochelin and colicins	MENKGTLFKSISFVAATMVTVSSVAATEQHDNTITVTATKRIQSSFDVIGNVNVQTDEQLKKSLVNQTDDLSAVFPELLSANRSSRIYNNMTLRGQSSADFFSPSLGLFVDGAPQLSQSYAQSLQGVEQVELLKGPQGVIYGRGTLGGIISVITKKPSSHAEAWLGGQYFGQGERINTGGSTGYMENGWAFQGNVSLDRNNGSLNNPAWDKKNVDSRDIKAGWLSANYISPDTLFESNLKVGGENYHSHEEYFVPFSPLSRSKIDTEWLYETPNLKRKLKNISWNTGYDFNDEWKFKTILSYQNMDIDRLFMDGTLQDDSQDILYSEARANYEGGDLSGIIGVSFQKMGYRHDNLSVGKVGMGGKKSDNDIYNYSGYFDGAYRINDNWELGAGARFSHE…
53059	GC_00003746	Human_Core	AOUC001	X|K	X|K	COG3311	Predicted DNA-binding transcriptional regulator AlpA	MTSHQLLRLKQVEEKTGLKRSQIYLYMKGGSFPRSIIKVGPASVAWLESEIDEWINLKLANR
53060	GC_00003746	Human_Core	ENT1157	X|K	X|K	COG3311	Predicted DNA-binding transcriptional regulator AlpA	MTSHQLLRLKQVEEKTGLKRSQIYLYMKGGSFPRSIIKVGSASVAWLESEIDEWINLKLANR
53061	GC_00003746	Human_Core	FDAARGOS60	X|K	X|K	COG3311	Predicted DNA-binding transcriptional regulator AlpA	MTSHQLLRLKQVEEKTGLKRSQIYLYMKGGSFPRSIIKVGPASVAWLESEIDEWINLKLANR
53062	GC_00003746	Human_Core	FDAARGOS67	K|X	K|X	COG3311	Predicted DNA-binding transcriptional regulator AlpA	MTSHQLLRLKQVEEKTGLKRSQIYLYMKGGSFPRSIIKVGPASVAWLESEIDEWINLKLANR
53063	GC_00003746	Human_Core	FDAARGOS80	K|X	K|X	COG3311	Predicted DNA-binding transcriptional regulator AlpA	MTSHQLLRLKQVEEKTGLKRSQIYLYMKGGSFPRSIIKVGPASVAWLESEIDEWINLKLANR
53064	GC_00003746	Human_Core	FDAARGOS81	K|X	K|X	COG3311	Predicted DNA-binding transcriptional regulator AlpA	MTSHQLLRLKQVEEKTGLKRSQIYLYMKGGSFPRSIIKVGPASVAWLESEIDEWINLKLANR
53065	GC_00003746	Human_Core	HI4320	X|K	X|K	COG3311	Predicted DNA-binding transcriptional regulator AlpA	MTSHQLLRLKQVEEKTGLKRSQIYLYMKGGSFPRSIIKVGPASVAWLESEIDEWINLKLANR
53066	GC_00003747	Human_Core	AOUC001	V	V	COG1132	ABC-type multidrug transport system, ATPase and permease component	MIKELIKSGYLLSNKKDKDLMVGLCLAVVEGLFATIPYILLYFLLIDLFANKITLAQLFYYFLSILLSIVLRIVIGTYSMPMIFIGAYKMMGQARLRIADHLRKIPIGWFSSQRSGDLASRLTADLEIIENIWSHFLGMFISTLAMPVFLSLFLVWVDWQLTLIILFSIPIALFALSISHKIMLKAAQQAADANANVQSELLDYIQGIMVIRSFGRLGPAWKKLKAALETQNKTQIVLDSKPAPWIALYGFILESGFILLMIIGTSRLISGSLSPSQFVFFLVLALPIYRQFFDLGLSSMLLNYAQKSLQRIEEVMKVVPLSEPKYTQLPIRTDIYFNNVSFIYPYNSQLTLDNISCCFPEKSFTAIVGPSGSGKSTLLQLISRLWDVNQGEILLDDIN…
53067	GC_00003747	Human_Core	ENT1157	V	V	COG1132	ABC-type multidrug transport system, ATPase and permease component	MIKELIKSGYLLSNKKDKDLMVGLCLAVVEGLFATIPYILLYFLLIDLFANKITLAQLFYYFLSILLSIVLRIVIGTYSMPMIFIGAYKMMGQARLRITDHLRKIPIGWFSSQRSGDLASRLTADLEIIENIWSHFLGMFISTLAMPVFLSLFLVWVDWQLTLIILFSIPIALFALSISHKIMLKAAQQAADANANVQSELLDYIQGIMVIRSFGRLGPAWKKLKAALETQNKTQIVLDSKPAPWIALYGFILESGFILLMIIGTSRLISGSLSPSQFVFFLVLALPIYRQFFDLGLSSMLLNYAQKSLQRIEEVMKVVPLSEPKYTQLPIRTDIYFNNVSFIYPYNSQLTLDNISCCFPEKSFTAIVGPSGSGKSTLLQLISRLWDVNQGEILLDDIN…
53068	GC_00003747	Human_Core	FDAARGOS60	V	V	COG1132	ABC-type multidrug transport system, ATPase and permease component	MIKELIKSGYLLSNKKDKDLMVGLCLAVVEGLFATIPYILLYFLLIDLFANKITLAQLFYYFLSILLSIVLRIVIGTYSMPMIFIGAYKMMGQARLRIADHLRKIPIGWFSSQRSGDLASRLTADLEIIENIWSHFLGMFISTLAMPVFLSLFLVWVDWQLTLIILFSIPIALFALSISHKIMLKAAQQAADANANVQSELLDYIQGIMVIRSFGRLGPAWKKLKAALETQNKTQIVLDSKPAPWIALYGFILESGFILLMIIGTSRLISGSLSPSQFVFFLVLALPIYRQFFDLGLSSMLLNYAQKSLQRIEEVMKVVPLSEPKYTQLPIRTDIYFNNVSFIYPYNSQLTLDNISCCFPEKSFTAIVGPSGSGKSTLLQLISRLWDVNQGEILLDDIN…
53069	GC_00003747	Human_Core	FDAARGOS67	V	V	COG1132	ABC-type multidrug transport system, ATPase and permease component	MIKELIKSGYLLSNKKDKDLMVGLCLAVVEGLFATIPYILLYFLLIDLFANKITLAQLFYYFLSILLSIVLRIVIGTYSMPMIFIGAYKMMGQARLRIADHLRKIPIGWFSSQRSGDLASRLTADLEIIENIWSHFLGMFISTLAMPVFLSLFLVWVDWQLTLIILFSIPIALFALSISHKIMLKAAQQAADANANVQSELLDYIQGIMVIRSFGRLGPAWKKLKAALETQNKTQIVLDSKPAPWIALYGFILESGFILLMIIGTSRLISGSLSPSQFVFFLVLALPIYRQFFDLGLSSMLLNYAQKSLQRIEEVMKVVPLSEPKYTQLPIRTDIYFNNVSFIYPYNSQLTLDNISCCFPEKSFTAIVGPSGSGKSTLLQLISRLWDVNQGEILLDDIN…
53070	GC_00003747	Human_Core	FDAARGOS80	V	V	COG1132	ABC-type multidrug transport system, ATPase and permease component	MIKELIKSGYLLSNKKDKDLMVGLCLAVVEGLFATIPYILLYFLLIDLFANKITLAQLFYYFLSILLSIVLRIVIGTYSMPMIFIGAYKMMGQARLRIADHLRKIPIGWFSSQRSGDLASRLTADLEIIENIWSHFLGMFISTLAMPVFLSLFLVWVDWQLTLIILFSIPIALFALSISHKIMLKAAQQAADANANVQSELLDYIQGIMVIRSFGRLGPAWKKLKAALETQNKTQIVLDSKPAPWIALYGFILESGFILLMIIGTSRLISGSLSPSQFVFFLVLALPIYRQFFDLGLSSMLLNYAQKSLQRIEEVMKVVPLSEPKYTQLPIRTDIYFNNVSFIYPYNSQLTLDNISCCFPEKSFTAIVGPSGSGKSTLLQLISRLWDVNQGEILLDDIN…
53071	GC_00003747	Human_Core	FDAARGOS81	V	V	COG1132	ABC-type multidrug transport system, ATPase and permease component	MIKELIKSGYLLSNKKDKDLMVGLCLAVVEGLFATIPYILLYFLLIDLFANKITLAQLFYYFLSILLSIVLRIVIGTYSMPMIFIGAYKMMGQARLRIADHLRKIPIGWFSSQRSGDLASRLTADLEIIENIWSHFLGMFISTLAMPVFLSLFLVWVDWQLTLIILFSIPIALFALSISHKIMLKAAQQAADANANVQSELLDYIQGIMVIRSFGRLGPAWKKLKAALETQNKTQIVLDSKPAPWIALYGFILESGFILLMIIGTSRLISGSLSPSQFVFFLVLALPIYRQFFDLGLSSMLLNYAQKSLQRIEEVMKVVPLSEPKYTQLPIRTDIYFNNVSFIYPYNSQLTLDNISCCFPEKSFTAIVGPSGSGKSTLLQLISRLWDVNQGEILLDDIN…
53072	GC_00003747	Human_Core	HI4320	V	V	COG1132	ABC-type multidrug transport system, ATPase and permease component	MIKELIKSGYLLSNKKDKDLMVGLCLAVVEGLFATIPYILLYFLLIDLFANKITLAQLFYYFLSILLSIVLRIVIGTYSMPMIFIGAYKMMGQARLRIADHLRKIPIGWFSSQRSGDLASRLTADLEIIENIWSHFLGMFISTLAMPVFLSLFLVWVDWQLTLIILFSIPIALFALSISHKIMLKAAQQAADANANVQSELLDYIQGIMVIRSFGRLGPAWKKLKAALETQNKTQIVLDSKPAPWIALYGFILESGFILLMIIGTSRLISGSLSPSQFVFFLVLALPIYRQFFDLGLSSMLLNYAQKSLQRIEEVMKVVPLSEPKYTQLPIRTDIYFNNVSFIYPYNSQLTLDNISCCFPEKSFTAIVGPSGSGKSTLLQLISRLWDVNQGEILLDDIN…
53080	GC_00003749	Human_Core	AOUC001	G	G	COG2271	Sugar phosphate permease	MNKWGKLCFLILGGGTIFKLSSMKDVFYVPMQQDWGLSNTQIGFGFTIYAIIQTIGLFSSLYIADRFSKKILLPAGLIGVGLCGAYLSTLPPFTGYLIAFGAMAFFGEVVYWPVLLKSVRLLGNKEEQGRMFGFLEAGRGVVDVLVASGALYIFVLFGEGKAGMQAGLIYYTLATIIVGIITYFIVDNDDKKETSSASEANRQVLEGIKNVVKCPNLWLASMSIFFVYSAYCGLTYFIPFLKDIYALPIALIGAYGIINQYALKMIGGPLGGFLADKVAKSPTIYLKWTFLLSAIAMAIFIMLPHDSMNVYLGMTATLGFGAIIFSQRAIFFAPMDEIGTPRQYAGSAMAFGCIIGYMPSMFAYALYGSLLDNFEGIQGYNYVFSIMVTFSLLGFICAT…
53081	GC_00003749	Human_Core	ENT1157	G	G	COG2271	Sugar phosphate permease	MNKWGKLCFLILGGGTIFKLSSMKDVFYVPMQQDWGLSNTQIGFGFTIYAIIQTIGLFSSLYIADRFSKKILLPAGLIGVGLCGAYLSTLPPFTGYLIAFGAMAFFGEVVYWPVLLKSVRLLGNKEEQGRMFGFLEAGRGVVDVLVASGALYIFVLFGEGKAGMQAGLIYYTLATIIVGIITYFIVDNDDKKETSSASEANRQVLEGIKNVVKCPNLWLASMSIFFVYSAYCGLTYFIPFLKDIYALPIALIGAYGIINQYALKMIGGPLGGFLADKVAKSPTIYLKWTFLLSAIAMAIFIMLPHDSMNVYLGMTATLGFGAIIFSQRAIFFAPMDEIGTPRQYAGSAMAFGCIIGYMPSMFAYALYGSLLDNFEGIQGYNYVFSIMVTFSLLGFICAT…
53082	GC_00003749	Human_Core	FDAARGOS60	G	G	COG2271	Sugar phosphate permease	MNKWGKLCFLILGGGTIFKLSSMKDVFYVPMQQDWGLSNTQIGFGFTIYAIIQTIGLFSSLYIADRFSKKILLPAGLIGVGLCGAYLSTLPPFTGYLIAFGAMAFFGEVVYWPVLLKSVRLLGNKEEQGRMFGFLEAGRGVVDVLVASGALYIFVLFGEGKAGMQAGLIYYTLATIIVGIITYFIVDNDDKKETSSASEANRQVLEGIKNVVKCPNLWLASMSIFFVYSAYCGLTYFIPFLKDIYALPIALIGAYGIINQYALKMIGGPLGGFLADKVAKSPTIYLKWTFLLSAIAMAIFIMLPHDSMNVYLGMTATLGFGAIIFSQRAIFFAPMDEIGTPRQYAGSAMAFGCIIGYMPSMFAYALYGSLLDNFEGIQGYNYVFSIMVTFSLLGFICAT…
53083	GC_00003749	Human_Core	FDAARGOS67	G	G	COG2271	Sugar phosphate permease	MNKWGKLCFLILGGGTIFKLSSMKDVFYVPMQQDWGLSNTQIGFGFTIYAIIQTIGLFSSLYIADRFSKKILLPAGLIGVGLCGAYLSTLPPFTGYLIAFGAMAFFGEVVYWPVLLKSVRLLGNKEEQGRMFGFLEAGRGVVDVLVASGALYIFVLFGEGKTGMQAGLIYYTLATIIVGIITYFIVDNDDKKETSSASEANRQVLEGIKNVVKCPNLWLASMSIFFVYSAYCGLTYFIPFLKDIYALPIALIGAYGIINQYALKMIGGPLGGFLADKVAKSPTIYLKWTFLLSAIAMAIFIMLPHDSMNVYLGMTATLGFGAIIFSQRAIFFAPMDEIGTPRQYAGSAMAFGCIIGYMPSMFAYALYGSLLDNFEGIQGYNYVFSIMVTFSLLGFICAT…
53084	GC_00003749	Human_Core	FDAARGOS80	G	G	COG2271	Sugar phosphate permease	MNKWGKLCFLILGGGTIFKLSSMKDVFYVPMQQDWGLSNTQIGFGFTIYAIIQTIGLFSSLYIADRFSKKILLPAGLIGVGLCGAYLSTLPPFTGYLIAFGAMAFFGEVVYWPVLLKSVRLLGNKEEQGRMFGFLEAGRGVVDVLVASGALYIFVLFGEGKAGMQAGLIYYTLATIIVGIITYFIVDNDDKKETSSASEANRQVLEGIKNVVKCPNLWLASMSIFFVYSAYCGLTYFIPFLKDIYALPIALIGAYGIINQYALKMIGGPLGGFLADKVAKSPTIYLKWTFLLSAIAMAIFIMLPHDSMNVYLGMTATLGFGAIIFSQRAIFFAPMDEIGTPRQYAGSAMAFGCIIGYMPSMFAYALYGSLLDNFEGIQGYNYVFSIMVTFSLLGFICAT…
53085	GC_00003749	Human_Core	FDAARGOS81	G	G	COG2271	Sugar phosphate permease	MNKWGKLCFLILGGGTIFKLSSMKDVFYVPMQQDWGLSNTQIGFGFTIYAIIQTIGLFSSLYIADRFSKKILLPAGLIGVGLCGAYLSTLPPFTGYLIAFGAMAFFGEVVYWPVLLKSVRLLGNKEEQGRMFGFLEAGRGVVDVLVASGALYIFVLFGEGKAGMQAGLIYYTLATIIVGIITYFIVDNDDKKETSSASEANRQVLEGIKNVVKCPNLWLASMSIFFVYSAYCGLTYFIPFLKDIYALPIALIGAYGIINQYALKMIGGPLGGFLADKVAKSPTIYLKWTFLLSAIAMAIFIMLPHDSMNVYLGMTATLGFGAIIFSQRAIFFAPMDEIGTPRQYAGSAMAFGCIIGYMPSMFAYALYGSLLDNFEGIQGYNYVFSIMVTFSLLGFICAT…
53086	GC_00003749	Human_Core	HI4320	G	G	COG2271	Sugar phosphate permease	MNKWGKLCFLILGGGTIFKLSSMKDVFYVPMQQDWGLSNTQIGFGFTIYAIIQTIGLFSSLYIADRFSKKILLPAGLIGVGLCGAYLSTLPPFTGYLIAFGAMAFFGEVVYWPVLLKSVRLLGNKEEQGRMFGFLEAGRGVVDVLVASGALYIFVLFGEGKTGMQAGLIYYTLATIIVGIITYFIVDNDDKKETSSASEANRQVLEGIKNVVKCPNLWLASMSIFFVYSAYCGLTYFIPFLKDIYALPIALIGAYGIINQYALKMIGGPLGGFLADKVAKSPTIYLKWTFLLSAIAMAIFIMLPHDSMNVYLGMTATLGFGAIIFSQRAIFFAPMDEIGTPRQYAGSAMAFGCIIGYMPSMFAYALYGSLLDNFEGIQGYNYVFSIMVTFSLLGFICAT…
53087	GC_00003750	Human_Core	AOUC001	X	X	COG3547	Transposase	MQNDRQSSETVILGVDTHLDIHVGAVISQAGKLLGTHIIQTNQAGYLELLDWARSFGSLERAGIEGTGTYGAALTRYLIKNSIYVVEVNRPDRSKRRLEGKSDPLDAENAARTVLSGSSKAIPKMQSGACEALRIISVARRSAVKACTQAINQLRALLVSAPQDVRDKLWKSKPHECVTACINSEVSEHSPLRIALCSTLRSLAKRWMALTEELNELDESLDKLTRKYASNLRSQFGVGPQTAATLLAVAGDNPERLKNEAALASLCGVNPLPASSGKTVRHRLNRGGSREANNALWTIALVRMRSDPRTRIYVDRRTGEGLSTKEILRCLKRYIVRELYPLILSDLAYANRRS
53088	GC_00003750	Human_Core	ENT1157	X	X	COG3547	Transposase	MQNDRQSSETVILGVDTHLDIHVGAVISQAGKLLGTHIIQTNQAGYLELLDWARSFGSLERAGIEGTGTYGAALTRYLIKNSIYVVEVNRPDRSKRRLEGKSDPLDAENAARTVLSGSSKAIPKMQSGACEALRIISVARRSAVKACTQAINQLRALLVSAPQDVRDKLWKSKPHECVTACINSEVSEHSPLRIALCSTLRSLAKRWMALTEELNELDESLDKLTRKYASNLRSQFGVGPQTAATLLAVAGDNPERLKNEAALASLCGVNPLPASSGKTVRHRLNRGGSREANNALWTIALVRMRSDPRTRIYVDRRTGEGLSTKEILRCLKRYIVRELYPLILSDLAYANRRS
53089	GC_00003750	Human_Core	FDAARGOS60	X	X	COG3547	Transposase	MQNDRQSSETVILGVDTHLDIHVGAVISQAGKLLGTHIIQTNQAGYLELLDWARSFGSLERAGIEGTGTYGAALTRYLIKNSIYVVEVNRPDRSKRRLEGKSDPLDAENAARTVLSGSSKAIPKMQSGACEALRIISVARRSAVKACTQAINQLRALLVSAPQDVRDKLWKSKPHECVTACINSEVSEHSPLRIALCSTLRSLAKRWMALTEELNELDESLDKLTRKYASNLRSQFGVGPQTAATLLAVAGDNPERLKNEAALASLCGVNPLPASSGKTVRHRLNRGGSREANNALWTIALVRMRSDPRTRIYVDRRTGEGLSTKEILRCLKRYIVRELYPLILSDLAYANRRS
53090	GC_00003750	Human_Core	FDAARGOS67	X	X	COG3547	Transposase	MQNDRQSSETVILGVDTHLDIHVGAVISQAGKLLGTHIIQTNQADYLELLDWARSFGSLERAGIEGTGTYGAALTRYLIKNSIYVVEVNRPDRSKRRLEGKSDPLDAENAARTVLSGSSKAIPKMQSGACEALRIISVARRSAVKACTQAINQLRALLVSAPQDVRDKLWKSKPHECVTACINSEVSEHSPLRIALCSTLRSLAKRWMALTEELNELDESLDKLTRKYASNLRSQFGVGPQTAATLLAVAGDNPERLKNEAALASLCGVNPLPASSGKTVRHRLNRGGSREANNALWTIALVRMRSDPRTRIYVDRRTGEGLSTKEILRCLKRYIVRELYPLILSDLAYANRRS
53091	GC_00003750	Human_Core	FDAARGOS80	X	X	COG3547	Transposase	MQNDRQSSETVILGVDTHLDIHVGAVISQAGKLLGTHIIQTNQAGYLELLDWARSFGSLERAGIEGTGTYGAALTRYLIKNSIYVVEVNRPDRSKRRLEGKSDPLDAENAARTVLSGSSKAIPKMQSGACEALRIISVARRSAVKACTQAINQLRALLVSAPQDVRDKLWKSKPHECVTACINSEVSEHSPLRIALCSTLRSLAKRWMALTEELNELDESLDKLTRKYASNLRSQFGVGPQTAATLLAVAGDNPERLKNEAALASLCGVNPLPASSGKTVRHRLNRGGSREANNALWTIALVRMRSDPRTRIYVDRRTGEGLSTKEILRCLKRYIVRELYPLILSDLAYANRRS
53092	GC_00003750	Human_Core	FDAARGOS81	X	X	COG3547	Transposase	MQNDRQSSETVILGVDTHLDIHVGAVISQAGKLLGTHIIQTNQAGYLELLDWARSFGSLERAGIEGTGTYGAALTRYLIKNSIYVVEVNRPDRSKRRLEGKSDPLDAENAARTVLSGSSKAIPKMQSGACEALRIISVARRSAVKACTQAINQLRALLVSAPQDVRDKLWKSKPHECVTACINSEVSEHSPLRIALCSTLRSLAKRWMALTEELNELDESLDKLTRKYASNLRSQFGVGPQTAATLLAVAGDNPERLKNEAALASLCGVNPLPASSGKTVRHRLNRGGSREANNALWTIALVRMRSDPRTRIYVDRRTGEGLSTKEILRCLKRYIVRELYPLILSDLAYANRRS
53093	GC_00003750	Human_Core	HI4320	X	X	COG3547	Transposase	MQNDRQSSETVILGVDTHLDIHVGAVISQAGKLLGTHIIQTNQAGYLELLDWARSFGSLERAGIEGTGTYGAALTRYLIKNSIYVVEVNRPDRSKRRLEGKSDPLDAENAARTVLSGSSKAIPKMQSGACEALRIISVARRNAVKACTQAINQLRALLVSAPQDVRDKLWKSKPHECVTACINSEVSEHSPLRIALCSTLRSLAKRWMALTEELNELDESLDKLTRKYASNLRSQFGVGPQTAATLLAVAGDNPERLKNEAALASLCGVNPLPASSGKTVRHRLNRGGSREANNALWTIALVRMRSDPRTRIYVDRRTGEGLSTKEILRCLKRYIVRELYPLILSDLAYANRRS
53094	GC_00003751	Human_Core	AOUC001	X	X	COG2801	Transposase InsO and inactivated derivatives	MATLCHVFGVHRSSYKYRKNRPDKPDSRLAVLRSQVQELHGLSHGSEDARSIATMATHRGFRMERWLAGHLMRKLGLVSCQQPVHRYRRGGHEHIAIPNHLGRQFAVTVPDQVWCGDVTYIWTGKRRTYLAVVLDLFARKPVGWAMSFSPDSRLTTKALKMAWERRGKPSGVMFHSD
53095	GC_00003751	Human_Core	ENT1157	X	X	COG2801	Transposase InsO and inactivated derivatives	MATLCHVFGVHRSSYKYRKNRPDKPDSRLAVLRSQVQDLHGLSHGSEGARSIATMATHRGFRMERWLAGHLMRKLGLVSCQQPVHRYRRGGHEHIAIPNHLGRQFAVTVPDQVWCGDVTYIWTGKRRTYLAVVLDLFARKPVGWAMSFSPDSRLTTKALKMAWERRGKPSGVMFHSD
53096	GC_00003751	Human_Core	FDAARGOS60	X	X	COG2801	Transposase InsO and inactivated derivatives	MATLCHVFGVHRSSYKYRKNRPDKPDSRLAVLRSQVQELHGLSHGSEDARSIATMATHRGFRMERWLAGHLMRKLGLVSCQQPVHRYRRGGHEHIAIPNHLGRQFAVTVPDQVWCGDVTYIWTGKRRTYLAVVLDLFARKPVGWAMSFSPDSRLTTKALKMAWERRGKPSGVMFHSD
53097	GC_00003751	Human_Core	FDAARGOS67	X	X	COG2801	Transposase InsO and inactivated derivatives	MATLCHVFGVHRSSYKYRKNRPDKPDSRLAVLRSQVQELHGLSHGSEDARSIATMATHRGFRMERWLAGHLMRKLGLVSCQQPVHRYRRGGHEHIAIPNHLGRQFAVTVPDQVWCGDVTYIWTGKRRTYLAVVLDLFARKPVGWAMSFSPDSRLTTKALKMAWERRGKPSGVMFHSD
53098	GC_00003751	Human_Core	FDAARGOS80	X	X	COG2801	Transposase InsO and inactivated derivatives	MATLCHVFGVHRSSYKYRKNRPDKPDSRLAVLRSQVQELHGLSHGSEDARSIATMATHRGFRMERWLAGHLMRKLGLVSCQQPVHRYRRGGHEHIAIPNHLGRQFAVTVPDQVWCGDVTYIWTGKRRTYLAVVLDLFARKPVGWAMSFSPDSRLTTKALKMAWERRGKPSGVMFHSD
53099	GC_00003751	Human_Core	FDAARGOS81	X	X	COG2801	Transposase InsO and inactivated derivatives	MATLCHVFGVHRSSYKYRKNRPDKPDSRLAVLRSQVQELHGLSHGSEDARSIATMATHRGFRMERWLAGHLMRKLGLVSCQQPVHRYRRGGHEHIAIPNHLGRQFAVTVPDQVWCGDVTYIWTGKRRTYLAVVLDLFARKPVGWAMSFSPNSRLTTKALKMAWERRGKPSGVMFHSD
53100	GC_00003751	Human_Core	HI4320	X	X	COG2801	Transposase InsO and inactivated derivatives	MATLCHVFGVHRSSYKYRKNRPDKPDSRLAVLRSQVQELHGLSHGSEDARSIATMATHRGFRMERWLAGHLMRKLGLVSCQQPVHRYRRGGHEHIAIPNHLGRQFAVTVPDQVWCGDVTYIWTGKRRTYLAVVLDLFARKPVGWAMSFSPDSRLTTKALKMAWERRGKPSGVMFHSD
53101	GC_00003752	Human_Core	AOUC001					MPNWCSNRLDITLHNAADMPALKHWIYVDDGIPAWQTAIAQSLHLLLAGCAGILKPVRPLSFPPLPELTSYGATGPVSPGNTAFTHWVDLLMTAPDLTPSCCQQIHQWYQMWLSEGGAYHSWDSLTATQKARLSPLLSGSSFDWLNRFTGEDESRVATAWEDIQYLRSTGEAIPMDMRTLLPTSLAAELHGFNGCLWKTPEVIWRQARWQAFAPGNSTYHLYQCRYGVKWPNGSGFHCIDGGYATELSAEFDTPWGPPSAAVLCALSARFRCQVRHVYAEEGCGFCGYSEYDHGRLTDHESDEIEFSDEENEDGFQDVTGPDYILDSLPHYGG
53102	GC_00003752	Human_Core	ENT1157					MPNWCSNRLDITLHNAADMPALKHWIYADDGIPAWQTAIAQSLHLLLAGCAGILKPVRPLSFPPLPELTSYGATGPVSPGNTAFTHWVDLLMTAPDLTPSCCQQIHQWYQMWLSEGGAYHSWDSLTATQKARLSPLLSGSSFDWLNRFTGEDESRVATAWEDIQYLRSTGEAIPMDMRTLLPTSLAAELHGFNGCLWKTPEVIWRQARWQAFAPGNSTYHLYQCRYGVKWPNGSGFHCIDGGYATELSAEFDTPWGPPSAAVLCALSARFRCQVRHVYAEEGCGFCGYSEYDHGRLTDHESDEIEFSDEENEDGFQDVTGPDYILDSLPHYGG
53103	GC_00003752	Human_Core	FDAARGOS60					MPNWCSNRLDITLHNAADMPALKHWIYADDGIPAWQTAIAQSLHLLLAGCAGILKPVRPLSFPPLPELTSYGATGPVSPGNTAFTHWVDLLMTAPDLTPSCCQQIHQWYQMWLSEGGAYHSWDSLTATQKARLSPLLSGSSFDWLNRFTGEDESRVATAWEDIQYLRSTGEAIPMDMRTLLPTSLAAELHGFNGCLWKTPEVIWRQARWQAFAPGNSTYHLYQCRYGVKWPNGSGFHCIDGGYATELSAEFDTPWGPPSAAVLCALSARFRCQVRHVYAEEGCGFCGYSEYDHGRLTDHESDEIEFSDEENEDGFQDVTGPDYILDSLPHYGG
53104	GC_00003752	Human_Core	FDAARGOS67					MPNWCSNRLDITLHNAADMPALKHWIYADDGIPAWQTAIAQSLHLLLAGCAGILKPVRPLSFPPLPELTSYGATGPVSPGNTAFTHWVDLLMTAPDLTPSCCQQIHQWYQMWLSEGGACHSWDSLTATQKARLSPLLSGSSFDWLNRFTGEDESRVATAWEDIQYLRSTGEAIPMDMRTLLPTSLAAELHGFNGCLWKTPEVIWRQARWQAFAPGNSTYHLYQCRYGVKWPNGSGFHCIDGGYATELSAEFDTPWGPPSAAVLCALSARFRCQVRHVYAEEGCGFCGYSEYDHGRLTDHESDEIEFSDEENEDGFQDVTGPDYILDSLPHYGG
53105	GC_00003752	Human_Core	FDAARGOS80					MPNWCSNRLDITLHNAADMPALKHWIYADDGIPAWQTAIAQSLHLLLAGCAGILKPVRPLSFPPLPELTSYGATGPVSPGNTAFTHWVDLLMTAPDLTPSCCQQIHQWYQMWLSEGGAYHSWDSLTATQKARLSPLLSGSSFDWLNRFTGEDESRVATAWEDIQYLRSTGEAIPMDMRTLLPTSLAAELHGFNGCLWKTPEVIWRQARWQAFAPGNSTYHLYQCRYGVKWPNGSGFHCIDGGYATELSAEFDTPWGPPSAAVLCALSARFRCQVRHVYAEEGCGFCGYSEYDHGRLTDHESDEIEFSDEENEDGFQDVTGPDYILDSLPHYGG
53106	GC_00003752	Human_Core	FDAARGOS81					MPNWCSNRLDITLHNAADMPALKHWIYADDGIPAWQTAIAQSLHLLLAGCAGILKPVRPLSFPPLPELTSYGATGPVSPGNTAFTHWVDLLMTAPDLTPSCCQQIHQWYQMWLSEGGAYHSWDSLTATQKARLSPLLSGSSFDWLNRFTGEDESRVATAWEDIQYLRSTGEAIPMDMRTLLPTSLAAELHGFNGCLWKTPEVIWRQARWQAFAPGNSTYHLYQCRYGVKWPNGSGFHCIDGGYATELSAEFDTPWGPPSAAVLCALSARFRCQVRHVYAEEGCGFCGYSEYDHGRLTDHESDEIEFSDEENEDGFQDVTGPDYILDSLPHYGG
53107	GC_00003752	Human_Core	HI4320					MPNWCSNRLDITLHNAADMPALKHWIYADDGIPAWQTAIAQSLHLLLAGCAGILKPVRPLSFPPLPELTSYGATGPVSPGNTAFTHWVDLLMTAPDLTPSCCQQIHQWYQMWLSEGGAYHSWDSLTATQKARLSPLLSGSSFDWLNRFTGEDESRVATAWEDIQYLRSTGEAIPMDMRTLLPTSLAAELHGFNGCLWKTPEVIWRQARWQAFAPGNSTYHLYQCRYGVKWPNGSGFHCIDGGYATELSAEFDTPWGPPSAAVLCALSARFRCQVRHVYAEEGCGFCGYSEYDHGRLTDHESDEIEFSDEENEDGFQDVTGPDYILDSLPHYGG
53108	GC_00003753	Human_Core	AOUC001	Q	Q	COG1020|COG1020|COG1020|COG1020|COG3433	Non-ribosomal peptide synthetase component F|Non-ribosomal peptide synthetase component F|Non-ribosomal peptide synthetase component F|Non-ribosomal peptide synthetase component F|Aryl carrier domain	MKILSDINNIKELCSKQINIDKNKFSDKDNLIKLGLDSIGFMQCLYIFQKNGYAITLKDLYLNPTIKGWYKILKKSDINKKERKDNIYTHKTIKNAGEFSLTPIQHAYFVGRLNKQTLGGVACQIYQEFDGTPKFTPESLEKALVLLSKRHPMLNIVFHQQGTQFWSPNPNRKYVTYHDFSKLPKDEYEKKLLQLREKLSHQVLNVESGQLIDFHMISLPNNRYRLCTNIDMLIADGTSYSLLFTELCLLLSGEILPQLDEHYDFYHYLQDKKQYENKESAYQYWKNKIPNLPDSPLLPLYMDPEKINKIKIKRLSWTFSSKEWKNFSNLAKENNITPSIALATCFSSVLARWTGQNSLLLNFTLFDRKPLAPAVNNIIADFTNVILLEMKTDNRPLIS…
53109	GC_00003753	Human_Core	ENT1157	Q	Q	COG1020|COG1020|COG1020|COG1020|COG3433	Non-ribosomal peptide synthetase component F|Non-ribosomal peptide synthetase component F|Non-ribosomal peptide synthetase component F|Non-ribosomal peptide synthetase component F|Aryl carrier domain	MKILSDINNIKELCSKQINIDKNKFSDKDNLIKLGLDSIGFMQCLYIFQKNGYAITLKDLYLNPTIKGWYKILKKSDINKKERKDNIYTHKTIKNAGEFSLTPIQHAYFVGRLNKQTLGGVACQIYQEFDGIPKFTPESLEKALVLLSKRHPMLNIVFHQQGTQFWSPNPNRKYVTYHDFSKLPKDEYEKKLLQLREKLSHQVLNVESGQLIDFHMISLPNNRYRLCTNIDMLIADGTSYSLLFTELCLLLSGEILPQLDEHYDFYHYLQDKKQYENKESAYQYWKNKIPNLPDSPLLPLYMDPEKINKIKIKRLSWTFSSKEWKNFSNLAKENNITPSIALATCFSSVLARWTGQNSLLLNFTLFDRKPLAPAVNNIIADFTNVILLEMKTDNRPLIS…
53110	GC_00003753	Human_Core	FDAARGOS60	Q	Q	COG1020|COG1020|COG1020|COG1020|COG3433	Non-ribosomal peptide synthetase component F|Non-ribosomal peptide synthetase component F|Non-ribosomal peptide synthetase component F|Non-ribosomal peptide synthetase component F|Aryl carrier domain	MKILSDINNIKELCSKQINIDKNKFSDKDNLIKLGLDSIGFMQCLYIFQKNGYAITLKDLYLNPTIKGWYKILKKSDINKKERKDNIYTHKTIKNAGEFSLTPIQHAYFVGRLNKQTLGGVACQIYQEFDGTPKFTPESLEKALVLLSKRHPMLNIVFHQQGTQFWSPNPNRKYVTYHDFSKLPKDEYEKKLLQLREKLSHQVLNVESGQLIDFHMISLPNNRYRLCTNIDMLIADGTSYSLLFTELCLLLSGEILPQLDEHYDFYHYLQDKKQYENKESAYQYWKNKIPNLPDSPLLPLYMDPEKINKIKIKRLSWTFSSKEWKNFSNLAKENNITPSIALATCFSSVLARWTGQNSLLLNFTLFDRKPLAPAVNNIIADFTNVILLEMKTDNRPLIS…
53111	GC_00003753	Human_Core	FDAARGOS67	Q	Q	COG1020|COG1020|COG1020|COG1020|COG3433	Non-ribosomal peptide synthetase component F|Non-ribosomal peptide synthetase component F|Non-ribosomal peptide synthetase component F|Non-ribosomal peptide synthetase component F|Aryl carrier domain	MKILSDINNIKELCSKQINIDKNKFSDKDNLIKLGLDSIGFMQCLYIFQKNGYAITLKDLYLNPTIKGWYKILKKSDINKKERKDNIYTHKTIKNAGEFSLTPIQHAYFVGRLNKQTLGGVACQIYQEFDGTPKFTPESLEKALVLLSKRHPMLNIVFHQQGTQFWSPNPNRKYVTYHDFSKLPKDEYEKKLLQLREKLSHQVLNVESGQLIDFHMISLPNNRYRLCTNIDMLIADGTSYSLLFTELCLLLSGEILPQLDEHYDFYHYLQDKKQYENKESAYQYWKNKIPNLPDSPLLPLYMDPEKINKIKIKRLSWTFSSKEWKNFSNLAKENNITPSIALATCFSSVLARWTGQNSLLLNFTLFDRKPLAPAVNNIIADFTNVILLEMKTDNRPLIS…
53112	GC_00003753	Human_Core	FDAARGOS80	Q	Q	COG1020|COG1020|COG1020|COG1020|COG3433	Non-ribosomal peptide synthetase component F|Non-ribosomal peptide synthetase component F|Non-ribosomal peptide synthetase component F|Non-ribosomal peptide synthetase component F|Aryl carrier domain	MKILSDINNIKELCSKQINIDKNKFSDKDNLIKLGLDSIGFMQCLYIFQKNGYAITLKDLYLNPTIKGWYKILKKSDINKKERKDNIYTHKTIKNAGEFSLTPIQHAYFVGRLNKQTLGGVACQIYQEFDGTPKFTPESLEKALVLLSKRHPMLNIVFHQQGTQFWSPNPNRKYVTYHDFSKLPKDEYEKKLLQLREKLSHQVLNVESGQLIDFHMISLPNNRYRLCTNIDMLIADGTSYSLLFTELCLLLSGEILPQLDEHYDFYHYLQDKKQYENKESAYQYWKNKIPNLPDSPLLPLYMDPEKINKIKIKRLSWTFSSKEWKNFSNLAKENNITPSIALATCFSSVLARWTGQNSLLLNFTLFDRKPLAPAVNNIIADFTNVILLEMKTDNRPLIS…
53113	GC_00003753	Human_Core	FDAARGOS81	Q	Q	COG1020|COG1020|COG1020|COG1020|COG3433	Non-ribosomal peptide synthetase component F|Non-ribosomal peptide synthetase component F|Non-ribosomal peptide synthetase component F|Non-ribosomal peptide synthetase component F|Aryl carrier domain	MKILSDINNIKELCSKQINIDKNKFSDKDNLIKLGLDSIGFMQCLYIFQKNGYAITLKDLYLNPTIKGWYKILKKSDINKKERKDNIYTHKTIKNAGEFSLTPIQHAYFVGRLNKQTLGGVACQIYQEFDGTPKFTPESLEKALVLLSKRHPMLNIVFHQQGTQFWSPNPNRKYVTYHDFSKLPKDEYEKKLLQLREKLSHQVLNVESGQLIDFHMISLPNNRYRLCTNIDMLIADGTSYSLLFTELCLLLSGEILPQLDEHYDFYHYLQDKKQYENKESAYQYWKNKIPNLPDSPLLPLYMDPEKINKIKIKRLSWTFSSKEWKNFSNLAKENNITPSIALATCFSSVLARWTGQNSLLLNFTLFDRKPLAPAVNNIIADFTNVILLEMKTDNRPLIS…
53114	GC_00003753	Human_Core	HI4320	Q	Q	COG1020|COG1020|COG1020|COG1020|COG3433	Non-ribosomal peptide synthetase component F|Non-ribosomal peptide synthetase component F|Non-ribosomal peptide synthetase component F|Non-ribosomal peptide synthetase component F|Aryl carrier domain	MKILSDINNIKELCSKQINIDKNKFSDKDNLIKLGLDSIGFMQCLYIFQKNGYAITLKDLYLNPTIKGWYKILKKSDINKKERKDNIYTHKTIKNAGEFSLTPIQHAYFVGRLNKQTLGGVACQIYQEFDGTPKFTPESLEKALVLLSKRHPMLNIVFHQQGTQFWSPNPNRKYVTYHDFSKLPKDEYEKKLLQLREKLSHQVLNVESGQLIDFHMISLPNNRYRLCTNIDMLIADGTSYSLLFTELCLLLSGEILPQLDEHYDFYHYLQDKKQYENKESAYQYWKNKIPNLPDSPLLPLYMDPEKINKIKIKRLSWTFSSKEWKNFSNLAKENNITPSIALATCFSSVLARWTGQNSLLLNFTLFDRKPLAPAVNNIIADFTNVILLEMKTDNRPLIS…
53115	GC_00003754	Human_Core	AOUC001	X	X	COG2801	Transposase InsO and inactivated derivatives	MRKACFTEHQIIAVIKSVETGRTVKVDDFNRETLSIKIILNLPDLRMIRVLDRIAANCGYPIMLHMNNGPEFISLILAEWAEKHAVKRDLIQPGKPTQDTFIEYFNRTYRTYAIFIYS
53116	GC_00003754	Human_Core	ENT1157	X	X	COG2801	Transposase InsO and inactivated derivatives	MRKACFTEHQIIAVIKSVETGRTVKVDDFNRETLSIKIILNLPDLRMIRVLDRIAANCGYPIMLNMNNGPEFISLILAEWAEKHAVKRDFIQPGKPTQDTFIEYFNRTYRTYAIFIYS
53117	GC_00003754	Human_Core	FDAARGOS60	X	X	COG2801	Transposase InsO and inactivated derivatives	MRKACFTEHQIIAVIKSVETGRTVKVDDFNRETLSIKIILNLPDLRMIRVLDRIAANCGYPIMLHMNNGPEFISLILAEWAEKHAVKRDLIQPGKPTQDTFIEYFNRTYRTYAIFIYS
53118	GC_00003754	Human_Core	FDAARGOS67	X	X	COG2801	Transposase InsO and inactivated derivatives	MRKACFTEHQIIAVIKSVETGRTVKVDDFNRETLSIKIILNLPDLRMIRVLDRIAANCGYPIMLHMNNGPEFISLILAEWAEKHAVKRDLIQPGKPTQDTFIEYFNRTYRTYAIFIYS
53119	GC_00003754	Human_Core	FDAARGOS80	X	X	COG2801	Transposase InsO and inactivated derivatives	MRKACFTEHQIIAVIKSVETGRTVKVDDFNRETLSIKIILNLPDLRMIRVLDRIAANCGYLIMLHMNNGPEFISLILAEWAEKHAVKRDLIQPGKPTQDTFIEYFNRTYRTYAIFIYS
53120	GC_00003754	Human_Core	FDAARGOS81	X	X	COG2801	Transposase InsO and inactivated derivatives	MRKACFTEHQIIAVIKSVETGRTVKVDDFNRETLSIKIILNLPDLRMIRVLDRIAANCGYPIMLHMNNGPEFISLILAEWAEKHAVKRDLIQPGKPTQDTFIEYFNRTYRTYAIFIYS
53121	GC_00003754	Human_Core	HI4320	X	X	COG2801	Transposase InsO and inactivated derivatives	MRKACFTEHQIIAVIKSVETGRTVKVDDFNRETLSIKIILNLPDLRMIRVLDRIAANCGYPIMLHMNNGPEFISLILAEWAEKHAVKRDLIQPGKPTQDTFIEYFNRTYRTYAIFIYS
53122	GC_00003755	Human_Core	AOUC001	V	V	COG3657	Putative component of the toxin-antitoxin plasmid stabilization module	MPYKIVRYQDRNQKVPYREWIQKLRKRDPQAAAKIEVRVTRACYGNFADHKFVRDGVWALRINFGQGYRVYYSIENEFIILLLVGGNKSTQQADIDKAVNYLEDYHVRMKNDQ
53123	GC_00003755	Human_Core	ENT1157	V	V	COG3657	Putative component of the toxin-antitoxin plasmid stabilization module	MPYKIVRYQDRNQKVPYREWIQKLRKRDPQAAAKIEVRVTRACYGNFADHKFVRDGVWALRINFGQGYRVYYSIENEFIILLLVGGNKSTQQADIDKAVNYLEDYHVRMKNDQ
53124	GC_00003755	Human_Core	FDAARGOS60	V	V	COG3657	Putative component of the toxin-antitoxin plasmid stabilization module	MPYKIVRYQDRNQKVPYREWIQKLRKRDPQAAAKIEVQVTRACYGNFADHKFVRDGVWALRINFGQGYRVYYSIENEFIILLLVGGNKSTQQADIDKAVNYLEDYHVRMKNDQ
53125	GC_00003755	Human_Core	FDAARGOS67	V	V	COG3657	Putative component of the toxin-antitoxin plasmid stabilization module	MPYKIVRYQDRNQKVPYREWIQKLRKRDPQAAAKIEVQVTRACYGNFADHKFVRDGVWALRINFGQGYRVYYSIENEFIILLLVGGNKSTQQADIDKAVNYLEDYHVRMKNDQ
53126	GC_00003755	Human_Core	FDAARGOS80	V	V	COG3657	Putative component of the toxin-antitoxin plasmid stabilization module	MPYKIVRYQDRNQKVPYREWIQKLRKRDPQAAAKIEVQVTRACYGNFADHKFVRDGVWALRINFGQGYRVYYSIENEFIILLLVGGNKSTQQADIDKAVNYLEDYHVRMKNDQ
53127	GC_00003755	Human_Core	FDAARGOS81	V	V	COG3657	Putative component of the toxin-antitoxin plasmid stabilization module	MPYKIVRYQDRNQKVPYREWIQKLRKRDPQAAAKIEVQVTRACYGNFADHKFVRDGVWALRINFGQGYRVYYSIENEFIILLLVGGNKSTQQADIDKAVNYLEDYHVRMKNDQ
53128	GC_00003755	Human_Core	HI4320	V	V	COG3657	Putative component of the toxin-antitoxin plasmid stabilization module	MPYKIVRYQDRNQKVPYREWIQKLRKRDPQAAAKIEVQVTRACYGNFADHKFVRDGVWALRINFGQGYRVYYSIENEFIILLLVGGNKSTQQADIDKAVNYLEDYHVRMKNDQ
53143	GC_00003758	Human_Core	AOUC001					MGYTHYFTQKQSVDPLMWQNFREHLDKLYHHYLANPISAEQICGGYPDKPIVLCDGLEEKRLNDGSLFTDDGEALCFNGNAADDMNHETFIVQREIPVEDYWDFCKTAYKPYDVFVVAALLLLYNLCPGYFSVSSDGDIRDWQPVLDYVSQVFPYLILTLPEGIGLPEAG
53144	GC_00003758	Human_Core	ENT1157					MGYTHYFTQKQSVDPLMWQNFRKHLDKLYHHYLANPISAEQICGGYPDKPIVLCDGLEENRLNDGSLFTDDGEALCFNGNAADDMNHETFIVQREIPVEDYWDFCKTAYKPYDVFVVAALLLLYNLCPGYFSVSSDGDIRDWQPVLDYVSQVFPYLILTLPEGIGLPEAG
53145	GC_00003758	Human_Core	FDAARGOS60					MGYTHYFTQKQSVDPLMWQNFREHLDKLYHHYLANPISAEQICGGYPDKPIVLCDGLEEKRLNDGSLFTDDGEALCFNGNAADDMNHETFIVQREIPVEDYWDFCKTAYKPYDVFVVAALLLLYNLCPGYFSVSSDGDIRDWQPVLDYVSQVFPYLILTLPEGIGLPEAG
53146	GC_00003758	Human_Core	FDAARGOS67					MGYTHYFTQKQSVDPLMWQNFREHLDKLYHHYLANPISAEQICGGYPDKPIVLCDGLEEKRLNDGSLFTDDGEALCFNGNAADDMNHETFIVQREIPVEDYWDFCKTAYKPYDVFVVAALLLLYNLCPGYFSVSSDGDIRDWQPVLDYVSQVFPYLILTLPEGIGLPEAG
53147	GC_00003758	Human_Core	FDAARGOS80					MGYTHYFTQKQSVDPLMWQNFREHLDKLYHHYLANPISAEQICGGYPDKPIVLCDGLEEKRLNDGSLFTDDGEALCFNGNAADDMNHETFIVQREIPVEDYGDFCKTAYKPYDVFVVAALLLLYNLCPGYFSVSSDGDIRDWQPVLDYVSQVFPYLILTLPEGIGLPEAG
53148	GC_00003758	Human_Core	FDAARGOS81					MGYTHYFTQKQSVDPLMWQNFREHLDKLYHHYLANPISAEQICGGYPDKPIVLCDGLEEKRLNDGSLFTDDGEALCFNGNAADDMNHETFIVQREIPVEDYWDFCKTAYKPYDVFVVAALLLLYNLCPGYFSVSSDGDIRDWQPVLDYVSQVFPYLILTLPEGIGLPEAG
53149	GC_00003758	Human_Core	HI4320					MGYTHYFTQKQSVDPLMWQNFREHLDKLYHHYLANPISAEQICGGYPDKPIVLCDGLEEKRLNDGSLFTDDGEALCFNGNAADDMNHETFIVQREIPVEDYWDFCKTAYKPYDVFVVAALLLLYNLCPGYFSVSSDGDIRDWQPVLDYVSQVFPYLILTLPEGIGLPEAG
53164	GC_00003761	Human_Core	AOUC001	K	K	COG0789	DNA-binding transcriptional regulator, MerR family	MNIGQAAKKSGISSKMIRYYEQIGLIPKAIRTDGGYRDYNDSDVDCFRFIRHSRALGFSTEQISTLLVLWNNRERTSADVKAIALSHIDELNRKIAQLQRMTQTLSHLAQECQGDNNPDCPIIAKLVEPQTGTEH
53165	GC_00003761	Human_Core	ENT1157	K	K	COG0789	DNA-binding transcriptional regulator, MerR family	MNIGQAAKKSGISSKMIRYYEQIGLIPKAIRTDGGYRDYNDSDVDCFRFIRHSRALGFSTEQISTLLVLWNNRERTSADVKAIALSHIDELNRKIAQLQRMTQTLSHLAQECQGDNNPDCPIIAKLVEPQTGTEH
53166	GC_00003761	Human_Core	FDAARGOS60	K	K	COG0789	DNA-binding transcriptional regulator, MerR family	MNIGQAAKKSGISSKMIRYYEQIGLIPKAIRTDGGYRDYNDSDVDCFRFIRHSRALGFSTEQISTLLVLWNNRERTSADVKAIALSHIDELNRKIAQLQRMTQTLSHLAQECQGDNNPDCPIIAKLVEPQTGTEY
53167	GC_00003761	Human_Core	FDAARGOS67	K	K	COG0789	DNA-binding transcriptional regulator, MerR family	MNIGQAAKKSGISSKMIRYYEQIGLIPKAIRTDGGYRDYNDSDVDCFRFIRHSRALGFSTEQISTLLVLWNNRERTSADVKAIALSHIDELNRKIAQLQRMTQTLSYLAQECQGDNNPDCPIIAKLVEPQTGTEH
53168	GC_00003761	Human_Core	FDAARGOS80	K	K	COG0789	DNA-binding transcriptional regulator, MerR family	MNIGQAAKKSGISSKMIRYYEQIGLIPKAIRTDGGYRDYNDSDVDCFRFIRHSRALGFSTEQISTLLVLWNNRERTSADVKAIALSHIDELNRKIAQLQRMTQTLSHLAQECQGDNNPDCPIIAKLVEPQTGTEH
53169	GC_00003761	Human_Core	FDAARGOS81	K	K	COG0789	DNA-binding transcriptional regulator, MerR family	MNIGQAAKKSGISSKMIRYYEQIGLIPKAIRTDGGYRDYNDSDVDCFRFIRHSRALGFSTEQISTLLVLWNNRERTSADVKAIALSHIDELNRKIAQLQRMTQTLSHLAQECQGDNNPDCPIIAKLVEPQTGTEH
53170	GC_00003761	Human_Core	HI4320	K	K	COG0789	DNA-binding transcriptional regulator, MerR family	MNIGQAAKKSGISSKMIRYYEQIGLIPKAIRTDGGYRDYNDSDVDCFRFIRHSRALGFSTEQISTLLVLWNNRERTSADVKAIALSHIDELNRKIAQLQRMTQTLSHLAQECQGDNNPDCPIIAKLVEPQTGTEH
53220	GC_00003769	Human_Core	AOUC001	G	G	COG1082	Sugar phosphate isomerase/epimerase	MKLGIETESYHLFFQQGVMDVFDFINKATELGLDGVELNIIPDEGLHPEFGVLTSDSPEYLAKVRQAIEDKNLYCELDTRFTTPKALTKAIDIARGIGADVIRTYMFRRGQYNPKQYPKIIQDIKSIVPLLKKYRIRLAIENHEDETADEILNIVKNVDSIWVGAHCDIGNGMMAWEDPIVTVSKLAPYTYSTHFKDHIVTHDDETLVITGMPLGEGSIDIDECFRLLVEHSPVTRINLENCFPYTSHFARDKGTGGVFELSGSFEVKSPPFDTQLINPLEYYYPAKISPVALKTLMDAQERCVQVSVNKLKELRKKYCY
53221	GC_00003769	Human_Core	ENT1157	G	G	COG1082	Sugar phosphate isomerase/epimerase	MKLGIETESYHLFFQQGVMDVFDFINKATELGLDGVELNIIPDEGLHPEFGVLTSDSPEYLAKVRQAIEDKNLYCELDTRFTTPKALTKAIDIARGIGADVIRTYMFRRGQYNPKQYPKIIQDIKSIVPLLKKYRIRLAIENHEDETADEILNIVKNVDSIWVGAHCDIGNGMMAWEDPIVTVSKLAPYTYSTHFKDHIVTHDDETLVITGMPLGEGSIDIDECFRLLVEHSPVTRINLENCFPYTSHFARDKGTGGVFELSGSFEVKSPPFDTQLINPLEYYYPAKISPVALKTLMDAQERCVQVSVNKLKELRKKYCY
53222	GC_00003769	Human_Core	FDAARGOS60	G	G	COG1082	Sugar phosphate isomerase/epimerase	MKLGIETESYHLFFQQGVMDVFDFINKATELGLDGVELNIIPDEGLHPEFGVLTSDSPEYLAKVRQAIEDKNLYCELDTRFTTPKALTKAIDIARGIGADVIRTYMFRRGQYNPKQYPKIIQDIKSIVPLLKKYRIRLAIENHEDETADEILNIVKDIDSIWVGAHCDIGNGMMAWEDPIVTVSKLAPYTYSTHFKDHIVTHDDETLVITGMPLGEGSIDIDECFRLLVEHSPVTRINLENCFPYTSHFARDKGTGGVFELSGSFEVKSPPFDTQLINPLEYYYPAKISPVALKTLMDAQERCVQVSVNKLKELRKKYCY
53223	GC_00003769	Human_Core	FDAARGOS67	G	G	COG1082	Sugar phosphate isomerase/epimerase	MKLGIETESYHLFFQQGVMDVFDFINKATELGLDGVELNIIPDEGLHPEFGVLTSDSPEYLAKVRQAIEDKNLYCELDTRFTTPKALTKAIDIARGIGADVIRTYMFRRGQYNPKQYPKIIQDIKSIVPLLKKYRIRLAIENHEDETADEILNIVKDIDSIWVGAHCDIGNGMMAWEDPIVTVSKLAPYTYSTHFKDHIVTHDDETLVITGMPLGEGSIDIDECFRLLVEHSPVTRINLENCFPYTSHFARDKGTGGVFELSGSFEVKSPPFDTQLINPLEYYYPAKISPVALKTLMDAQERCVQVSVNKLKELRKKYCY
53224	GC_00003769	Human_Core	FDAARGOS80	G	G	COG1082	Sugar phosphate isomerase/epimerase	MKLGIETESYHLFFQQGVMDVFDFINKATELGLDGVELNIIPDEGLHPEFGVLTSDSPEYLAKVRQAIEDKNLYCELDTRFTTPKALTKAIDIARGIGADVIRTYMFRRGQYNPKQYPKIIQDIKSIVPLLKKYRIRLAIENHEDETADEILNIVKNVDSIWVGAHCDIGNGMMAWEDPIVTVSKLAPYTYSTHFKDHIVTHDDETLVITGMPLGEGSIDIDECFRLLVEHSPVTRINLENCFPYTSHFARDKGTGGVFELSGSFEVKSPPFDTQLINPLEYYYPAKISPVALKTLMDAQERCVQVSVNKLKELRKKYCY
53225	GC_00003769	Human_Core	FDAARGOS81	G	G	COG1082	Sugar phosphate isomerase/epimerase	MKLGIETESYHLFFQQGVMDVFDFINKATELGLDGVELNIIPDEGLHPEFGVLTSDSPEYLAKVRQAIEDKNLYCELDTRFTTPKALTKAIDIARGIGADVIRTYMFRRGQYNPKQYPKIIQDIKSIVPLLKKYRIRLAIENHEDETADEILNIVKNVDSIWVGAHCDIGNGMMAWEDPIVTVSKLAPYTYSTHFKDHIVTHDDETLVITGMPLGEGSIDIDECFRLLVEHSPVTRINLENCFPYTSHFARDKGTGGVFELSGSFEVKSPPFDTQLINPLEYYYPAKISPVALKTLMDAQERCVQVSVNKLKELRKKYCY
53226	GC_00003769	Human_Core	HI4320	G	G	COG1082	Sugar phosphate isomerase/epimerase	MKLGIETESYHLFFQQGVMDVFDFINKATELGLDGVELNIIPDEGLHPEFGVLTSDSPEYLAKVRQAIEDKNLYCELDTRFTTPKALTKAIDIARGIGADVIRTYMFRRGQYNPKQYPKIIQDIKSIVPLLKKYRIRLAIENHEDETADEILNIVKDIDSIWVGAHCDIGNGMMAWEDPIVTVSKLAPYTYSTHFKDHIVTHDDETLVITGMPLGEGSIDIDECFRLLVEHSPVTRINLENCFPYTSHFARDKGTGGVFELSGSFEVKSPPFDTQLINPLEYYYPAKISPVALKTLMDAQERCVQVSVNKLKELRKKYCY
53227	GC_00003770	Human_Core	AOUC001	N	N	COG3539	Pilin (type 1 fimbria component protein)	MKRKVIALATILSAAFAGSSMAYDGTITFTGKVVDQTCSVDTQSKNLAVILPTVSVATLNNVATTAGLTPFTIKLTGCSTDKDGAKNVKVYFEPSADTDLTTHNLKNTATGTKANNVQVQLLNSDAATTIQLGTDSATQDVHPVQIDNANVNLPYFAQYYATGQSTAGDVKATVNYTIAYE
53228	GC_00003770	Human_Core	ENT1157	N	N	COG3539	Pilin (type 1 fimbria component protein)	MKRKVIALATILSAAFAGSSMAYDGTITFTGKVVDQTCSVDTQSKNLAVILPTVSVATLNNVATTAGLTPFTIKLTGCSTDKDGAKNVKVYFEPSADTDLTTHNLKNTATGTKANNVQVQLLNSDAATTIQLGTDVNSQNVQEVQIDNADVNLPYFAQYYATGSSTAGDVKATVHYTIAYE
53229	GC_00003770	Human_Core	FDAARGOS60	N	N	COG3539	Pilin (type 1 fimbria component protein)	MKRKVIALATILSAAFAGSSMAYDGTITFTGKVVDQTCSVDTQSKNLAVILPTVSVATLNNVATTAGLTPFTIKLTGCSTDKDGAKNVKVYFEPSADTDLTTHNLKNTATGTKANNVQVQLLNSDAATTIQLGTDVNSQNVQEVQIDNADVNLPYFAQYYATGSSTAGDVKATVHYTIAYE
53230	GC_00003770	Human_Core	FDAARGOS67	N	N	COG3539	Pilin (type 1 fimbria component protein)	MKRKVIALATILSAAFAGSSMAYDGTITFTGKVVDQTCSVDTQSKNLAVILPTVSVATLNNVATTAGLTPFTIKLTGCSTDKDGAKNVKVYFEPSADTDLTTHNLKNTATGTKANNVQVQLLNSDAATTIQLGTDVNSQNVQEVQIDNADVNLPYFAQYYATGSSTAGDVKATVHYTIAYE
53231	GC_00003770	Human_Core	FDAARGOS80	N	N	COG3539	Pilin (type 1 fimbria component protein)	MKRKVIALATILSAAFAGSSMAYDGTITFTGKVVAQTCSVNTNDKNLAVTLPTVSTTTLNENAATAGLTPFTIHLTGCAVGMDGAQSVKTYFEPSSDIDVTTHNLKNTAQ-TKADNVQVQLLNSDAATTIQLGTDSATQDVHPVQIDNANVNLPYFAQYYATGQSTAGDVKATVHYTIAYE
53232	GC_00003770	Human_Core	FDAARGOS81	N	N	COG3539	Pilin (type 1 fimbria component protein)	MKRKVIALATILSAAFASSSMAYDGTITFTGKVVAQTCSVNTNDKNLAVTLPTVSTTTLNENAATAGLTPFTIHLTGCAIGMDGAQSVKTYFEPSSDIDVTTHNLKNTAQ-TKADNVQVQLLNSDAATTIQLGTDSATQDVHPVQIDNANVNLPYFAQYYATGQSTAGDVKATVHYTIAYE
53233	GC_00003770	Human_Core	HI4320	N	N	COG3539	Pilin (type 1 fimbria component protein)	MKRKVIALATILSAAFAGSSMAYDGTITFTGKVVDQTCSVDTQSKNLAVILPTVSVATLNNVATTAGLTPFTIKLTGCSTDKDGAKNVKVYFEPSADTDLTTHNLKNTATGTKANNVQVQLLNSDAATTIQLGTDVNSQNVQEVQIDNADVNLPYFAQYYATGSSTAGDVKATVHYTIAYE
53248	GC_00003773	Human_Core	AOUC001					MNSVIQKRTSQQLSVERVAVLERMTVLTKELVNELAEKKSLASALKMSDNELAQLIFETQLIRSSAISPREQSKIARLNEGAIKFSERLKELGGTCRASQAAAILGVKRQTINNRLKANKLLAVKVGGEYRLPIFQFDGNRLVDGLDEILILLDSLSSTTKVSFLTSMYFFEDEQDINVIDALKKYGRMSEQMQEIIHQAKLFGKHISN
53249	GC_00003773	Human_Core	ENT1157					MNSVIQKRTSQQLSVERVAVLERMTVLTKELVNELAEKKSLASALKMSDNELAQLIFETQLIRSSAISPREQRKIARLNEGAIKFSERLKELGGTCRASQAAAILGVKRQTINNRLKANKLLAVKVGGEYRLPIFQFDGNRLVDGLDEILILLDSLSSTTKVSFLTSMYFFEDEQDINVIDALKKYGRMSEQMQEIIHQAKLFGKHISN
53250	GC_00003773	Human_Core	FDAARGOS60					MNSVIQKRTSQQLSVERVAVLERMTVLTKELVNELAEKKSLASALKMSDNELAQLIFETQLIRSSAISPREQSKIARLNEGAIKFSERLKELGGTCRASQAAAILGVKRQTINNRLKANKLLAVKVGGEYRLPIFQFDGNRLVDGLDEILILLDSLSSTTKVSFLTSMYFFEDEQDINVIDALKKYGRMSEQMQEIIHQAKLFGKHISN
53251	GC_00003773	Human_Core	FDAARGOS67					MNSVIQKRTSQQLSVERVAVLERMTVLTKELVNELAEKKSLASALKMSDNELAQLIFETQLIRSSAISPREQRKIARLNEGAIKFSERLKELGGTCRASQAAAILGVKRQTINNRLKANKLLAVKVGGEYRLPIFQFDGNRLVDGLDEILILLDSLSSTTKVSFLTSMYFFEDEQDINVIDALKKYGRMSEQMQEIIHQAKLFGKHISN
53252	GC_00003773	Human_Core	FDAARGOS80					MNSVIQKRTSQQLSVERVAVLERMTVLTKELVNELAEKKSLASALKMSDNELAQLIFETQLIRSSAISPREQRKIARLNEGAIKFSERLKELGGTCRASQAAAILGVKRQTINNRLKANKLLAVKVGGEYRLPIFQFDGNRLVDGLDEILILLDSLSSTTKVSFLTSMYFFEDEQDINVIDALKKYGRMSEQMQEIIHQAKLFGKHISN
53253	GC_00003773	Human_Core	FDAARGOS81					MNSVIQKRTSQQLSVERVAVLERMTVLTKELVNELAEKKSLASALKMSDNELAQLIFETQLIRSSAISPREQRKIARLNEGAIKFSERLKELGGTCRASQAAAILGVKRQTINNRLKANKLLAVKVGGEYRLPIFQFDGNRLVDGLDEILILLDSLSSTTKVSFLTSMYFFEDEQDINVIDALKKYGRMSEQMQEIIHQAKLFGKHISN
53254	GC_00003773	Human_Core	HI4320					MNSVIQKRTSQQLSVERVAVLERMTVLTKELVNELAEKKSLASALKMSDNELAQLIFETQLIRSSAISPREQRKIARLNEGAIKFSERLKELGGTCRASQAAAILGVKRQTINNRLKANKLLAVKMGGEYRLPIFQFDGNRLVDGLDEILILLDGLSSTTKVSFLTSMYFFEDEQDINVIDALKKYGRMSEQMQEIIHQAKLFGKHISN
53276	GC_00003777	Human_Core	AOUC001					MPIIKKTISGVDLRASFYLTSQSLGYPSNKQAILMADIATLIAKWRNGLEVEIYTENYEFRYGRIKSSRFNASGEESVYYATYFHTRAKPKDNDPFLIITFDPVVGQDDFMFIETIIDHRTYFGSPGAGKTKSHIERRSSDLKRRIENGKKISSEPSSSVQNVNKNNNDSPDQENK
53277	GC_00003777	Human_Core	ENT1157					MPIIKKPISGVDLRASFYLTSQSLGYPSNKQAILMADIATLIAKWRNGLEVEIYTENYEFRYGRIKSSRFNASGEESVYYATYFHTRAKPKDNDPFLIITFDPVVGQDDFMFIETIIDHRTYFGSPGAGKTKSHIERRSSDLKRRIENGKKISSEPSSSVQNVNKNNNDSPDQENK
53278	GC_00003777	Human_Core	FDAARGOS60					MPIIKKPISGVDLRASFYLTSQSLGYPSNKQAILMADIATLIAKWRNGLEVEIYTENYEFRYGRIKSSRFNASGEESVYYATYFHTRAKPKDNDPFLIITFDPVVGQDDFMFIETIIDHRTYFGSPGAGKTKSHIERRSSDLKRRIENGKKISSEPSSSVQNVNKNNNDSPDQENK
53279	GC_00003777	Human_Core	FDAARGOS67					MPIIKKPISGVDLRASFYLTSQSLGYPSNKQAILMADIATLIAKWRNGLEVEIYTENYEFRYGRIKSSRFNASGEESVYYATYFHTRAKPKDNDPLLIITFDPVVGQDDFMFIETIIDHRTYFGSPGAGKTKSHIERRSSDLKRRIENGKKISSEPSSSVQNVNKNNNDSPDQENK
53280	GC_00003777	Human_Core	FDAARGOS80					MPIIKKPISGVDLRASFYLTSQSLGYPSNKQAILMADIATLIAKWRNGLEVEIYTENYEFRYGRIKSSRFNASGEESVYYATYFHTRAKPKDNDPFLIITFDPVVGQDDFMFIETIIDHRTYFGSPGAGKTKSHIERRSSDLKRRIENGKKISSEPSSSVQNVNKNNNDSPDQENK
53281	GC_00003777	Human_Core	FDAARGOS81					MPIIKKPISGVDLRASFYLTSQSLGYPSNKQAILMADIATLIAKWRNGLEVEIYTENYEFRYGRIKSSRFNASGEESVYYATYFHTRAKPKDNDPLLIITFDPVVGQDEFMFIETIIDHRTYFGSPGAGKTKSHIERRSSDLKRRIENGKKISSEPSSSVQNVNKNNNDSPDQENK
53282	GC_00003777	Human_Core	HI4320					MPIIKKPISGVDLRASFYLTSQSLGYPSNKQAILMADIATLIAKWRNGLEVEIYTENYEFRYGRIKSSRFNASGEESVYYATYFHTRAKPKDNDPLLIITFDPVVGQDDFMFIETIIDHRTYFGSPGADKTKSHIERRSSDLKRRIENGKKISSEPSSSVQNVNKNNNDSPDQENK
53297	GC_00003780	Human_Core	AOUC001					MRDMQEVLSRWGAWSANEGNSIDYSSIAAGFKGLIPSSRRSQEQCSDDDGLKINKAVLHLKINNSYLFQLVIMYYVKNYPLRSMASKLGISHNEVAKRLQAAEGFIEGCLSVDNVKLDMDKIIKKYPIYSLA
53298	GC_00003780	Human_Core	ENT1157					MRDMQEVLSRWGAWSANEGNSIDYSSIAAGFKGLIPSSRRSREQCSDDDGLKINKAILHLKVNNSYLFQLVIMYYVKNYPLRSMASKLGISHNEVAKRLQTAEGFIEGCLSVDNVKLDMDKIIRKHHIYSLA
53299	GC_00003780	Human_Core	FDAARGOS60					MRDMQEVLLRWGAWSANEGNSIDYSSIAAGFKGLIPSSRRSREQCSDDDGLKINKAVLHLKVNNSYLFQLVIMYYVKNYPLRSMASKLGISHNEVAKRLQTAEGFIEGCLSVDNVKLDMDKIIRKYHIYSLA
53300	GC_00003780	Human_Core	FDAARGOS67					MRDMQEVLSRWGAWSANEGNSIDYSSIAAGFKGLIPSSRRSQEQCSDDDGLKINKAVLHLKINNSYLFQLVIMYYVKNYPLRSMASKLGISHNEVAKRLQAAEGFIEGCLSVDNVKLDMDKIIKKYPIYSLA
53301	GC_00003780	Human_Core	FDAARGOS80					MRDMQEVLSRWGAWSANEGNSIDYSSIAAGFKGLIPSSRRSQEQCSDDDGLKINKAVLHLKINNSYLFQLVIMYYVKNYPLRSMASKLGISHNEVAKRLQAAEGFIEGCLSVDNVKLDMDKIIRKHHIYSLA
53302	GC_00003780	Human_Core	FDAARGOS81					MRDMQEVLSRWGAWSANEGNSIDYSSIAAGFKGLIPSSRRSQEQCSDDDGLKINKAVLHLKINNSYLFQLVIMYYVKNYPLRSMASKLGISHNEVAKRLQAAEGFIEGCLSVDNVKLDMDKIIKKYPIYSLA
53303	GC_00003780	Human_Core	HI4320					MRDMQEVLSRWGAWSANEGNSIDYSSIAAGFKGLIPSSRRSREQCSDDDGLKINKAVLHLKVNNSYLFQLVIMYYVKNYPLRSMASKLGISHNEVAKRLQTAEGFIEGCLSVDNVKLDMDKIIRKHSIYSLV
53325	GC_00003784	Human_Core	AOUC001	U|W	U|W	COG5295	Autotransporter adhesin	MNYNKLFLISFSLIYSANVFSNTDSPLPMDNLS-------------------------PSMTFSPPVISPSPLPTDNPSQLGNGSMVESSVDIPPTSTAYLPQPPLMPHLPQPPLMGYRAPTIGNTSGYRTQFPNTDANPIKTIKAIK---TYLDMTDHATDYHSKLIGEYISAFISISRPSTSTSSENILVSLSKPFFDHMSKAIDVDSDEDGSMLVDKSKKDIARTMSSYLESLEAGFLETMN------DENTSEIRLTQMALLHQIQDFKNIVDESIEKGTSFTIVANQDLETAEPLTEIQMITKRLSQPVTRVDIANAYVLLSGKIDNEVGAIANQQQITTETLTLQDNKITKVESDVKKNEGNIAVNREGITKVESIVEKNKEDIQTNKEDIQT…
53326	GC_00003784	Human_Core	ENT1157	U|W	U|W	COG5295	Autotransporter adhesin	MNYNKLFLISFSLIYSANVFSNTDSPLPMDNLS-------------------------PSMTFSPPVISPSPLPTDNPSQLGNGSMVESSVDIPPTSTAYLPQPPLMPHLPQPPLMGYRAPTIGNTSGYRTQFPNTDANPIKTIKAIK---TYLDMTDHATDYHSKLIGEYISAFISISRPSTSTSSENILVSLSKPFFDHMSKAIDVDSDEDGSMLVDKSKKDIARTMSSYLESLEAGFLETMN------DENTSEIRLTQMALLHQIQDFKNIVDESIEKGTSFTIVANQDLETAEPLTEIQMITKRLSQPVTRVDIANAYVLLSGKIDNEVGAIANQQQITTETLTLQDNKITKVESDVKKNEGNIAVNREGITKVESIVEKNKEDIQTNKEDIQT…
53327	GC_00003784	Human_Core	FDAARGOS60	U|W	U|W	COG5295	Autotransporter adhesin	MNYNKLFLISLSLIYSANVFSNTDSLSPMDNLS-------------------------PSMTFSPPVISPSPLPTGNPSQLGNGSMVESSVGIPPTSTT---------HLPQPPLIGYGAPTIGNTSGYRTQFPNTDANPIKTIKAIK---TYLDMTDHATDDHNNLIGGYISAFISISRPSTSTSSENTVVSLSKPFFDRMSKAIDVDSDEDGSMLVDKSKKDIARTMSSYLENLEADFLETMNDENTSEDENTSEIRLTQMALLHQIQDFKNIVDESIEKGTSFTIVANQDLETAEPLTEIQMITKRLSQPVTRVDIANAYVLLSGKIDNEVGAIANQQQITTETLTLQDNKITKVESDVKKNEGNIAVNREGITKVESIVEK-------NKEDIQT…
53328	GC_00003784	Human_Core	FDAARGOS67	U|W	U|W	COG5295	Autotransporter adhesin	MNYNKLFLISLSLIYSANVFSNTDSLSPMDNLS-------------------------PSMTFSPPVISPSPLPTGNPSQLGNGSMVESSVGIPQTSTT---------HLPQPPLMGYGAPTIGNTSGYRTQFPNTDANPIKTIKAIKEINTYLDMTDPATNYHSKLIGEYISAFISISRPSTSTSSENTVVSLSKPFFDRMSKAIDVDSDEDGSMLVDKSKKDIARTMSSYLENLEADFLETMNDENTSEDENTSEIRLTQMVLLHQIQNFKNVVDESIEKGTSFTIVANQDLETAEPLTEIQMITKRLSQPVTRIDISNAYVLLSGKIDNEVGAIANQQQRTTEKLTSQDNKITKVESDVKKNEGNIAVNREGITKVESIVEK-------NKEDIQT…
53329	GC_00003784	Human_Core	FDAARGOS80	U|W	U|W	COG5295	Autotransporter adhesin	MNYNKLFLISLSLIYSANVFSNTDSLSPMDNLS-------------------------PSMTFSPPVISPSPLPTGNPSQLGNGSMVESSVGIPPTSTT---------HLPQPPLIGYGAPTIGNTSGYRTQFPNTDANPIKTIKAIK---TYLDMTDHATDDHNNLIGGYISAFISISRPSTSTSSENTVVSLSKPFFDRMSKAIDVDSDEDGSMLVDKSKKDIARTMSSYLENLEADFLETMNDENTSEDENTSEIRLTQMALLHQIQDFKNIVDESIEKGTSFTIVANQDLETAEPLTEIQMITKRLSQPVTRVDIANAYVLLSGKIDNEVGAIANQQQITTETLTLQDNKITKVESDVKKNEGNIAVNREGITKVESIVEK-------NKEDIQT…
53330	GC_00003784	Human_Core	FDAARGOS81	W|U	W|U	COG5295	Autotransporter adhesin	MNYNKLFLISFSLIYSANVFSNTDSLSPMDNLS-------------------------PSMTFSPPVISPSPLPTGNPSQLGNGSMVESSIDIPPTLTT---------HLPQPPLMGYGAPTIGNTSGYRTQFPNTDANPIKTIKAIKEINTYLDMTDPATNYHSKLIGEYISAFISISRPSTSTSSENTVVSLSKPFFDHMSKAIDVDSDEDGSMLVDKSKKDIARTMSSYLENLEADFLETMNDENTSEDENTSEIRLTQMALLHQIQDFKNIVDESIEKGTSFTIVANQNLETAEPLTEIQMITKRLSQPVTRVDIANAYVLLSGKIDNEVGAIANQQQITTETLTLQDNKITKVESDVKKNEGNIAVNREGITKVESIVEKNKEDIQTNKEDIQT…
53331	GC_00003784	Human_Core	HI4320	U|W	U|W	COG5295	Autotransporter adhesin	MNYNKLFLISFSLIYSANVFSNTDSPLPTDNPSQLGNGSMVESNIGIPSTSTTHLPQPPLMGNRAPVISPSPLPTGNTSQLGNGSMVESSVGSETEPTTHLPQPPLMPHLPQPPLMGYGAPTIGNTSGYRTQFPNTDANPIKTIKAIKEINTYLDMTDPATNYHSKLIGEYISAFISISRPSTSTSSENTVVSLSKPFFDRMSKAIDVDSDEDGSMLVDKSKKDIARTMSSYLENLEADFLETMNDENTSEDENTSEIRLTQMALLHQIQDFKNIVDESIEKGTSFTIVANQDLETAEPLTEIQMITKRLSQPVTRVDIANAYVLLSGKIDNEVGAIANQQQITTETLTLQDNKITKVESDVKKNEGNIAVNREGITKVESIVEKNKEDIQTNKEDIQT…
53360	GC_00003789	Human_Core	AOUC001	U|W	U|W	COG5295	Autotransporter adhesin	MKTTGVKVTLLSLVVSYSCALQAKNVSLGDTAVATGQHSTAVGEGSMALGNNMTAEQAQAAMKAQNALLQNRAQAHEQYMQTQALFDSKSLANSNILERQEAMKPLLQQQETLAGQRTAQQQQVTQAQQVADRMAQIYERNLGAVSQIVDENFVALWQQGQADRLAQEVKKRVEQDTSVSNDTQFYVSYVNAYIEAKTRSALVNETIKEKTGSQITTNYQGVALSPVLSAGHSDKAMLWSDAVTDSEQKKQLSRLHLNTAALKGVAGYQEELAKIALITSADGKKNLYQAYQKNARQQIEQGLTGVTEAGKQILSELYLDNIDEGTFNQMVSGIFTRYENQLNYLIQLDKVNSLSPDSPDYAKELQQLLVLESRPRDNTVGLNTNPEALKQKVDQYLQD…
53361	GC_00003789	Human_Core	ENT1157	U|W	U|W	COG5295	Autotransporter adhesin	MKTTGVKVTLLSLVVSYSCALQAKNVSLGDTAVATGQHSTAVGEGSMALGKNMTAEQAQAAMKAQNALLQNRAQAHEQYMQTQALFDSKSLANSNILERQEAMKPLLQQQETLAGQRTAQQQQVTQAQQVADRMAQIYERNLGAVSQIVDENFVALWQQGQADRLAQEVKKRVEQDTSVSNDTQFYVSYVNAYIEAKTRSALVNETINEKTGSQITTNYQGVALSPVLSAGHSDKAMLWSDAVTDSEQKKQLSRLHLNTAALKGVAGYQEELAKIALITSADGKKNLYQAYQKNARQQIEQGLTGVTEAGKQILSELYLDNIDEGTFNQMVSGIFTRYENQLNYLIQLDKVNSLSPDSPDYAKELQQLLVLESRPRDNTVGLNTNPEALKQKVDQYLQD…
53362	GC_00003789	Human_Core	FDAARGOS60	U|W	U|W	COG5295	Autotransporter adhesin	MKTTGVKVTLLSLVVSYSCALQAKNVSLGDTAVATGQHSTAVGEGSMALGNNMTAEQAQAAMKAQNALLQNRAQAHEQYMQTQALFDSKSLANSNILERQEAMKP--------------------------------------------------LWQQGQADRLAQEVKKRVEQDTSVSNDTQFYVSYVNAYIEAKTRSALVNETIKEKTGSQITTNYQGVALSPVLSAGHSDKAMLWSDAVTDSEQKKQLSRLHLNTAALKGVAGYQEELAKIALITSADGKKNLYQAYQKNARQQIEQGLTGVTEAGKQILSELYLDNIDEGTFNQMVSGIFTRYENQLNYLIQLDKVNSLSPDSPDYAKELQQLLVLESRPRDNTVGLNTNPEALKQKVDQYLQD…
53363	GC_00003789	Human_Core	FDAARGOS67	U|W	U|W	COG5295	Autotransporter adhesin	MKTTGVKVTLLSLVVSYSCALQAKNVSLGDTAVATGQHSTAVGEGSMALGNNMTAEQAQAAMKAQNALLQNRAQAHEQYMQTQALFDSKSLANSNILERQEAMKPLLQQQETLAGQRTAQQQQVTQAQQVADRMAQIYERNLGAVSQIVDENFVALWQQGQADRLAQEVKKRVEQDTSVSNDTQFYVSYVNAYIEAKTRSALVNETIKEKTGSQITTNYQGVALSPVLSAGHSDKAMLWSDAVTDSEQKKQLSRLHLNTAALKGVAGYQEELAKIALITSADGKKNLYQAYQKNARQQIEQGLTGVTEAGKQILSELYLDNIDEGTFNQMVSGIFTRYENQLNYLIQLDKVNSLSPDSPDYAKELQQLLVLESRPRDNTVGLNTNPEALKQKVDQYLQD…
53364	GC_00003789	Human_Core	FDAARGOS80	U|W	U|W	COG5295	Autotransporter adhesin	MKTTGVKVTLLSLVVSYSCALQAKNVSLGDTAVATGQHSTAVGESSMALGNNMTAEQAQAAMKAQNALLQNRAQAHEQYMQTQALFDSKSLANSNILERQEAMKPLLQQQETLAGQRTAQQQQVTQAQQVADRMAQIYERNLGAVSQIVDENFVALWQQGQADRLAQEVKKRVEQDTSVSNDTQFYVSYVNAYIEAKTRSALVNETIKEKTGSQITTNYQGVALSPVLSAGHSDKAMLWSDAVTDSEQKKQLSRLHLNTAALKGVAGYQEELAKIALITSADGKKNLYQAYQKNARQQIELGLTGVTEAGKQILSELYLDNIDEGTFNQMVSGIFTRYENQLNYLIQLDKVNSLSPDSPDYAKELQQLLVLESRPRDNTVGLNTNPEALKQKVDQYLQD…
53365	GC_00003789	Human_Core	FDAARGOS81	W|U	W|U	COG5295	Autotransporter adhesin	MKTTGVKVTLLSLVVSYSCALQAKNVSLGDTAVATGQHSTAVGEGSMALGNNMTAEQAQAAMKAQNALLQNRAQAHEQYMQTQALFDSKSLANSNILERQEAMKPLLQQQETLAGQRTAQQQQVTQAQQVADRMAQIYERNLGAVSQIVDENFVALWQQGQADRLAQEVKKRVEQDTSVSNDTQFYVSYVNAYIEAKTRSALVNETIKEKTGSQITTNYQGVALSPVLSAGHSDKAMLWSDAVTDSEQKKQLSRLHLNTAALKGVAGYQEELAKIALITSADGKKNLYQAYQKNARQQIEQGLTGVTEAGKQILSELYLDNIDEGTFNQMVSGIFTRYENQLNYLIQLDKVNSLSPDSPDYAKELQQLLVLESRPRDNTVGLNTNPEALKQKVDQYLQD…
53366	GC_00003789	Human_Core	HI4320	U|W	U|W	COG5295	Autotransporter adhesin	MKTTGVKVTLLSLVVSYSCALQAKNVSLGDTAVATGQHSTAVGEGSMALGNNMTAEQAQAAMKAQNALLQNRAQAHEQYMQTQALFDSKSLANSNILERQEAMKPLLQQQETLAGQRTAQQQQVTQAQQVADRMAQIYERNLGAVSQIVDENFVALWQQGQADRLAQEVKKRVEQDTSVSNDTQFYVSYVNAYIEAKTRSALVNETIKEKTGSQITTNYQGVALSPVLSAGHSDKAMLWSDAVTDSEQKKQLSRLHLNTAALKGVAGYQEELAKIALITSADGKKNLYQAYQKNAWQQIEQGLTGVTEAGKQILSELYLDNIDEGTFNQMVSGIFTRYENQLNYLIQLDKVNSLSPDSPDYAKELQQLLVLESRPRDNTVGLNTNPEALKQKVDQYLQD…
53374	GC_00003791	Human_Core	AOUC001	H|R|I|Q	H|R|I|Q	COG0236|COG1020|COG1020|COG1028|COG2226|COG3319|COG3321	Acyl carrier protein|Non-ribosomal peptide synthetase component F|Non-ribosomal peptide synthetase component F|NAD(P)-dependent dehydrogenase, short-chain alcohol dehydrogenase family|Ubiquinone/menaquinone biosynthesis C-methylase UbiE|Thioesterase domain of type I polyketide synthase or non-ribosomal peptide synthetase|Acyl transferase domain in polyketide synthase (PKS) enzymes	MLNFETFYGNSEPIAVIGLSGRFPDAQNIDQFWHNIINKHDSSRLFSEEELKAAGVAEQTYHSPDFVNRGAPLDEAEYFDATLFNYSRSEAELIDPQQRIFLQGAWHALEHAGYAPCNITIKTGVFASARMSSYPAQQDLALHNIGHVRGMQKLLGNDKDYLATRIAYKLNLTGPALTIQTACSSSLVAVHMACESLRSGECSMAIAGGIGITFPQTGGYLYQKGMIFSPDGICRPFDAEANGTFAGNGFGIVVLRRLEDALVDGNTIIAVLRGSAINNDGHQKAGFTAPSVAGQVSVIREAIQLADIKNEDIELIEAHATATPLGDPIEFSALCQVFADRSLTASKCAIGSVKGNIGHLDTAAGITGLIKTILAVNKALIPPSMHFNHPNPQLQIEKS…
53375	GC_00003791	Human_Core	ENT1157	H|R|I|Q	H|R|I|Q	COG0236|COG1020|COG1020|COG1028|COG2226|COG3319|COG3321	Acyl carrier protein|Non-ribosomal peptide synthetase component F|Non-ribosomal peptide synthetase component F|NAD(P)-dependent dehydrogenase, short-chain alcohol dehydrogenase family|Ubiquinone/menaquinone biosynthesis C-methylase UbiE|Thioesterase domain of type I polyketide synthase or non-ribosomal peptide synthetase|Acyl transferase domain in polyketide synthase (PKS) enzymes	MLNFETFYGNSEPIAVIGLSGRFPDAQNIDQFWHNIINKHDSSRLFSEEELKAAGVAEQTYRSPDFVNRGAPLDEAEYFDATLFNYSRSEAELIDPQQRIFLQGAWHALEHAGYAPCNITIKTGVFASARMSSYPAQQDLALHNIGHVRGMQKLLGNDKDYLATRIAYKLNLTGPALTIQTACSSSLVAVHMACESLRSGECSMAIAGGIGITFPQTGGYLYQKGMIFSPDGICRPFDAEANGTFAGNGFGIVVLRRLEDALVDGNTIIAVLRGSAINNDGHQKAGFTAPSVAGQVSVIREAIQLADIKNEDIELIEAHATATPLGDPIEFSALCQVFADRSLTASKCAIGSVKGNIGHLDTAAGITGLIKTILAVNKALIPPSMHFNHPNPQLQIEKS…
53376	GC_00003791	Human_Core	FDAARGOS60	H|I|Q|R	H|I|Q|R	COG0236|COG1020|COG1020|COG1028|COG2226|COG3319|COG3321	Acyl carrier protein|Non-ribosomal peptide synthetase component F|Non-ribosomal peptide synthetase component F|NAD(P)-dependent dehydrogenase, short-chain alcohol dehydrogenase family|Ubiquinone/menaquinone biosynthesis C-methylase UbiE|Thioesterase domain of type I polyketide synthase or non-ribosomal peptide synthetase|Acyl transferase domain in polyketide synthase (PKS) enzymes	MLNFETFYGNSEPIAVIGLSGRFPDAQNIDQFWHNIINKHDSSRLFSEEELKAAGVAEQTYHSPDFVNRGAPLDEAEYFDATLFNYSRSEAELIDPQQRIFLQGAWHALEHAGYAPCNITIKTGVFASARMSSYPAQQDLALHNIGHVRGMQKLLGNDKDYLATRIAYKLNLTGPALTIQTACSSSLVAVHMACESLRSGECSMAIAGGIGITFPQTGGYLYQKGMIFSPDGICRPFDAEANGTFAGNGFGIVVLRRLEDALVDGNTIIAVLRGSAINNDGHQKAGFTAPSVAGQVSVIREAIQLADIKNEDIELIEAHATATPLGDPIEFSALCQVFADRSLTASKCAIGSVKGNIGHLDTAAGITGLIKTILAVNKALIPPSMHFNHPNPQLQIEKS…
53377	GC_00003791	Human_Core	FDAARGOS67	R|Q|I|H	R|Q|I|H	COG0236|COG1020|COG1020|COG1028|COG2226|COG3319|COG3321	Acyl carrier protein|Non-ribosomal peptide synthetase component F|Non-ribosomal peptide synthetase component F|NAD(P)-dependent dehydrogenase, short-chain alcohol dehydrogenase family|Ubiquinone/menaquinone biosynthesis C-methylase UbiE|Thioesterase domain of type I polyketide synthase or non-ribosomal peptide synthetase|Acyl transferase domain in polyketide synthase (PKS) enzymes	MLNFETFYGNSEPIAVIGLSGRFPDAQNIDQFWHNIINKHDSSRLFSEEELKAAGVAEQTYHSPDFVNRGAPLDEAEYFDATLFNYSRSEAELIDPQQRIFLQGAWHALEHAGYAPCNITIKTGVFASARMSSYPAQQDLALHNIGHVRGMQKLLGNDKDYLATRIAYKLNLTGPALTIQTACSSSLVAVHMACESLRSGECSMAIAGGIGITFPQTGGYLYQKGMIFSPDGICRPFDAEANGTFAGNGFGIVVLRRLEDALVDGNTIIAVLRGSAINNDGHQKAGFTAPSVAGQVSVIREAIQLADIKNEDIELIEAHATATPLGDPIEFSALCQVFADRSLTASKCAIGSVKGNIGHLDTAAGITGLIKTILAVNKALIPPSMHFNHPNPQLQIEKS…
53378	GC_00003791	Human_Core	FDAARGOS80	R|Q|I|H	R|Q|I|H	COG0236|COG1020|COG1020|COG1028|COG2226|COG3319|COG3321	Acyl carrier protein|Non-ribosomal peptide synthetase component F|Non-ribosomal peptide synthetase component F|NAD(P)-dependent dehydrogenase, short-chain alcohol dehydrogenase family|Ubiquinone/menaquinone biosynthesis C-methylase UbiE|Thioesterase domain of type I polyketide synthase or non-ribosomal peptide synthetase|Acyl transferase domain in polyketide synthase (PKS) enzymes	MLNFETFYGNSEPIAVIGLSGRFPDAQNIDQFWHNIINKHDSSRLFSEEELKAAGVAEQTYHSPDFVNRGAPLDEAEYFDATLFNYSRSEAELIDPQQRIFLQGAWHALEHAGYAPCNITIKTGVFASARMSSYPAQQDLALHNIGHVRGMQKLLGNDKDYLATRIAYKLNLTGPALTIQTACSSSLVAVHMACESLRSGECSMAIAGGIGITFPQTGGYLYQKGMIFSPDGICRPFDAEANGTFAGNGFGIVVLRRLEDALVDGNTIIAVLRGSAINNDGHQKAGFTAPSVAGQVSVIREAIQLADIKNEDIELIEAHATATPLGDPIEFSALCQVFADRSLTASKCAIGSVKGNIGHLDTAAGITGLIKTILAVNKALIPPSMHFNHPNPQLQIEKS…
53379	GC_00003791	Human_Core	FDAARGOS81	R|H|I|Q	R|H|I|Q	COG0236|COG1020|COG1020|COG1028|COG2226|COG3319|COG3321	Acyl carrier protein|Non-ribosomal peptide synthetase component F|Non-ribosomal peptide synthetase component F|NAD(P)-dependent dehydrogenase, short-chain alcohol dehydrogenase family|Ubiquinone/menaquinone biosynthesis C-methylase UbiE|Thioesterase domain of type I polyketide synthase or non-ribosomal peptide synthetase|Acyl transferase domain in polyketide synthase (PKS) enzymes	MLNFETFYGNSEPIAVIGLSGRFPDAQNIDQFWHNIINKHDSSRLFSEEELKAAGVAEQTYHSPDFVNRGAPLDEAEYFDATLFNYSRSEAELIDPQQRIFLQGAWHALEHAGYAPCNITIKTGVFASARMSSYPAQQDLALHNIGHVRGMQKLLGNDKDYLATRIAYKLNLTGPALTIQTACSSSLVAVHMACESLRSGECSMAIAGGIGITFPQTGGYLYQKGMIFSPDGICRPFDAEANGTFAGNGFGIVVLRRLEDALVDGNTIIAVLRGSAINNDGHQKAGFTAPSVAGQVSVIREAIQLADIKNEDIELIEAHATATPLGDPIEFSALCQVFADRSLTASKCAIGSVKGNIGHLDTAAGITGLIKTILAVNKALIPPSMHFNHPNPQLQIEKS…
53380	GC_00003791	Human_Core	HI4320	H|I|Q|R	H|I|Q|R	COG0236|COG1020|COG1020|COG1028|COG2226|COG3319|COG3321	Acyl carrier protein|Non-ribosomal peptide synthetase component F|Non-ribosomal peptide synthetase component F|NAD(P)-dependent dehydrogenase, short-chain alcohol dehydrogenase family|Ubiquinone/menaquinone biosynthesis C-methylase UbiE|Thioesterase domain of type I polyketide synthase or non-ribosomal peptide synthetase|Acyl transferase domain in polyketide synthase (PKS) enzymes	MLNFETFYGNSEPIAVIGLSGRFPDAQNIDQFWHNIINKHDSSRLFSEEELKAAGVAEQTYHSPDFVNRGAPLDEAEYFDATLFNYSRSEAELIDPQQRIFLQGAWHALEHAGYAPCNITIKTGVFASARMSSYPAQQDLALHNIGHVRGMQKLLGNDKDYLATRIAYKLNLTGPALTIQTACSSSLVAVHMACESLRSGECSMAIAGGIGITFPQTGGYLYQKGMIFSPDGICRPFDAEANGTFAGNGFGIVVLRRLEDALVDGNTIIAVLRGSAINNDGHQKAGFTAPSVAGQVSVIREAIQLADIKNEDIELIEAHATATPLGDPIEFSALCQVFADRSLTASKCAIGSVKGNIGHLDTAAGITGLIKTILAVNKALIPPSMHFNHPNPQLQIEKS…
53395	GC_00003794	Human_Core	AOUC001	W	W	COG3121	P pilus assembly protein, chaperone PapD	MLKFILIFLTLSVSIVAQASVVIMGTRVVYPATQKSINVQLNNDDESPALIQSWLDTGDAAAAPDSIHVPFIITPPIFRMEPKSGQTIRIVYTGESLPQDRESLFYLNVLDIPAKPKLEENSENSEGNNNYLQLAVRSRIKFFFRPDNLNVTPDDAYQKVTWHQEGALRIKAINPTPYYITYNKISVGQDKQLTPVEQSGMIAPFSSKIFSLKEKPILTNKVTWVVVNDYGGYQQGESTLE
53396	GC_00003794	Human_Core	ENT1157	W	W	COG3121	P pilus assembly protein, chaperone PapD	MLKFILIFLTLFVSTVAQASVVIMGTRVVYPATQKSINVQLNNNDESPALIQSWLDTGNAAAAPDSIHVPFIITPPIFRMEPKSGQTIRIVYTGESLPQDRESLFYLNVLDIPAKPKVEENSENSEENNNYLQLAVRSRIKFFFRPDNLNVTPDDAYQKVTWHQEGALRIKAINPTPYYITYNKISVGQDKQLTPVEQSGMIAPFSSKIFSLKEKPILTNKVTWVVVNDYGGYQQGESTLE
53397	GC_00003794	Human_Core	FDAARGOS60	W	W	COG3121	P pilus assembly protein, chaperone PapD	MLKFILIFLTLFVSTVAQASVVIMGTRVVYPATQKSINVQLNNNDESPALIQSWLDTGNAAAAPDSIHVPFIITPPIFRMEPKSGQTIRIVYTGESLPQDRESLFYLNVLDIPAKPKVEENSENSEGNNNYLQLAVRSRIKFFFRPDNLNVTPDDAYQKVTWHQEGALRIKAINPTPYYITYNKISVGQDKQLTPVEQSGMIAPFSSKIFSLKEKPTLTNKVTWVVVNDYGGYQQGESTLE
53398	GC_00003794	Human_Core	FDAARGOS67	W	W	COG3121	P pilus assembly protein, chaperone PapD	MLKFILIFLTLFVSTVAQASVVIMGTRVVYPATQKSINVQLNNNDESPALIQSWLDTGNAAAAPDSIHVPFIITPPIFRMEPKSGQTIRIVYTGESLPQDRESLFYLNVLDIPAKPKVEENSENSEENNNYLQLAVRSRIKFFFRPDNLNVTPDDAYQKVTWHQEGALRIKAINPTPYYITYNKISVGQDKQLTPVEQSGMIAPFSSKIFSLKEKPTLTNKVTWVVVNDYGGYQQGESTLE
53399	GC_00003794	Human_Core	FDAARGOS80	W	W	COG3121	P pilus assembly protein, chaperone PapD	MLKFILIFLTLFVSTVAQASVVIMGTRVVYPATQKSINVQLNNNDESPALIQSWLDTGNAAAAPDSIHVPFIITPPIFRMEPKSGQTIRIVYTGESLPQDRESLFYLNVLDIPAKPKVEENSENSEGNNNYLQLAVRSRIKFFFRPDNLNVTPDDAYQKVTWHQEGALRIKAINPTPYYITYNKISVGQDKQLTPVEQSGMIAPFSSKIFSLKEKPILTNKVTWVVVNDYGGYQQGESTLE
53400	GC_00003794	Human_Core	FDAARGOS81	W	W	COG3121	P pilus assembly protein, chaperone PapD	MLKFILIFLTLFVSTVAQASVVIMGTRVVYPATQKSINVQLNNNDESPALIQSWLDTGNAAAAPDSIHVPFIITPPIFRMEPKSGQTIRIVYTGESLPQDRESLFYLNVLDIPAKPKVEENSENSEGNNNYLQLAVRSRIKFFFRPDNLNVTPDDAYQKVTWHQEGALRIKAINPTPYYITYNKISVGQDKQLTPVEQSGMIAPFSSKIFSLKEKPILTNKVTWVVVNDYGGYQQGESTLE
53401	GC_00003794	Human_Core	HI4320	W	W	COG3121	P pilus assembly protein, chaperone PapD	MLKFILIFLTLFVSTVAQASVVIMGTRVVYPATQKSINVQLNNNDESPALIQSWLDTGNAAAAPDSIHVPFIITPPIFRMEPKSGQTIRIVYTGESLPQDRESLFYLNVLDIPAKPKVEENSENSEGNNNYLQLAVRSRIKFFFRPDNLNVTPDDAYQKVTWHQEGALRIKAINPTPYYITYNKISVGQDKQLTPVEQSGMIAPFSSKIFSLKEKPTLTNKVTWVVVNDYGGYQQGESTLE

## Sheet: Nasonia Specific
unique_id	gene_cluster_id	bin_name	genome_name	COG_CATEGORY_ACC	COG_CATEGORY	COG_FUNCTION_ACC	COG_FUNCTION	aa_sequence
51024	GC_00003463	Nasonia_Core	Hybrid1H					MDLIADGFGDCSAETTISHNAINTHVPEYERCQRVVDQSADCEVVHDYDASVVKHYDGPYNLKSCGEGCTELWIGKVGDDYWAGNCKIYEEYTRVQVSNPDAIVSATLEYVKWDDYMQVWVGKSGQEAKVWSGPNGNFPPETAGKCELSTSWERNPNVDVTPYFKNVKDGDVVTFKIRVSVTGEGEGYGRIKLRYDPSKAITKDEWSPQSCMDSAKGVADGFAQGEITCIDNPTDTTGCTVINGIKVCESQLKPSPLPGIPKLCKKVRVKADYDFYKGQMDCWTDPQGETHCPVNSGGNLNSCTEFENNPQCGFISSKCVDGAEGASGTCYVHEDTYDCGSDVAVPTLEKETEYQCGGPIRCMGDDCLDVSKTQSTDFARATALLNAAQFMTQDMSCTG…
51025	GC_00003463	Nasonia_Core	Hybrid2H					MDLIADGFGDCSAETTISHNAINTHVPEYERCQRVVDQSADCEVVHDYDASVVKHYDGPYNLKSCGEGCTELWIGKVGDDYWAGNCKIYEEYTRVQVSNPDAIVSATLEYVKWDDYMQVWVGKSGQEAKVWSGPNGNFPPETAGKCELSTSWERNPNVDVTPYFKNVKDGDVVTFKIRVSVTGEGEGYGRIKLRYDPSKAITKDEWSPQSCMDSAKGVADGFAQGEITCIDNPTDTTGCTVINGIKVCESQLKPSPLPGIPKLCKKVRVKADYDFYKGQMDCWTDPQGETHCPVNSGGNLNSCTEFENNPQCGFISSKCVDGAEGASGTCYVHEDTYDCGSDVAVPTLEKETEYQCGGPIRCMGDDCLDVSKTQSTDFARATALLNAAQFMTQDMSCTG…
51026	GC_00003463	Nasonia_Core	Hybrid3H					MDLIADGFGDCSAETTISHNAINTHVPEYERCQRVVDQSADCEVVHDYDASVVKHYDGPYNLKSCGEGCTELWIGKVGDDYWAGNCKIYEEYTRVQVSNPDAIVSATLEYVKWDDYMQVWVGKSGQEAKVWSGPNGNFPPETAGKCELSTSWERNPNVDVTPYFKNVKDGDVVTFKIRVSVTGEGEGYGRIKLRYDPSKAITKDEWSPQSCMDSAKGVADGFAQGEITCIDNPTDTTGCTVINGIKVCESQLKPSPLPGIPKLCKKVRVKADYDFYKGQMDCWTDPQGETHCPVNSGGNLNSCTEFENNPQCGFISSKCVDGAEGASGTCYVHEDTYDCGSDVAVPTLEKETEYQCGGPIRCMGDDCLDVSKTQSTDFARATALLNAAQFMTQDMSCTG…
51027	GC_00003463	Nasonia_Core	Ngir1G					MDLIADGFGDCSAETTISHNAINTHVPEYERCQRVVDQSADCEVVHDYDASVVKHYDGPYNLKSCGEGCTELWIGKVGDDYWAGNCKIYEEYTRVQVSNPDAIVSATLEYVKWDDYMQVWVGKSGQEAKVWSGPNGNFPPETAGKCELSTSWERNPNVDVTPYFKNVKDGDVVTFKIRVSVTGEGEGYGRIKLRYDPSKAITKDEWSPQSCMDSAKGVADGFAQGEITCIDNPTDTTGCTVINGIKVCESQLKPSPLPGIPKLCKKVRVKADYDFYKGQMDCWTDPQGETHCPVNSGGNLNSCTEFENNPQCGFISSKCVDGAEGASGTCYVHEDTYDCGSDVAVPTLEKETEYQCGGPIRCMGDDCLDVSKTQSTDFARATALLNAAQFMTQDMSCTG…
51028	GC_00003463	Nasonia_Core	Ngir2G					MDLIADGFGDCSAETTISHNAINTHVPEYERCQRVVDQSADCEVVHDYDASVVKHYDGPYNLKSCGEGCTELWIGKVGDDYWAGNCKIYEEYTRVQVSNPDAIVSATLEYVKWDDYMQVWVGKSGQEAKVWSGPNGNFPPETAGKCELSTSWERNPNVDVTPYFKNVKDGDVVTFKIRVSVTGEGEGYGRIKLRYDPSKAITKDEWSPQSCMDSAKGVADGFAQGEITCIDNPTDTTGCTVINGIKVCESQLKPSPLPGIPKLCKKVRVKADYDFYKGQMDCWTDPQGETHCPVNSGGNLNSCTEFENNPQCGFISSKCVDGAEGASGTCYVHEDTYDCGSDVAVPTLEKETEYQCGGPIRCMGDDCLDVSKTQSTDFARATALLNAAQFMTQDMSCTG…
51029	GC_00003463	Nasonia_Core	Nvit1V					MDLIADGFGDCSAETTISHNAINTHVPEYERCQRVVDQSADCEVVHDYDASVVKHYDGPYNLKSCGEGCTELWIGKVGDDYWAGNCKIYEEYTRVQVSNPDAIVSATLEYVKWDDYMQVWVGKSGQEAKVWSGPNGNFPPETAGKCELSTSWERNPNVDVTPYFKNVKDGDVVTFKIRVSVTGEGEGYGRIKLRYDPSKAITKDEWSPQSCMDSAKGVADGFAQGEITCIDNPTDTTGCTVINGIKVCESQLKPSPLPGIPKLCKKVRVKADYDFYKGQMDCWTDPQGETHCPVNSGGNLNSCTEFENNPQCGFISSKCVDGAEGASGTCYVHEDTYDCGSDVAVPTLEKETEYQCGGPIRCMGDDCLDVSKTQSTDFARATALLNAAQFMTQDMSCTG…
51030	GC_00003463	Nasonia_Core	Nvit2V					--------------------------------------------------------------------------------------------------------------------------------------------------------------------------------------------------------------------------------------------------------------------------------------------------------------------------------------------------------------------------MGDDCLDVSKTQSTDFARATALLNAAQFMTQDMSCTG…
51031	GC_00003463	Nasonia_Core	Nvit2V					MDLIADGFGDCSAETTISHNAINTHVPEYERCQRVVDQSADCEVVHDYDASVVKHYDGPYNLKSCGEGCTELWIGKVGDDYWAGNCKIYEEYTRVQVSNPDAIVSATLEYVKWDDYMQVWVGKSGQEAKVWSGPNGNFPPETAGKCELSTSWERNPNVDVTPYFKNVKDGDVVTFKIRVSVTGEGEGYGRIKLRYDPSKAITKDEWSPQSCMDSAKGVADGFAQGEITCIDNPTDTTGCTVINGIKVCESQLKPSPLPGIPKLCKKVRVKADYDFYKGQMDCWTDPQGETHCPVNSGGNLNSCTEFENNPQCGF------------------------------------------------ISSKCVD-----------------------------G…
51136	GC_00003477	Nasonia_Core	Hybrid1H	O	O	COG1404	Serine protease, subtilisin family	MVSKRKHLDVARFFIEENFKSKRTGRNPGVPGRNRNQHGSHLRGQYQNLIDAYDQKREHEVDTITDDSGIYVEIISVEGCKLPLDSLDNRDFKLCSCQMRENKEFALVFIPEDRRDTFLKKIQQYLDPQKDGKPNKDGVSFPRNHALIDSISEIRLASLESFWTDPPELFPTDRDNDVWWELWLKKNAIDGVENIAASLAERVNGRLGNTSISFFNSFVVLIKSSVRNLEKAPELISNLEEIRKAKDTPVPILSSSPKEQQEWLQSISDRVSFSENITTSVSILDTGVNYNNMLLSKVCCDDFAVSWDPDWPKYDQYQPLAPFNEHGSLQAGLAAFGNLMDVVLENSAIQLSHVIESARILPPQGNNDPLLYGAITVGTAYKLEVDRPDLNRVYSLAVT…
51137	GC_00003477	Nasonia_Core	Hybrid2H	O	O	COG1404	Serine protease, subtilisin family	MVSKRKHLDVARFFIEENFKSKRTGRNPGVPGRNRNQHGSHLRGQYQNLIDAYDQKREHEVDTITDDSGIYVEIISVEGCKLPLDSLDNRDFKLCSCQMRENKEFALVFIPEDRRDTFLKKIQQYLDPQKDGKPNKDGVSFPRNHALIDSISEIRLASLESFWTDPPELFPTDRDNDVWWELWLKKNAIDGVENIAASLAERVNGRLGNTSISFFNSFVVLIKSSVRNLEKAPELISNLEEIRKAKDTPVPILSSSPKEQQEWLQSISDRVSFSENITTSVSILDTGVNYNNMLLSKVCCDDFAVSWDPDWPKYDQYQPLAPFNEHGSLQAGLAAFGNLMDVVLENSAIQLSHVIESARILPPQGNNDPLLYGAITVGTAYKLEVDRPDLNRVYSLAVT…
51138	GC_00003477	Nasonia_Core	Hybrid3H	O	O	COG1404	Serine protease, subtilisin family	MVSKRKHLDVARFFIEENFKSKRTGRNPGVPGRNRNQHGSHLRGQYQNLIDAYDQKREHEVDTITDDSGIYVEIISVEGCKLPLDSLDNRDFKLCSCQMRENKEFALVFIPEDRRDTFLKKIQQYLDPQKDGKPNKDGVSFPRNHALIDSISEIRLASLESFWTDPPELFPTDRDNDVWWELWLKKNAIDGVENIAASLAERVNGRLGNTSISFFNSFVVLIKSSVRNLEKAPELISNLEEIRKAKDTPVPILSSSPKEQQEWLQSISDRVSFSENITTSVSILDTGVNYNNMLLSKVCCDDFAVSWDPDWPKYDQYQPLAPFNEHGSLQAGLAAFGNLMDVVLENSAIQLSHVIESARILPPQGNNDPLLYGAITVGTAYKLEVDRPDLNRVYSLAVT…
51139	GC_00003477	Nasonia_Core	Ngir1G	O	O	COG1404	Serine protease, subtilisin family	MVSKRKHLDVARFFIEENFKSKRTGRNPGVPGRNRNQHGSHLRGQYQNLIDAYDQKREHEVDTITDDSGIYVEIISVEGCKLPLDSLDNRDFKLCSCQMRENKEFALVFIPEDRRDTFLKKIQQYLDPQKDGKPNKDGVSFPRNHALIDSISEIRLASLESFWTDPPELFPTDRDNDVWWELWLKKNAIDGVENIAASLAERVNGRLGNTSISFFNSFVVLIKSSVRNLEKAPELISNLEEIRKAKDTPVPILSSSPKEQQEWLQSISDRVSFSENITTSVSILDTGVNYNNMLLSKVCCDDFAVSWDPDWPKYDQYQPLAPFNEHGSLQAGLAAFGNLMDVVLENSAIQLSHVIESARILPPQGNNDPLLYGAITVGTAYKLEVDRPDLNRVYSLAVT…
51140	GC_00003477	Nasonia_Core	Ngir1G	O	O	COG1404	Serine protease, subtilisin family	-----------------------------------------------------------------------------------------------------------------------------------------------------------------------MLFRSN--------------------------------------------------------------------------------------------------------------------------------------------------------------------------------------------------------AITVGA--------------------…
51141	GC_00003477	Nasonia_Core	Ngir2G	O	O	COG1404	Serine protease, subtilisin family	MVSKRKHLDVARFFIEENFKSKRTGRNPGVPGRNRNQHGSHLRGQYQNLIDAYDQKREHEVDTITDDSGIYVEIISVEGCKLPLDSLDNRDFKLCSCQMRENKEFALVFIPEDRRDTFLKKIQQYLDPQKDGKPNKDGVSFPRNHALIDSISEIRLASLESFWTDPPELFPTDRDNDVWWELWLKKNAIDGVENIAASLAERVNGRLGNTSISFFNSFVVLIKSSVRNLEKAPELISNLEEIRKAKDTPVPILSSSPKEQQEWLQSISDRVSFSENITTSVSILDTGVNYNNMLLSKVCCDDFAVSWDPDWPKYDQYQPLAPFNEHGSLQAGLAAFGNLMDVVLENSAIQLSHVIESARILPPQGNNDPLLYGAITVGTAYKLEVDRPDLNRVYSLAVT…
51142	GC_00003477	Nasonia_Core	Nvit1V	O	O	COG1404	Serine protease, subtilisin family	MVSKRKHLDVARFFIEENFKSKRTGRNPGVPGRNRNQHGSHLRGQYQNLIDAYDQKREHEVDTITDDSGIYVEIISVEGCKLPLDSLDNRDFKLCSCQMRENKEFALVFIPEDRRDTFLKKIQQYLDPQKDGKPNKDGVSFPRNHALIDSISEIRLASLESFWTDPPELFPTDRDNDVWWELWLKKNAIDGVENIAASLAERVNGRLGNTSISFFNSFVVLIKSSVRNLEKAPELISNLEEIRKAKDTPVPILSSSPKEQQEWLQSISDRVSFSENITTSVSILDTGVNYNNMLLSKVCCDDFAVSWDPDWPKYDQYQPLAPFNEHGSLQAGLAAFGNLMDVVLENSAIQLSHVIESARILPPQGNNDPLLYGAITVGTAYKLEVDRPDLNRVYSLAVT…
51143	GC_00003477	Nasonia_Core	Nvit2V	O	O	COG1404	Serine protease, subtilisin family	MVSKRKHLDVARFFIEENFKSKRTGRNPGVPGRNRNQHGSHLRGQYQNLIDAYDQKREHEVDTITDDSGIYVEIISVEGCKLPLDSLDNRDFKLCSCQMRENKEFALVFIPEDRRDTFLKKIQQYLDPQKDGKPNKDGVSFPRNHALIDSISEIRLASLESFWTDPPELFPTDRDNDVWWELWLKKNAIDGVENIAASLAERVNGRLGNTSISFFNSFVVLIKSSVRNLEKAPELISNLEEIRKAKDTPVPILSSSPKEQQEWLQSISDRVSFSENITTSVSILDTGVNYNNMLLSKVCCDDFAVSWDPDWPKYDQYQPLAPFNEHGSLQAGLAAFGNLMDVVLENSAIQLSHVIESARILPPQGNNDPLLYGAITVGTAYKLEVDRPDLNRVYSLAVT…
51168	GC_00003481	Nasonia_Core	Hybrid1H					MNRRQLISKLFTGTLTSLFGVKAFGYLKEKEMIPNIVVSMPSQLFTLARKFQAASNGKIFIGKIDTDPTLPENQIQVYVEKENGGLLKATQPISINQAGFPVYNGQIAKFVTVEGHSMAVYDSYGVQQFYYPNVLKYDPDQFEKRFLDELSSENGAEMIGAKPSGTVQENLSRLNEKFLLGLSSIPKINIPSSIASNPSINTSELILGKNNSLNEFVELIVKVNKSDDIDVYIHGDLASKVNTSQTATHIVYGGCDNLDRSGYINIPSGADIINQSDDKLHVRLDISSLTKDYLAFSYRNQTNSTSTQKILKIIVKQSGSVIARTQFDFIGSSDDWKPSGTSTKNINFNNEFAQRLQIDRNVSRLKSSGILKISPDGADRYKGDNFGLKFAYNVIRPSF…
51169	GC_00003481	Nasonia_Core	Hybrid2H					MNRRQLISKLFTGTLTSLFGVKAFGYLKEKEMIPNIVVSMPSQLFTLARKFQAASNGKIFIGKIDTDPTLPENQIQVYVEKENGGLLKATQPISINQAGFPVYNGQIAKFVTVEGHSMAVYDSYGVQQFYYPNVLKYDPDQFEKRFLDELSSENGAEMIGAKPSGTVQENLSRLNEKFLLGLSSIPKINIPSSIASNPSINTSELILGKNNSLNEFVELIVKVNKSDDIDVYIHGDLASKVNTSQTATHIVYGGCDNLDRSGYINIPSGADIINQSDDKLHVRLDISSLTKDYLAFSYRNQTNSTSTQKILKIIVKQSGSVIARTQFDFIGSSDDWKPSGTSTKNINFNNEFAQRLQIDRNVSRLKSSGILKISPDGADRYKGDNFGLKFAYNVIRPSF…
51170	GC_00003481	Nasonia_Core	Hybrid3H					MNRRQLISKLFTGTLTSLFGVKAFGYLKEKEMIPNIVVSMPSQLFTLARKFQAASNGKIFIGKIDTDPTLPENQIQVYVEKENGGLLKATQPISINQAGFPVYNGQIAKFVTVEGHSMAVYDSYGVQQFYYPNVLKYDPDQFEKRFLDELSSENGAEMIGAKPSGTVQENLSRLNEKFLLGLSSIPKINIPSSIASNPSINTSELILGKNNSLNEFVELIVKVNKSDDIDVYIHGDLASKVNTSQTATHIVYGGCDNLDRSGYINIPSGADIINQSDDKLHVRLDISSLTKDYLAFSYRNQTNSTSTQKILKIIVKQSGSVIARTQFDFIGSSDDWKPSGTSTKNINFNNEFAQRLQIDRNVSRLKSSGILKISPDGADRYKGDNFGLKFAYNVIRPSF…
51171	GC_00003481	Nasonia_Core	Ngir1G					---------------------------------------------------------------------------------------------------------------------------------------------------------------------------------------------------------------------------------------------------------------------------------------------------------------------------------------------------------------------------------------------------------------…
51172	GC_00003481	Nasonia_Core	Ngir1G					MNRRQLISKLFTGTLTSLFGVKAFGYLKEKEMIPNIVVSMPSQLFTLARKFQAASNGKIFIGKIDTDPTLPENQIQVYVEKENGGLLKATQPISINQAGFPVYNGQIAKFVTVEGHSMAVYDSYGVQQFYYPNVLKYDPDQFEKRFLDELSSENGAEMIGAKPSGTVQENLSRLNEKFLLGLSSIPKINIPSSIASNPSINTSELILGKNNSLNEFVELIVKVNKSDDIDVYIHGDLASKVNTSQTATHIVYGGCDNLDRSGYINIPSGADIINQSDDKLHVRLDISSLTKDYLAFSYRNQTNSTSTQKILKIIVKQSGSVIARTQFDFIGSSDDWKPSGTSTKNINFNNEFAQRLQIDRIVFSSR---------------------------------…
51173	GC_00003481	Nasonia_Core	Ngir2G					MNRRQLISKLFTGTLTSLFGVKAFGYLKEKEMIPNIVVSMPSQLFTLARKFQAASNGKIFIGKIDTDPTLPENQIQVYVEKENGGLLKATQPISINQAGFPVYNGQIAKFVTVEGHSMAVYDSYGVQQFYYPNVLKYDPDQFEKRFLDELSSENGAEMIGAKPSGTVQENLSRLNEKFLLGLSSIPKINIPSSIASNPSINTSELILGKNNSLNEFVELIVKVNKSDDIDVYIHGDLASKVNTSQTATHIVYGGCDNLDRSGYINIPSGADIINQSDDKLHVRLDISSLTKDYLAFSYRNQTNSTSTQKILKIIVKQSGSVIARTQFDFIGSSDDWKPSGTSTKNINFNNEFAQRLQIDRNVSRLKSSGILKISPDGADRYKGDNFGLKFAYNVIRPSF…
51174	GC_00003481	Nasonia_Core	Nvit1V					MNRRQLISKLFTGTLTSLFGVKAFGYLKEKEMIPNIVVSMPSQLFTLARKFQAASNGKIFIGKIDTDPTLPENQIQVYVEKENGGLLKATQPISINQAGFPVYNGQIAKFVTVEGHSMAVYDSYGVQQFYYPNVLKYDPDQFEKRFLDELSSENGAEMIGAKPSGTVQENLSRLNEKFLLGLSSIPKINIPSSIASNPSINTSELILGKNNSLNEFVELIVKVNKSDDIDVYIHGDLASKVNTSQTATHIVYGGCDNLDRSGYINIPSGADIINQSDDKLHVRLDISSLTKDYLAFSYRNQTNSTSTQKILKIIVKQSGSVIARTQFDFIGSSDDWKPSGTSTKNINFNNEFAQRLQIDRNVSRLKSSGILKISPDGADRYKGDNFGLKFAYNVIRPSF…
51175	GC_00003481	Nasonia_Core	Nvit2V					MNRRQLISKLFTGTLTSLFGVKAFGYLKEKEMIPNIVVSMPSQLFTLARKFQAASNGKIFIGKIDTDPTLPENQIQVYVEKENGGLLKATQPISINQAGFPVYNGQIAKFVTVEGHSMAVYDSYGVQQFYYPNVLKYDPDQFEKRFLDELSSENGAEMIGAKPSGTVQENLSRLNEKFLLGLSSIPKINIPSSIASNPSINTSELILGKNNSLNEFVELIVKVNKSDDIDVYIHGDLASKVNTSQTATHIVYGGCDNLDRSGYINIPSGADIINQSDDKLHVRLDISSLTKDYLAFSYRNQTNSTSTQKILKIIVKQSGSVIARTQFDFIGSSDDWKPSGTSTKNINFNNEFAQRLQIDRNVSRLKSSGILKISPDGADRYKGDNFGLKFAYNVIRPSF…
51470	GC_00003519	Nasonia_Core	Hybrid1H					MYGQCGEKNMSINCMGKLMKASKWAHREFDKDSIPNPRTIKRWVKDGIVNGRIIDGSVWVFSSEKMGVATSISNHVNALIED
51471	GC_00003519	Nasonia_Core	Hybrid2H					MYGQCGEKNMSINCMGKLMKASKWAHREFDKDSIPNPRTIKRWVKDGIVNGRIIDGSVWVFSSEKMGVATSISNHVNALIED
51472	GC_00003519	Nasonia_Core	Hybrid3H					MYGQCGEKNMSINCMGKLMKASKWAHREFDKDSIPNPRTIKRWVKDGIVNGRIIDGSVWVFSSEKMGVATSISNHVNALIED
51473	GC_00003519	Nasonia_Core	Ngir1G					MYGQCGEKNMSINCMGKLMKASKWAHREFDKDSIPNPRTIKRWVKDGIVNGRIIDGSVWVFSSEKMGVATSISNHVNALIED
51474	GC_00003519	Nasonia_Core	Ngir2G					MYGQCGEKNMSINCMGKLMKASKWAHREFDKDSIPNPRTIKRWVKDGIVNGRIIDGSVWVFSSEKMGVATSISNHVNALIED
51475	GC_00003519	Nasonia_Core	Nvit1V					MYGQCGEKNMSINCMGKLMKASKWAHREFDKDSIPNPRTIKRWVKDGIVNGRIIDGSVWVFSSEKMGVATSISNHVNALIED
51476	GC_00003519	Nasonia_Core	Nvit2V					MYGQCGEKNMSINCMGKLMKASKWAHREFDKDSIPNPRTIKRWVKDGIVNGRIIDGSVWVFSSEKMGVATSISNHVNALIED
51484	GC_00003521	Nasonia_Core	Hybrid1H					MALAGYITKIIMIETGLTYKQVRRLYQDIENDGYELERRSRTFRGGATLIHSHTSKIQASLLMQLYRNIGGEDVIRSIDIKALNKAFRMYHAIRKEVPGMKGARWAPFDITDAWCLASELRCGDAMLEQCDHCECTYFTSVNQRTCVECPFCVADKSKAA
51485	GC_00003521	Nasonia_Core	Hybrid2H					MALAGYITKIIMIETGLTYKQVRRLYQDIENDGYELERRSRTFRGGATLIHSHTSKIQASLLMQLYRNIGGEDVIRSIDIKALNKAFRMYHAIRKEVPGMKGARWAPFDITDAWCLASELRCGDAMLEQCDHCECTYFTSVNQRTCVECPFCVADKSKAA
51486	GC_00003521	Nasonia_Core	Hybrid3H					MALAGYITKIIMIETGLTYKQVRRLYQDIENDGYELERRSRTFRGGATLIHSHTSKIQASLLMQLYRNIGGEDVIRSIDIKALNKAFRMYHAIRKEVPGMKGARWAPFDITDAWCLASELRCGDAMLEQCDHCECTYFTSVNQRTCVECPFCVADKSKAA
51487	GC_00003521	Nasonia_Core	Ngir1G					MALAGYITKIIMIETGLTYKQVRRLYQDIENDGYELERRSRTFRGGATLIHSHTSKIQASLLMQLYRNIGGEDVIRSIDIKALNKAFRMYHAIRKEVPGMKGARWAPFDITDAWCLASELRCGDAMLEQCDHCECTYFTSVNQRTCVECPFCVADKSKAA
51488	GC_00003521	Nasonia_Core	Ngir2G					MALAGYITKIIMIETGLTYKQVRRLYQDIENDGYELERRSRTFRGGATLIHSHTSKIQASLLMQLYRNIGGEDVIRSIDIKALNKAFRMYHAIRKEVPGMKGARWAPFDITDAWCLASELRCGDAMLEQCDHCECTYFTSVNQRTCVECPFCVADKSKAA
51489	GC_00003521	Nasonia_Core	Nvit1V					MALAGYITKIIMIETGLTYKQVRRLYQDIENDGYELERRSRTFRGGATLIHSHTSKIQASLLMQLYRNIGGEDVIRSIDIKALNKAFRMYHAIRKEVPGMKGARWAPFDITDAWCLASELRCGDAMLEQCDHCECTYFTSVNQRTCVECPFCVADKSKAA
51490	GC_00003521	Nasonia_Core	Nvit2V					MALAGYITKIIMIETGLTYKQVRRLYQDIENDGYELERRSRTFRGGATLIHSHTSKIQASLLMQLYRNIGGEDVIRSIDIKALNKAFRMYHAIRKEVPGMKGARWAPFDITDAWCLASELRCGDAMLEQCDHCECTYFTSVNQRTCVECPFCVADKSKAA
51491	GC_00003522	Nasonia_Core	Hybrid1H					MIDNVNNPPHYASGDIECIDAIKASMTKEAFLGYLKGNIQKYVWRYEKKINPVEDLKKARWYMERMVREMEAGSNG
51492	GC_00003522	Nasonia_Core	Hybrid2H					MIDNVNNPPHYASGDIECIDAIKASMTKEAFLGYLKGNIQKYVWRYEKKINPVEDLKKARWYMERMVREMEAGSNG
51493	GC_00003522	Nasonia_Core	Hybrid3H					MIDNVNNPPHYASGDIECIDAIKASMTKEAFLGYLKGNIQKYVWRYEKKINPVEDLKKARWYMERMVREMEAGSNG
51494	GC_00003522	Nasonia_Core	Ngir1G					MIDNVNNPPHYASGDIECIDAIKASMTKEAFLGYLKGNIQKYVWRYEKKINPVEDLKKARWYMERMVREMEAGSNG
51495	GC_00003522	Nasonia_Core	Ngir2G					MIDNVNNPPHYASGDIECIDAIKASMTKEAFLGYLKGNIQKYVWRYEKKINPVEDLKKARWYMERMVREMEAGSNG
51496	GC_00003522	Nasonia_Core	Nvit1V					MIDNVNNPPHYASGDIECIDAIKASMTKEAFLGYLKGNIQKYVWRYEKKINPVEDLKKARWYMERMVREMEAGSNG
51497	GC_00003522	Nasonia_Core	Nvit2V					MIDNVNNPPHYASGDIECIDAIKASMTKEAFLGYLKGNIQKYVWRYEKKINPVEDLKKARWYMERMVREMEAGSNG
51498	GC_00003523	Nasonia_Core	Hybrid1H	R	R	COG3950	Predicted ATP-binding protein involved in virulence	MKIAKIALTNFRCFEYFEATFDPHLTVLIARNGAGKSTLLDAIALSLGSFLTRLPKVKGLSFKKTDFRVNQEGLYPPFMRIRCESTSGVIWDRTERRDQAKKTINAIPSGVGLKALNDHVDKYINAHNENEPYTLPIFIYYGTGRGVFDIPARKRAFNRHFSRFEAFEGSLESKTNFKRFVQYFYQLEDKESRLQKQERSFDVELPELRAIRLAIEKLLPQFSNIRSVEPAGIMVDWKKKHGSETIIQPLRIEQLSDGYRTTLAMVMDIASRVAEANPFSQDPLDTEGIILIDEVDLHLHPEWQRDFLPRLVHVFPNIQFIVSTHSPFIIQSVKKGKLIDLDKEGVMRSTSLDQELSIEDIAEDIMGMENVQRSALFNEQVEISNKYYELLKQGKSVND…
51499	GC_00003523	Nasonia_Core	Hybrid2H	R	R	COG3950	Predicted ATP-binding protein involved in virulence	MKIAKIALTNFRCFEYFEATFDPHLTVLIARNGAGKSTLLDAIALSLGSFLTRLPKVKGLSFKKTDFRVNQEGLYPPFMRIRCESTSGVIWDRTERRDQAKKTINAIPSGVGLKALNDHVDKYINAHNENEPYTLPIFIYYGTGRGVFDIPARKRAFNRHFSRFEAFEGSLESKTNFKRFVQYFYQLEDKESRLQKQERSFDVELPELRAIRLAIEKLLPQFSNIRSVEPAGIMVDWKKKHGSETIIQPLRIEQLSDGYRTTLAMVMDIASRVAEANPFSQDPLDTEGIILIDEVDLHLHPEWQRDFLPRLVHVFPNIQFIVSTHSPFIIQSVKKGKLIDLDKEGVMRSTSLDQELSIEDIAEDIMGMENVQRSALFNEQVEISNKYYELLKQGKSVND…
51500	GC_00003523	Nasonia_Core	Hybrid3H	R	R	COG3950	Predicted ATP-binding protein involved in virulence	MKIAKIALTNFRCFEYFEATFDPHLTVLIARNGAGKSTLLDAIALSLGSFLTRLPKVKGLSFKKTDFRVNQEGLYPPFMRIRCESTSGVIWDRTERRDQAKKTINAIPSGVGLKALNDHVDKYINAHNENEPYTLPIFIYYGTGRGVFDIPARKRAFNRHFSRFEAFEGSLESKTNFKRFVQYFYQLEDKESRLQKQERSFDVELPELRAIRLAIEKLLPQFSNIRSVEPAGIMVDWKKKHGSETIIQPLRIEQLSDGYRTTLAMVMDIASRVAEANPFSQDPLDTEGIILIDEVDLHLHPEWQRDFLPRLVHVFPNIQFIVSTHSPFIIQSVKKGKLIDLDKEGVMRSTSLDQELSIEDIAEDIMGMENVQRSALFNEQVEISNKYYELLKQGKSVND…
51501	GC_00003523	Nasonia_Core	Ngir1G	R	R	COG3950	Predicted ATP-binding protein involved in virulence	MKIAKIALTNFRCFEYFEATFDPHLTVLIARNGAGKSTLLDAIALSLGSFLTRLPKVKGLSFKKTDFRVNQEGLYPPFMRIRCESTSGVIWDRTERRDQAKKTINAIPSGVGLKALNDHVDKYINAHNENEPYTLPIFIYYGTGRGVFDIPARKRAFNRHFSRFEAFEGSLESKTNFKRFVQYFYQLEDKESRLQKQERSFDVELPELRAIRLAIEKLLPQFSNIRSVEPAGIMVDWKKKHGSETIIQPLRIEQLSDGYRTTLAMVMDIASRVAEANPFSQDPLDTEGIILIDEVDLHLHPEWQRDFLPRLVHVFPNIQFIVSTHSPFIIQSVKKGKLIDLDKEGVMRSTSLDQELSIEDIAEDIMGMENVQRSALFNEQVEISNKYYELLKQGKSVND…
51502	GC_00003523	Nasonia_Core	Ngir2G	R	R	COG3950	Predicted ATP-binding protein involved in virulence	MKIAKIALTNFRCFEYFEATFDPHLTVLIARNGAGKSTLLDAIALSLGSFLTRLPKVKGLSFKKTDFRVNQEGLYPPFMRIRCESTSGVIWDRTERRDQAKKTINAIPSGVGLKALNDHVDKYINAHNENEPYTLPIFIYYGTGRGVFDIPARKRAFNRHFSRFEAFEGSLESKTNFKRFVQYFYQLEDKESRLQKQERSFDVELPELRAIRLAIEKLLPQFSNIRSVEPAGIMVDWKKKHGSETIIQPLRIEQLSDGYRTTLAMVMDIASRVAEANPFSQDPLDTEGIILIDEVDLHLHPEWQRDFLPRLVHVFPNIQFIVSTHSPFIIQSVKKGKLIDLDKEGVMRSTSLDQELSIEDIAEDIMGMENVQRSALFNEQVEISNKYYELLKQGKSVND…
51503	GC_00003523	Nasonia_Core	Nvit1V	R	R	COG3950	Predicted ATP-binding protein involved in virulence	MKIAKIALTNFRCFEYFEATFDPHLTVLIARNGAGKSTLLDAIALSLGSFLTRLPKVKGLSFKKTDFRVNQEGLYPPFMRIRCESTSGVIWDRTERRDQAKKTINAIPSGVGLKALNDHVDKYINAHNENEPYTLPIFIYYGTGRGVFDIPARKRAFNRHFSRFEAFEGSLESKTNFKRFVQYFYQLEDKESRLQKQERSFDVELPELRAIRLAIEKLLPQFSNIRSVEPAGIMVDWKKKHGSETIIQPLRIEQLSDGYRTTLAMVMDIASRVAEANPFSQDPLDTEGIILIDEVDLHLHPEWQRDFLPRLVHVFPNIQFIVSTHSPFIIQSVKKGKLIDLDKEGVMRSTSLDQELSIEDIAEDIMGMENVQRSALFNEQVEISNKYYELLKQGKSVND…
51504	GC_00003523	Nasonia_Core	Nvit2V	R	R	COG3950	Predicted ATP-binding protein involved in virulence	MKIAKIALTNFRCFEYFEATFDPHLTVLIARNGAGKSTLLDAIALSLGSFLTRLPKVKGLSFKKTDFRVNQEGLYPPFMRIRCESTSGVIWDRTERRDQAKKTINAIPSGVGLKALNDHVDKYINAHNENEPYTLPIFIYYGTGRGVFDIPARKRAFNRHFSRFEAFEGSLESKTNFKRFVQYFYQLEDKESRLQKQERSFDVELPELRAIRLAIEKLLPQFSNIRSVEPAGIMVDWKKKHGSETIIQPLRIEQLSDGYRTTLAMVMDIASRVAEANPFSQDPLDTEGIILIDEVDLHLHPEWQRDFLPRLVHVFPNIQFIVSTHSPFIIQSVKKGKLIDLDKEGVMRSTSLDQELSIEDIAEDIMGMENVQRSALFNEQVEISNKYYELLKQGKSVND…
51505	GC_00003524	Nasonia_Core	Hybrid1H					MAVICHVIKKQQHKKLLNLLINYIQLEYKIYQYNIFRYLLSISC
51506	GC_00003524	Nasonia_Core	Hybrid2H					MAVICHVIKKQQHKKLLNLLINYIQLEYKIYQYNIFRYLLSISC
51507	GC_00003524	Nasonia_Core	Hybrid3H					MAVICHVIKKQQHKKLLNLLINYIQLEYKIYQYNIFRYLLSISC
51508	GC_00003524	Nasonia_Core	Ngir1G					MAVICHVIKKQQHKKLLNLLINYIQLEYKIYQYNIFRYLLSISC
51509	GC_00003524	Nasonia_Core	Ngir2G					MAVICHVIKKQQHKKLLNLLINYIQLEYKIYQYNIFRYLLSISC
51510	GC_00003524	Nasonia_Core	Nvit1V					MAVICHVIKKQQHKKLLNLLINYIQLEYKIYQYNIFRYLLSISC
51511	GC_00003524	Nasonia_Core	Nvit2V					MAVICHVIKKQQHKKLLNLLINYIQLEYKIYQYNIFRYLLSISC
51512	GC_00003525	Nasonia_Core	Hybrid1H	L	L	COG4974	Site-specific recombinase XerD	MAPRGGRARTVPITNDAQVSALQRAAAIQDGRSMIPAEQNYREFRQEAYREIGRHPVNFHGERHHYAQTRYRDLLGAECPVKAGIKHGRAHHEYLAKELGVSVAHARMLDQEIRSEVARELGHGRIDVTNSYLG
51513	GC_00003525	Nasonia_Core	Hybrid2H	L	L	COG4974	Site-specific recombinase XerD	MAPRGGRARTVPITNDAQVSALQRAAAIQDGRSMIPAEQNYREFRQEAYREIGRHPVNFHGERHHYAQTRYRDLLGAECPVKAGIKHGRAHHEYLAKELGVSVAHARMLDQEIRSEVARELGHGRIDVTNSYLG
51514	GC_00003525	Nasonia_Core	Hybrid3H	L	L	COG4974	Site-specific recombinase XerD	MAPRGGRARTVPITNDAQVSALQRAAAIQDGRSMIPAEQNYREFRQEAYREIGRHPVNFHGERHHYAQTRYRDLLGAECPVKAGIKHGRAHHEYLAKELGVSVAHARMLDQEIRSEVARELGHGRIDVTNSYLG
51515	GC_00003525	Nasonia_Core	Ngir1G	L	L	COG4974	Site-specific recombinase XerD	MAPRGGRARTVPITNDAQVSALQRAAAIQDGRSMIPAEQNYREFRQEAYREIGRHPVNFHGERHHYAQTRYRDLLGAECPVKAGIKHGRAHHEYLAKELGVSVAHARMLDQEIRSEVARELGHGRIDVTNSYLG
51516	GC_00003525	Nasonia_Core	Ngir2G	L	L	COG4974	Site-specific recombinase XerD	MAPRGGRARTVPITNDAQVSALQRAAAIQDGRSMIPAEQNYREFRQEAYREIGRHPVNFHGERHHYAQTRYRDLLGAECPVKAGIKHGRAHHEYLAKELGVSVAHARMLDQEIRSEVARELGHGRIDVTNSYLG
51517	GC_00003525	Nasonia_Core	Nvit1V	L	L	COG4974	Site-specific recombinase XerD	MAPRGGRARTVPITNDAQVSALQRAAAIQDGRSMIPAEQNYREFRQEAYREIGRHPVNFHGERHHYAQTRYRDLLGAECPVKAGIKHGRAHHEYLAKELGVSVAHARMLDQEIRSEVARELGHGRIDVTNSYLG
51518	GC_00003525	Nasonia_Core	Nvit2V	L	L	COG4974	Site-specific recombinase XerD	MAPRGGRARTVPITNDAQVSALQRAAAIQDGRSMIPAEQNYREFRQEAYREIGRHPVNFHGERHHYAQTRYRDLLGAECPVKAGIKHGRAHHEYLAKELGVSVAHARMLDQEIRSEVARELGHGRIDVTNSYLG
51519	GC_00003526	Nasonia_Core	Hybrid1H					MKERGIIFNTEMVKAILDGRKTQTRRVMNNQPCTLSGETISVQQDDFNFRWAGDLHNDTSGWFPCPLGKVGDRLWVRETFALLGNEDGVCVDWNDNILKAGEEQAAIIYKASCEKKDGDYGLWSIPDDADWKPHTDNRKYEGAWRPSIHMPRWASRITLEITDVRVERLNDISQSDAIAEGAPPSHPTIDAISRECGFPDFSRSWFGQTWWHIYGKKNWQDNPWVWVIEFKRI
51520	GC_00003526	Nasonia_Core	Hybrid2H					MKERGIIFNTEMVKAILDGRKTQTRRVMNNQPCTLSGETISVQQDDFNFRWAGDLHNDTSGWFPCPLGKVGDRLWVRETFALLGNEDGVCVDWNDNILKAGEEQAAIIYKASCEKKDGDYGLWSIPDDADWKPHTDNRKYEGAWRPSIHMPRWASRITLEITDVRVERLNDISQSDAIAEGAPPSHPTIDAISRECGFPDFSRSWFGQTWWHIYGKKNWQDNPWVWVIEFKRI
51521	GC_00003526	Nasonia_Core	Hybrid3H					MKERGIIFNTEMVKAILDGRKTQTRRVMNNQPCTLSGETISVQQDDFNFRWAGDLHNDTSGWFPCPLGKVGDRLWVRETFALLGNEDGVCVDWNDNILKAGEEQAAIIYKASCEKKDGDYGLWSIPDDADWKPHTDNRKYEGAWRPSIHMPRWASRITLEITDVRVERLNDISQSDAIAEGAPPSHPTIDAISRECGFPDFSRSWFGQTWWHIYGKKNWQDNPWVWVIEFKRI
51522	GC_00003526	Nasonia_Core	Ngir1G					MKERGIIFNTEMVKAILDGRKTQTRRVMNNQPCTLSGETISVQQDDFNFRWAGDLHNDTSGWFPCPLGKVGDRLWVRETFALLGNEDGVCVDWNDNILKAGEEQAAIIYKASCEKKDGDYGLWSIPDDADWKPHTDNRKYEGAWRPSIHMPRWASRITLEITDVRVERLNDISQSDAIAEGAPPSHPTIDAISRECGFPDFSRSWFGQTWWHIYGKKNWQDNPWVWVIEFKRI
51523	GC_00003526	Nasonia_Core	Ngir2G					MKERGIIFNTEMVKAILDGRKTQTRRVMNNQPCTLSGETISVQQDDFNFRWAGDLHNDTSGWFPCPLGKVGDRLWVRETFALLGNEDGVCVDWNDNILKAGEEQAAIIYKASCEKKDGDYGLWSIPDDADWKPHTDNRKYEGAWRPSIHMPRWASRITLEITDVRVERLNDISQSDAIAEGAPPSHPTIDAISRECGFPDFSRSWFGQTWWHIYGKKNWQDNPWVWVIEFKRI
51524	GC_00003526	Nasonia_Core	Nvit1V					MKERGIIFNTEMVKAILDGRKTQTRRVMNNQPCTLSGETISVQQDDFNFRWAGDLHNDTSGWFPCPLGKVGDRLWVRETFALLGNEDGVCVDWNDNILKAGEEQAAIIYKASCEKKDGDYGLWSIPDDADWKPHTDNRKYEGAWRPSIHMPRWASRITLEITDVRVERLNDISQSDAIAEGAPPSHPTIDAISRECGFPDFSRSWFGQTWWHIYGKKNWQDNPWVWVIEFKRI
51525	GC_00003526	Nasonia_Core	Nvit2V					MKERGIIFNTEMVKAILDGRKTQTRRVMNNQPCTLSGETISVQQDDFNFRWAGDLHNDTSGWFPCPLGKVGDRLWVRETFALLGNEDGVCVDWNDNILKAGEEQAAIIYKASCEKKDGDYGLWSIPDDADWKPHTDNRKYEGAWRPSIHMPRWASRITLEITDVRVERLNDISQSDAIAEGAPPSHPTIDAISRECGFPDFSRSWFGQTWWHIYGKKNWQDNPWVWVIEFKRI
51526	GC_00003527	Nasonia_Core	Hybrid1H					MSHALRKASRLDIPPRDKSKIASPRAVVGYNCSHKDQVRNAFILGFDRYETAMDKLSKV
51527	GC_00003527	Nasonia_Core	Hybrid2H					MSHALRKASRLDIPPRDKSKIASPRAVVGYNCSHKDQVRNAFILGFDRYETAMDKLSKV
51528	GC_00003527	Nasonia_Core	Hybrid3H					MSHALRKASRLDIPPRDKSKIASPRAVVGYNCSHKDQVRNAFILGFDRYETAMDKLSKV
51529	GC_00003527	Nasonia_Core	Ngir1G					MSHALRKASRLDIPPRDKSKIASPRAVVGYNCSHKDQVRNAFILGFDRYETAMDKLSKV
51530	GC_00003527	Nasonia_Core	Ngir2G					MSHALRKASRLDIPPRDKSKIASPRAVVGYNCSHKDQVRNAFILGFDRYETAMDKLSKV
51531	GC_00003527	Nasonia_Core	Nvit1V					MSHALRKASRLDIPPRDKSKIASPRAVVGYNCSHKDQVRNAFILGFDRYETAMDKLSKV
51532	GC_00003527	Nasonia_Core	Nvit2V					MSHALRKASRLDIPPRDKSKIASPRAVVGYNCSHKDQVRNAFILGFDRYETAMDKLSKV
51533	GC_00003528	Nasonia_Core	Hybrid1H					MPITYIQAGSFRSDKDKEGYASQIFIDGEAFDLADGELVYLLTDNGVIIDSVMGVRK
51534	GC_00003528	Nasonia_Core	Hybrid2H					MPITYIQAGSFRSDKDKEGYASQIFIDGEAFDLADGELVYLLTDNGVIIDSVMGVRK
51535	GC_00003528	Nasonia_Core	Hybrid3H					MPITYIQAGSFRSDKDKEGYASQIFIDGEAFDLADGELVYLLTDNGVIIDSVMGVRK
51536	GC_00003528	Nasonia_Core	Ngir1G					MPITYIQAGSFRSDKDKEGYASQIFIDGEAFDLADGELVYLLTDNGVIIDSVMGVRK
51537	GC_00003528	Nasonia_Core	Ngir2G					MPITYIQAGSFRSDKDKEGYASQIFIDGEAFDLADGELVYLLTDNGVIIDSVMGVRK
51538	GC_00003528	Nasonia_Core	Nvit1V					MPITYIQAGSFRSDKDKEGYASQIFIDGEAFDLADGELVYLLTDNGVIIDSVMGVRK
51539	GC_00003528	Nasonia_Core	Nvit2V					MPITYIQAGSFRSDKDKEGYASQIFIDGEAFDLADGELVYLLTDNGVIIDSVMGVRK
51540	GC_00003529	Nasonia_Core	Hybrid1H	M	M	COG1835	Peptidoglycan/LPS O-acetylase OafA/YrhL, contains acyltransferase and SGNH-hydrolase domains	MATWNQQGSGGFLGGIGLNNTNAPKASDANATLAMIRENNDLQRSGANNIGLQLAQGLGGLGEMYKQQQAQQRDKEFQSLWGKAYASGDRDAMRQLMATYPDQAEKITSGMQGISEDVRESLGNIASGYRMAINSGNATDYIRKNADELRRLGIDPQQAQAMANENPKGAIELADHIGMSALGPDKYFDIQDKIEGRSIDRDKLSETVRSNQASEALTREGHQIQIRGQNISRANALTSAYAPTSAMQNYSQYAQMLKTDPEGAKEFAQAAGIKPSERKLFKVEEAPDGGIIKYYSNGDEERGSINQPVKMDGMGQPISINQANRIMEKSTGEQRKAAGFAFRVRNGIDTANALVESGKVSPQRAAAINSALRDGTFARMALSGDEQSYIASMQDAVLA…
51541	GC_00003529	Nasonia_Core	Hybrid2H	M	M	COG1835	Peptidoglycan/LPS O-acetylase OafA/YrhL, contains acyltransferase and SGNH-hydrolase domains	MATWNQQGSGGFLGGIGLNNTNAPKASDANATLAMIRENNDLQRSGANNIGLQLAQGLGGLGEMYKQQQAQQRDKEFQSLWGKAYASGDRDAMRQLMATYPDQAEKITSGMQGISEDVRESLGNIASGYRMAINSGNATDYIRKNADELRRLGIDPQQAQAMANENPKGAIELADHIGMSALGPDKYFDIQDKIEGRSIDRDKLSETVRSNQASEALTREGHQIQIRGQNISRANALTSAYAPTSAMQNYSQYAQMLKTDPEGAKEFAQAAGIKPSERKLFKVEEAPDGGIIKYYSNGDEERGSINQPVKMDGMGQPISINQANRIMEKSTGEQRKAAGFAFRVRNGIDTANALVESGKVSPQRAAAINSALRDGTFARMALSGDEQSYIASMQDAVLA…
51542	GC_00003529	Nasonia_Core	Hybrid3H	M	M	COG1835	Peptidoglycan/LPS O-acetylase OafA/YrhL, contains acyltransferase and SGNH-hydrolase domains	MATWNQQGSGGFLGGIGLNNTNAPKASDANATLAMIRENNDLQRSGANNIGLQLAQGLGGLGEMYKQQQAQQRDKEFQSLWGKAYASGDRDAMRQLMATYPDQAEKITSGMQGISEDVRESLGNIASGYRMAINSGNATDYIRKNADELRRLGIDPQQAQAMANENPKGAIELADHIGMSALGPDKYFDIQDKIEGRSIDRDKLSETVRSNQASEALTREGHQIQIRGQNISRANALTSAYAPTSAMQNYSQYAQMLKTDPEGAKEFAQAAGIKPSERKLFKVEEAPDGGIIKYYSNGDEERGSINQPVKMDGMGQPISINQANRIMEKSTGEQRKAAGFAFRVRNGIDTANALVESGKVSPQRAAAINSALRDGTFARMALSGDEQSYIASMQDAVLA…
51543	GC_00003529	Nasonia_Core	Ngir1G	M	M	COG1835	Peptidoglycan/LPS O-acetylase OafA/YrhL, contains acyltransferase and SGNH-hydrolase domains	MATWNQQGSGGFLGGIGLNNTNAPKASDANATLAMIRENNDLQRSGANNIGLQLAQGLGGLGEMYKQQQAQQRDKEFQSLWGKAYASGDRDAMRQLMATYPDQAEKITSGMQGISEDVRESLGNIASGYRMAINSGNATDYIRKNADELRRLGIDPQQAQAMANENPKGAIELADHIGMSALGPDKYFDIQDKIEGRSIDRDKLSETVRSNQASEALTREGHQIQIRGQNISRANALTSAYAPTSAMQNYSQYAQMLKTDPEGAKEFAQAAGIKPSERKLFKVEEAPDGGIIKYYSNGDEERGSINQPVKMDGMGQPISINQANRIMEKSTGEQRKAAGFAFRVRNGIDTANALVESGKVSPQRAAAINSALRDGTFARMALSGDEQSYIASMQDAVLA…
51544	GC_00003529	Nasonia_Core	Ngir2G	M	M	COG1835	Peptidoglycan/LPS O-acetylase OafA/YrhL, contains acyltransferase and SGNH-hydrolase domains	MATWNQQGSGGFLGGIGLNNTNAPKASDANATLAMIRENNDLQRSGANNIGLQLAQGLGGLGEMYKQQQAQQRDKEFQSLWGKAYASGDRDAMRQLMATYPDQAEKITSGMQGISEDVRESLGNIASGYRMAINSGNATDYIRKNADELRRLGIDPQQAQAMANENPKGAIELADHIGMSALGPDKYFDIQDKIEGRSIDRDKLSETVRSNQASEALTREGHQIQIRGQNISRANALTSAYAPTSAMQNYSQYAQMLKTDPEGAKEFAQAAGIKPSERKLFKVEEAPDGGIIKYYSNGDEERGSINQPVKMDGMGQPISINQANRIMEKSTGEQRKAAGFAFRVRNGIDTANALVESGKVSPQRAAAINSALRDGTFARMALSGDEQSYIASMQDAVLA…
51545	GC_00003529	Nasonia_Core	Nvit1V	M	M	COG1835	Peptidoglycan/LPS O-acetylase OafA/YrhL, contains acyltransferase and SGNH-hydrolase domains	MATWNQQGSGGFLGGIGLNNTNAPKASDANATLAMIRENNDLQRSGANNIGLQLAQGLGGLGEMYKQQQAQQRDKEFQSLWGKAYASGDRDAMRQLMATYPDQAEKITSGMQGISEDVRESLGNIASGYRMAINSGNATDYIRKNADELRRLGIDPQQAQAMANENPKGAIELADHIGMSALGPDKYFDIQDKIEGRSIDRDKLSETVRSNQASEALTREGHQIQIRGQNISRANALTSAYAPTSAMQNYSQYAQMLKTDPEGAKEFAQAAGIKPSERKLFKVEEAPDGGIIKYYSNGDEERGSINQPVKMDGMGQPISINQANRIMEKSTGEQRKAAGFAFRVRNGIDTANALVESGKVSPQRAAAINSALRDGTFARMALSGDEQSYIASMQDAVLA…
51546	GC_00003529	Nasonia_Core	Nvit2V	M	M	COG1835	Peptidoglycan/LPS O-acetylase OafA/YrhL, contains acyltransferase and SGNH-hydrolase domains	MATWNQQGSGGFLGGIGLNNTNAPKASDANATLAMIRENNDLQRSGANNIGLQLAQGLGGLGEMYKQQQAQQRDKEFQSLWGKAYASGDRDAMRQLMATYPDQAEKITSGMQGISEDVRESLGNIASGYRMAINSGNATDYIRKNADELRRLGIDPQQAQAMANENPKGAIELADHIGMSALGPDKYFDIQDKIEGRSIDRDKLSETVRSNQASEALTREGHQIQIRGQNISRANALTSAYAPTSAMQNYSQYAQMLKTDPEGAKEFAQAAGIKPSERKLFKVEEAPDGGIIKYYSNGDEERGSINQPVKMDGMGQPISINQANRIMEKSTGEQRKAAGFAFRVRNGIDTANALVESGKVSPQRAAAINSALRDGTFARMALSGDEQSYIASMQDAVLA…
51554	GC_00003531	Nasonia_Core	Hybrid1H	K	K	COG0640	DNA-binding transcriptional regulator, ArsR family	MILMAKAMQLKVGNPSRKLVLIKLADNANDKGECFPSYQHVADQCEISRRSVINHIDALCEQGLVRKVYRSGEKGNSSNVYKLNLDDPIQESPSEKSALGMVKDLHHPSEKSAPPPSEKSAPRTSHSFEPVNEPKKKGFDAKKESIPDWLDREIWFNWIDYRNEIKKPFKTKKTFELQVKFLLECLEEGYSPEEIINQSIANGWQGLFKPKNNHQAITSQQGSWNTPEAWRDFI
51555	GC_00003531	Nasonia_Core	Hybrid2H	K	K	COG0640	DNA-binding transcriptional regulator, ArsR family	MILMAKAMQLKVGNPSRKLVLIKLADNANDKGECFPSYQHVADQCEISRRSVINHIDALCEQGLVRKVYRSGEKGNSSNVYKLNLDDPIQESPSEKSALGMVKDLHHPSEKSAPPPSEKSAPRTSHSFEPVNEPKKKGFDAKKESIPDWLDREIWFNWIDYRNEIKKPFKTKKTFELQVKFLLECLEEGYSPEEIINQSIANGWQGLFKPKNNHQAITSQQGSWNTPEAWRDFI
51556	GC_00003531	Nasonia_Core	Hybrid3H	K	K	COG0640	DNA-binding transcriptional regulator, ArsR family	MILMAKAMQLKVGNPSRKLVLIKLADNANDKGECFPSYQHVADQCEISRRSVINHIDALCEQGLVRKVYRSGEKGNSSNVYKLNLDDPIQESPSEKSALGMVKDLHHPSEKSAPPPSEKSAPRTSHSFEPVNEPKKKGFDAKKESIPDWLDREIWFNWIDYRNEIKKPFKTKKTFELQVKFLLECLEEGYSPEEIINQSIANGWQGLFKPKNNHQAITSQQGSWNTPEAWRDFI
51557	GC_00003531	Nasonia_Core	Ngir1G	K	K	COG0640	DNA-binding transcriptional regulator, ArsR family	MILMAKAMQLKVGNPSRKLVLIKLADNANDKGECFPSYQHVADQCEISRRSVINHIDALCEQGLVRKVYRSGEKGNSSNVYKLNLDDPIQESPSEKSALGMVKDLHHPSEKSAPPPSEKSAPRTSHSFEPVNEPKKKGFDAKKESIPDWLDREIWFNWIDYRNEIKKPFKTKKTFELQVKFLLECLEEGYSPEEIINQSIANGWQGLFKPKNNHQAITSQQGSWNTPEAWRDFI
51558	GC_00003531	Nasonia_Core	Ngir2G	K	K	COG0640	DNA-binding transcriptional regulator, ArsR family	MILMAKAMQLKVGNPSRKLVLIKLADNANDKGECFPSYQHVADQCEISRRSVINHIDALCEQGLVRKVYRSGEKGNSSNVYKLNLDDPIQESPSEKSALGMVKDLHHPSEKSAPPPSEKSAPRTSHSFEPVNEPKKKGFDAKKESIPDWLDREIWFNWIDYRNEIKKPFKTKKTFELQVKFLLECLEEGYSPEEIINQSIANGWQGLFKPKNNHQAITSQQGSWNTPEAWRDFI
51559	GC_00003531	Nasonia_Core	Nvit1V	K	K	COG0640	DNA-binding transcriptional regulator, ArsR family	MILMAKAMQLKVGNPSRKLVLIKLADNANDKGECFPSYQHVADQCEISRRSVINHIDALCEQGLVRKVYRSGEKGNSSNVYKLNLDDPIQESPSEKSALGMVKDLHHPSEKSAPPPSEKSAPRTSHSFEPVNEPKKKGFDAKKESIPDWLDREIWFNWIDYRNEIKKPFKTKKTFELQVKFLLECLEEGYSPEEIINQSIANGWQGLFKPKNNHQAITSQQGSWNTPEAWRDFI
51560	GC_00003531	Nasonia_Core	Nvit2V	K	K	COG0640	DNA-binding transcriptional regulator, ArsR family	MILMAKAMQLKVGNPSRKLVLIKLADNANDKGECFPSYQHVADQCEISRRSVINHIDALCEQGLVRKVYRSGEKGNSSNVYKLNLDDPIQESPSEKSALGMVKDLHHPSEKSAPPPSEKSAPRTSHSFEPVNEPKKKGFDAKKESIPDWLDREIWFNWIDYRNEIKKPFKTKKTFELQVKFLLECLEEGYSPEEIINQSIANGWQGLFKPKNNHQAITSQQGSWNTPEAWRDFI
51561	GC_00003532	Nasonia_Core	Hybrid1H					MQITTKGELVVAALRKLGVASDATLTDIEPQSLEDGVVDLESMMYEWFEDGAGIHTGYKFADEDTPIDQGDEHGLNKQAINAVIYNLATRIAPDYQIIPLDKVITTARYGKERLMRSCALKRAKNARSHHPDGFPIGSGNRLLTMTGQRYFHRRKPDAKDSDPSC
51562	GC_00003532	Nasonia_Core	Hybrid2H					MQITTKGELVVAALRKLGVASDATLTDIEPQSLEDGVVDLESMMYEWFEDGAGIHTGYKFADEDTPIDQGDEHGLNKQAINAVIYNLATRIAPDYQIIPLDKVITTARYGKERLMRSCALKRAKNARSHHPDGFPIGSGNRLLTMTGQRYFHRRKPDAKDSDPSC
51563	GC_00003532	Nasonia_Core	Hybrid3H					MQITTKGELVVAALRKLGVASDATLTDIEPQSLEDGVVDLESMMYEWFEDGAGIHTGYKFADEDTPIDQGDEHGLNKQAINAVIYNLATRIAPDYQIIPLDKVITTARYGKERLMRSCALKRAKNARSHHPDGFPIGSGNRLLTMTGQRYFHRRKPDAKDSDPSC
51564	GC_00003532	Nasonia_Core	Ngir1G					MQITTKGELVVAALRKLGVASDATLTDIEPQSLEDGVVDLESMMYEWFEDGAGIHTGYKFADEDTPIDQGDEHGLNKQAINAVIYNLATRIAPDYQIIPLDKVITTARYGKERLMRSCALKRAKNARSHHPDGFPIGSGNRLLTMTGQRYFHRRKPDAKDSDPSC
51565	GC_00003532	Nasonia_Core	Ngir2G					MQITTKGELVVAALRKLGVASDATLTDIEPQSLEDGVVDLESMMYEWFEDGAGIHTGYKFADEDTPIDQGDEHGLNKQAINAVIYNLATRIAPDYQIIPLDKVITTARYGKERLMRSCALKRAKNARSHHPDGFPIGSGNRLLTMTGQRYFHRRKPDAKDSDPSC
51566	GC_00003532	Nasonia_Core	Nvit1V					MQITTKGELVVAALRKLGVASDATLTDIEPQSLEDGVVDLESMMYEWFEDGAGIHTGYKFADEDTPIDQGDEHGLNKQAINAVIYNLATRIAPDYQIIPLDKVITTARYGKERLMRSCALKRAKNARSHHPDGFPIGSGNRLLTMTGQRYFHRRKPDAKDSDPSC
51567	GC_00003532	Nasonia_Core	Nvit2V					MQITTKGELVVAALRKLGVASDATLTDIEPQSLEDGVVDLESMMYEWFEDGAGIHTGYKFADEDTPIDQGDEHGLNKQAINAVIYNLATRIAPDYQIIPLDKVITTARYGKERLMRSCALKRAKNARSHHPDGFPIGSGNRLLTMTGQRYFHRRKPDAKDSDPSC
51568	GC_00003533	Nasonia_Core	Hybrid1H					MKLLHRFLMLWMISLSLLIFNTKASYFSYITGVSPPETTYSFIMEYWNASSSTPNPCHMRFGIDSKCYIHINHLHQGATMGGAPDRAPWRCRKDVSSLPNEKALVDYLKNECGLILPMSNSSRHAGDITTDECVGFFLTQAPEGGYGQIVPNGVCGVAPPPEGRCAFNASNLTLSHGRLDPSQVDNHSVSEVFTITCNQDMYIKISSSLIEDYLKLTPNGSIRSYLRLNNIPIIKGLTVHTEKNEYTYIYVESILKTVGTPSLGNFSGSTTLVLSIP
51569	GC_00003533	Nasonia_Core	Hybrid2H					MKLLHRFLMLWMISLSLLIFNTKASYFSYITGVSPPETTYSFIMEYWNASSSTPNPCHMRFGIDSKCYIHINHLHQGATMGGAPDRAPWRCRKDVSSLPNEKALVDYLKNECGLILPMSNSSRHAGDITTDECVGFFLTQAPEGGYGQIVPNGVCGVAPPPEGRCAFNASNLTLSHGRLDPSQVDNHSVSEVFTITCNQDMYIKISSSLIEDYLKLTPNGSIRSYLRLNNIPIIKGLTVHTEKNEYTYIYVESILKTVGTPSLGNFSGSTTLVLSIP
51570	GC_00003533	Nasonia_Core	Hybrid3H					MKLLHRFLMLWMISLSLLIFNTKASYFSYITGVSPPETTYSFIMEYWNASSSTPNPCHMRFGIDSKCYIHINHLHQGATMGGAPDRAPWRCRKDVSSLPNEKALVDYLKNECGLILPMSNSSRHAGDITTDECVGFFLTQAPEGGYGQIVPNGVCGVAPPPEGRCAFNASNLTLSHGRLDPSQVDNHSVSEVFTITCNQDMYIKISSSLIEDYLKLTPNGSIRSYLRLNNIPIIKGLTVHTEKNEYTYIYVESILKTVGTPSLGNFSGSTTLVLSIP
51571	GC_00003533	Nasonia_Core	Ngir1G					MKLLHRFLMLWMISLSLLIFNTKASYFSYITGVSPPETTYSFIMEYWNASSSTPNPCHMRFGIDSKCYIHINHLHQGATMGGAPDRAPWRCRKDVSSLPNEKALVDYLKNECGLILPMSNSSRHAGDITTDECVGFFLTQAPEGGYGQIVPNGVCGVAPPPEGRCAFNASNLTLSHGRLDPSQVDNHSVSEVFTITCNQDMYIKISSSLIEDYLKLTPNGSIRSYLRLNNIPIIKGLTVHTEKNEYTYIYVESILKTVGTPSLGNFSGSTTLVLSIP
51572	GC_00003533	Nasonia_Core	Ngir2G					MKLLHRFLMLWMISLSLLIFNTKASYFSYITGVSPPETTYSFIMEYWNASSSTPNPCHMRFGIDSKCYIHINHLHQGATMGGAPDRAPWRCRKDVSSLPNEKALVDYLKNECGLILPMSNSSRHAGDITTDECVGFFLTQAPEGGYGQIVPNGVCGVAPPPEGRCAFNASNLTLSHGRLDPSQVDNHSVSEVFTITCNQDMYIKISSSLIEDYLKLTPNGSIRSYLRLNNIPIIKGLTVHTEKNEYTYIYVESILKTVGTPSLGNFSGSTTLVLSIP
51573	GC_00003533	Nasonia_Core	Nvit1V					MKLLHRFLMLWMISLSLLIFNTKASYFSYITGVSPPETTYSFIMEYWNASSSTPNPCHMRFGIDSKCYIHINHLHQGATMGGAPDRAPWRCRKDVSSLPNEKALVDYLKNECGLILPMSNSSRHAGDITTDECVGFFLTQAPEGGYGQIVPNGVCGVAPPPEGRCAFNASNLTLSHGRLDPSQVDNHSVSEVFTITCNQDMYIKISSSLIEDYLKLTPNGSIRSYLRLNNIPIIKGLTVHTEKNEYTYIYVESILKTVGTPSLGNFSGSTTLVLSIP
51574	GC_00003533	Nasonia_Core	Nvit2V					MKLLHRFLMLWMISLSLLIFNTKASYFSYITGVSPPETTYSFIMEYWNASSSTPNPCHMRFGIDSKCYIHINHLHQGATMGGAPDRAPWRCRKDVSSLPNEKALVDYLKNECGLILPMSNSSRHAGDITTDECVGFFLTQAPEGGYGQIVPNGVCGVAPPPEGRCAFNASNLTLSHGRLDPSQVDNHSVSEVFTITCNQDMYIKISSSLIEDYLKLTPNGSIRSYLRLNNIPIIKGLTVHTEKNEYTYIYVESILKTVGTPSLGNFSGSTTLVLSIP
51575	GC_00003534	Nasonia_Core	Hybrid1H					MRSERTNPDSRNFGLRSRDMGKAGLNALKEGMKSFQSIATIHDRWSVFSAWIKSEPGH
51576	GC_00003534	Nasonia_Core	Hybrid2H					MRSERTNPDSRNFGLRSRDMGKAGLNALKEGMKSFQSIATIHDRWSVFSAWIKSEPGH
51577	GC_00003534	Nasonia_Core	Hybrid3H					MRSERTNPDSRNFGLRSRDMGKAGLNALKEGMKSFQSIATIHDRWSVFSAWIKSEPGH
51578	GC_00003534	Nasonia_Core	Ngir1G					MRSERTNPDSRNFGLRSRDMGKAGLNALKEGMKSFQSIATIHDRWSVFSAWIKSEPGH
51579	GC_00003534	Nasonia_Core	Ngir2G					MRSERTNPDSRNFGLRSRDMGKAGLNALKEGMKSFQSIATIHDRWSVFSAWIKSEPGH
51580	GC_00003534	Nasonia_Core	Nvit1V					MRSERTNPDSRNFGLRSRDMGKAGLNALKEGMKSFQSIATIHDRWSVFSAWIKSEPGH
51581	GC_00003534	Nasonia_Core	Nvit2V					MRSERTNPDSRNFGLRSRDMGKAGLNALKEGMKSFQSIATIHDRWSVFSAWIKSEPGH
51582	GC_00003535	Nasonia_Core	Hybrid1H					MNMTIDTNQRCGQFKKCKGCKLDAECMVKPEEMALVKENGVIIDKWAIRTTAMIARELENQKSRHS
51583	GC_00003535	Nasonia_Core	Hybrid2H					MNMTIDTNQRCGQFKKCKGCKLDAECMVKPEEMALVKENGVIIDKWAIRTTAMIARELENQKSRHS
51584	GC_00003535	Nasonia_Core	Hybrid3H					MNMTIDTNQRCGQFKKCKGCKLDAECMVKPEEMALVKENGVIIDKWAIRTTAMIARELENQKSRHS
51585	GC_00003535	Nasonia_Core	Ngir1G					MNMTIDTNQRCGQFKKCKGCKLDAECMVKPEEMALVKENGVIIDKWAIRTTAMIARELENQKSRHS
51586	GC_00003535	Nasonia_Core	Ngir2G					MNMTIDTNQRCGQFKKCKGCKLDAECMVKPEEMALVKENGVIIDKWAIRTTAMIARELENQKSRHS
51587	GC_00003535	Nasonia_Core	Nvit1V					MNMTIDTNQRCGQFKKCKGCKLDAECMVKPEEMALVKENGVIIDKWAIRTTAMIARELENQKSRHS
51588	GC_00003535	Nasonia_Core	Nvit2V					MNMTIDTNQRCGQFKKCKGCKLDAECMVKPEEMALVKENGVIIDKWAIRTTAMIARELENQKSRHS
51589	GC_00003536	Nasonia_Core	Hybrid1H	X	X	COG5565	Bacteriophage terminase large (ATPase) subunit and inactivated derivatives	MDREQKIELLRLLEEKSRRANVYRYKTYYDTRYPWQKTFIALSIEYSQVALIAANRVGKTDTATYIDAIHAMGDYPDDWEGYKFEHAPLIWCLGYSGEKCRDLLQAPIIGRKTDNGWQGGLIPSELIVDTEPMAGTPNAVRSAYIRHKSGNLSKIQFWSYSQGQHALMGDSVDWFHIDEEPKDPTIYPQVLTRTATGDKGRGGRGILTFTPENGRTDLVISFMDSPSSAQTCMNVGWDDAPHLSEKVKEDLLASFPPHQRDMRTKGIPMLGHGRIYDFGEEYITCDPFPVPDHWAVIDGMDFGWDHPQAHIQLAIDLDNDAYYVTRAWKASKTSPAEAWGAVNKWAKDIPTAWPQDGLQTEKGSGLQQKEYYEDAGFKMLNDPAQWPDKSRSVEAGLFE…
51590	GC_00003536	Nasonia_Core	Hybrid2H	X	X	COG5565	Bacteriophage terminase large (ATPase) subunit and inactivated derivatives	MDREQKIELLRLLEEKSRRANVYRYKTYYDTRYPWQKTFIALSIEYSQVALIAANRVGKTDTATYIDAIHAMGDYPDDWEGYKFEHAPLIWCLGYSGEKCRDLLQAPIIGRKTDNGWQGGLIPSELIVDTEPMAGTPNAVRSAYIRHKSGNLSKIQFWSYSQGQHALMGDSVDWFHIDEEPKDPTIYPQVLTRTATGDKGRGGRGILTFTPENGRTDLVISFMDSPSSAQTCMNVGWDDAPHLSEKVKEDLLASFPPHQRDMRTKGIPMLGHGRIYDFGEEYITCDPFPVPDHWAVIDGMDFGWDHPQAHIQLAIDLDNDAYYVTRAWKASKTSPAEAWGAVNKWAKDIPTAWPQDGLQTEKGSGLQQKEYYEDAGFKMLNDPAQWPDKSRSVEAGLFE…
51591	GC_00003536	Nasonia_Core	Hybrid3H	X	X	COG5565	Bacteriophage terminase large (ATPase) subunit and inactivated derivatives	MDREQKIELLRLLEEKSRRANVYRYKTYYDTRYPWQKTFIALSIEYSQVALIAANRVGKTDTATYIDAIHAMGDYPDDWEGYKFEHAPLIWCLGYSGEKCRDLLQAPIIGRKTDNGWQGGLIPSELIVDTEPMAGTPNAVRSAYIRHKSGNLSKIQFWSYSQGQHALMGDSVDWFHIDEEPKDPTIYPQVLTRTATGDKGRGGRGILTFTPENGRTDLVISFMDSPSSAQTCMNVGWDDAPHLSEKVKEDLLASFPPHQRDMRTKGIPMLGHGRIYDFGEEYITCDPFPVPDHWAVIDGMDFGWDHPQAHIQLAIDLDNDAYYVTRAWKASKTSPAEAWGAVNKWAKDIPTAWPQDGLQTEKGSGLQQKEYYEDAGFKMLNDPAQWPDKSRSVEAGLFE…
51592	GC_00003536	Nasonia_Core	Ngir1G	X	X	COG5565	Bacteriophage terminase large (ATPase) subunit and inactivated derivatives	MDREQKIELLRLLEEKSRRANVYRYKTYYDTRYPWQKTFIALSIEYSQVALIAANRVGKTDTATYIDAIHAMGDYPDDWEGYKFEHAPLIWCLGYSGEKCRDLLQAPIIGRKTDNGWQGGLIPSELIVDTEPMAGTPNAVRSAYIRHKSGNLSKIQFWSYSQGQHALMGDSVDWFHIDEEPKDPTIYPQVLTRTATGDKGRGGRGILTFTPENGRTDLVISFMDSPSSAQTCMNVGWDDAPHLSEKVKEDLLASFPPHQRDMRTKGIPMLGHGRIYDFGEEYITCDPFPVPDHWAVIDGMDFGWDHPQAHIQLAIDLDNDAYYVTRAWKASKTSPAEAWGAVNKWAKDIPTAWPQDGLQTEKGSGLQQKEYYEDAGFKMLNDPAQWPDKSRSVEAGLFE…
51593	GC_00003536	Nasonia_Core	Ngir2G	X	X	COG5565	Bacteriophage terminase large (ATPase) subunit and inactivated derivatives	MDREQKIELLRLLEEKSRRANVYRYKTYYDTRYPWQKTFIALSIEYSQVALIAANRVGKTDTATYIDAIHAMGDYPDDWEGYKFEHAPLIWCLGYSGEKCRDLLQAPIIGRKTDNGWQGGLIPSELIVDTEPMAGTPNAVRSAYIRHKSGNLSKIQFWSYSQGQHALMGDSVDWFHIDEEPKDPTIYPQVLTRTATGDKGRGGRGILTFTPENGRTDLVISFMDSPSSAQTCMNVGWDDAPHLSEKVKEDLLASFPPHQRDMRTKGIPMLGHGRIYDFGEEYITCDPFPVPDHWAVIDGMDFGWDHPQAHIQLAIDLDNDAYYVTRAWKASKTSPAEAWGAVNKWAKDIPTAWPQDGLQTEKGSGLQQKEYYEDAGFKMLNDPAQWPDKSRSVEAGLFE…
51594	GC_00003536	Nasonia_Core	Nvit1V	X	X	COG5565	Bacteriophage terminase large (ATPase) subunit and inactivated derivatives	MDREQKIELLRLLEEKSRRANVYRYKTYYDTRYPWQKTFIALSIEYSQVALIAANRVGKTDTATYIDAIHAMGDYPDDWEGYKFEHAPLIWCLGYSGEKCRDLLQAPIIGRKTDNGWQGGLIPSELIVDTEPMAGTPNAVRSAYIRHKSGNLSKIQFWSYSQGQHALMGDSVDWFHIDEEPKDPTIYPQVLTRTATGDKGRGGRGILTFTPENGRTDLVISFMDSPSSAQTCMNVGWDDAPHLSEKVKEDLLASFPPHQRDMRTKGIPMLGHGRIYDFGEEYITCDPFPVPDHWAVIDGMDFGWDHPQAHIQLAIDLDNDAYYVTRAWKASKTSPAEAWGAVNKWAKDIPTAWPQDGLQTEKGSGLQQKEYYEDAGFKMLNDPAQWPDKSRSVEAGLFE…
51595	GC_00003536	Nasonia_Core	Nvit2V	X	X	COG5565	Bacteriophage terminase large (ATPase) subunit and inactivated derivatives	MDREQKIELLRLLEEKSRRANVYRYKTYYDTRYPWQKTFIALSIEYSQVALIAANRVGKTDTATYIDAIHAMGDYPDDWEGYKFEHAPLIWCLGYSGEKCRDLLQAPIIGRKTDNGWQGGLIPSELIVDTEPMAGTPNAVRSAYIRHKSGNLSKIQFWSYSQGQHALMGDSVDWFHIDEEPKDPTIYPQVLTRTATGDKGRGGRGILTFTPENGRTDLVISFMDSPSSAQTCMNVGWDDAPHLSEKVKEDLLASFPPHQRDMRTKGIPMLGHGRIYDFGEEYITCDPFPVPDHWAVIDGMDFGWDHPQAHIQLAIDLDNDAYYVTRAWKASKTSPAEAWGAVNKWAKDIPTAWPQDGLQTEKGSGLQQKEYYEDAGFKMLNDPAQWPDKSRSVEAGLFE…
51596	GC_00003537	Nasonia_Core	Hybrid1H					MATITFKENSKIRRRRKQGEFLARKIAMRSRSVEEIWDSIFGVEKKERPVLSLKPTKHYPSGDNCCLPNSSIYSAKYRKSGTLLESGEVTARA
51597	GC_00003537	Nasonia_Core	Hybrid2H					MATITFKENSKIRRRRKQGEFLARKIAMRSRSVEEIWDSIFGVEKKERPVLSLKPTKHYPSGDNCCLPNSSIYSAKYRKSGTLLESGEVTARA
51598	GC_00003537	Nasonia_Core	Hybrid3H					MATITFKENSKIRRRRKQGEFLARKIAMRSRSVEEIWDSIFGVEKKERPVLSLKPTKHYPSGDNCCLPNSSIYSAKYRKSGTLLESGEVTARA
51599	GC_00003537	Nasonia_Core	Ngir1G					MATITFKENSKIRRRRKQGEFLARKIAMRSRSVEEIWDSIFGVEKKERPVLSLKPTKHYPSGDNCCLPNSSIYSAKYRKSGTLLESGEVTARA
51600	GC_00003537	Nasonia_Core	Ngir2G					MATITFKENSKIRRRRKQGEFLARKIAMRSRSVEEIWDSIFGVEKKERPVLSLKPTKHYPSGDNCCLPNSSIYSAKYRKSGTLLESGEVTARA
51601	GC_00003537	Nasonia_Core	Nvit1V					MATITFKENSKIRRRRKQGEFLARKIAMRSRSVEEIWDSIFGVEKKERPVLSLKPTKHYPSGDNCCLPNSSIYSAKYRKSGTLLESGEVTARA
51602	GC_00003537	Nasonia_Core	Nvit2V					MATITFKENSKIRRRRKQGEFLARKIAMRSRSVEEIWDSIFGVEKKERPVLSLKPTKHYPSGDNCCLPNSSIYSAKYRKSGTLLESGEVTARA
51603	GC_00003538	Nasonia_Core	Hybrid1H	N	N	COG3539	Pilin (type 1 fimbria component protein)	MKKVLLSLAMLSIISTPVLAKTPVANLKINGDIKPPTCTINGGDADLVYNLGNISPSVIPNDMTYNQLPSISNTLTVTCDTSTFLTFRATDGYPNSFIQTPDMNINFRAHAFNLVDSADTSKTVGGITYRWKDVTVDGKDAYLSRANDGDSGYDNGKWSNESQIVKGATIGWTAEQQQYVSPDKLNLLSGKAFKATFYNENKIVYNVALTYLHSKKMLTEDGTDLTMGLDYTGQVILTFNFGV
51604	GC_00003538	Nasonia_Core	Hybrid2H	N	N	COG3539	Pilin (type 1 fimbria component protein)	MKKVLLSLAMLSIISTPVLAKTPVANLKINGDIKPPTCTINGGDADLVYNLGNISPSVIPNDMTYNQLPSISNTLTVTCDTSTFLTFRATDGYPNSFIQTPDMNINFRAHAFNLVDSADTSKTVGGITYRWKDVTVDGKDAYLSRANDGDSGYDNGKWSNESQIVKGATIGWTAEQQQYVSPDKLNLLSGKAFKATFYNENKIVYNVALTYLHSKKMLTEDGTDLTMGLDYTGQVILTFNFGV
51605	GC_00003538	Nasonia_Core	Hybrid3H	N	N	COG3539	Pilin (type 1 fimbria component protein)	MKKVLLSLAMLSIISTPVLAKTPVANLKINGDIKPPTCTINGGDADLVYNLGNISPSVIPNDMTYNQLPSISNTLTVTCDTSTFLTFRATDGYPNSFIQTPDMNINFRAHAFNLVDSADTSKTVGGITYRWKDVTVDGKDAYLSRANDGDSGYDNGKWSNESQIVKGATIGWTAEQQQYVSPDKLNLLSGKAFKATFYNENKIVYNVALTYLHSKKMLTEDGTDLTMGLDYTGQVILTFNFGV
51606	GC_00003538	Nasonia_Core	Ngir1G	N	N	COG3539	Pilin (type 1 fimbria component protein)	MKKVLLSLAMLSIISTPVLAKTPVANLKINGDIKPPTCTINGGDADLVYNLGNISPSVIPNDMTYNQLPSISNTLTVTCDTSTFLTFRATDGYPNSFIQTPDMNINFRAHAFNLVDSADTSKTVGGITYRWKDVTVDGKDAYLSRANDGDSGYDNGKWSNESQIVKGATIGWTAEQQQYVSPDKLNLLSGKAFKATFYNENKIVYNVALTYLHSKKMLTEDGTDLTMGLDYTGQVILTFNFGV
51607	GC_00003538	Nasonia_Core	Ngir2G	N	N	COG3539	Pilin (type 1 fimbria component protein)	MKKVLLSLAMLSIISTPVLAKTPVANLKINGDIKPPTCTINGGDADLVYNLGNISPSVIPNDMTYNQLPSISNTLTVTCDTSTFLTFRATDGYPNSFIQTPDMNINFRAHAFNLVDSADTSKTVGGITYRWKDVTVDGKDAYLSRANDGDSGYDNGKWSNESQIVKGATIGWTAEQQQYVSPDKLNLLSGKAFKATFYNENKIVYNVALTYLHSKKMLTEDGTDLTMGLDYTGQVILTFNFGV
51608	GC_00003538	Nasonia_Core	Nvit1V	N	N	COG3539	Pilin (type 1 fimbria component protein)	MKKVLLSLAMLSIISTPVLAKTPVANLKINGDIKPPTCTINGGDADLVYNLGNISPSVIPNDMTYNQLPSISNTLTVTCDTSTFLTFRATDGYPNSFIQTPDMNINFRAHAFNLVDSADTSKTVGGITYRWKDVTVDGKDAYLSRANDGDSGYDNGKWSNESQIVKGATIGWTAEQQQYVSPDKLNLLSGKAFKATFYNENKIVYNVALTYLHSKKMLTEDGTDLTMGLDYTGQVILTFNFGV
51609	GC_00003538	Nasonia_Core	Nvit2V	N	N	COG3539	Pilin (type 1 fimbria component protein)	MKKVLLSLAMLSIISTPVLAKTPVANLKINGDIKPPTCTINGGDADLVYNLGNISPSVIPNDMTYNQLPSISNTLTVTCDTSTFLTFRATDGYPNSFIQTPDMNINFRAHAFNLVDSADTSKTVGGITYRWKDVTVDGKDAYLSRANDGDSGYDNGKWSNESQIVKGATIGWTAEQQQYVSPDKLNLLSGKAFKATFYNENKIVYNVALTYLHSKKMLTEDGTDLTMGLDYTGQVILTFNFGV
51610	GC_00003539	Nasonia_Core	Hybrid1H	D	D	COG1674	DNA segregation ATPase FtsK/SpoIIIE and related proteins	MNSEEINEPDPLLRDAIEYVIEKQRVSISGVQRQFRIAYSRAANIIKEMEAIGIISECNHNNSRDVLILDNLSADLLIDEYLEVLQNSENKNEPDSINDDFSSVENQMKREAIINKRIVIWLHDTGQDSDDGTRIYILKSYSPFEHLFNAQRRPSSIDNDPGGDVLEGYRFSATMQTRTPLRVLIQHGRLEKKPLHKLPKIIRSEWEGIWIPHTRSWKDMGIDMKEWNTEGSMASQIGQIPSNGGDYLRFLIFARNIKEAKASSEEKRNMINLGRCMYGEEGTPFKDFIEDYNFSNK
51611	GC_00003539	Nasonia_Core	Hybrid2H	D	D	COG1674	DNA segregation ATPase FtsK/SpoIIIE and related proteins	MNSEEINEPDPLLRDAIEYVIEKQRVSISGVQRQFRIAYSRAANIIKEMEAIGIISECNHNNSRDVLILDNLSADLLIDEYLEVLQNSENKNEPDSINDDFSSVENQMKREAIINKRIVIWLHDTGQDSDDGTRIYILKSYSPFEHLFNAQRRPSSIDNDPGGDVLEGYRFSATMQTRTPLRVLIQHGRLEKKPLHKLPKIIRSEWEGIWIPHTRSWKDMGIDMKEWNTEGSMASQIGQIPSNGGDYLRFLIFARNIKEAKASSEEKRNMINLGRCMYGEEGTPFKDFIEDYNFSNK
51612	GC_00003539	Nasonia_Core	Hybrid3H	D	D	COG1674	DNA segregation ATPase FtsK/SpoIIIE and related proteins	MNSEEINEPDPLLRDAIEYVIEKQRVSISGVQRQFRIAYSRAANIIKEMEAIGIISECNHNNSRDVLILDNLSADLLIDEYLEVLQNSENKNEPDSINDDFSSVENQMKREAIINKRIVIWLHDTGQDSDDGTRIYILKSYSPFEHLFNAQRRPSSIDNDPGGDVLEGYRFSATMQTRTPLRVLIQHGRLEKKPLHKLPKIIRSEWEGIWIPHTRSWKDMGIDMKEWNTEGSMASQIGQIPSNGGDYLRFLIFARNIKEAKASSEEKRNMINLGRCMYGEEGTPFKDFIEDYNFSNK
51613	GC_00003539	Nasonia_Core	Ngir1G	D	D	COG1674	DNA segregation ATPase FtsK/SpoIIIE and related proteins	MNSEEINEPDPLLRDAIEYVIEKQRVSISGVQRQFRIAYSRAANIIKEMEAIGIISECNHNNSRDVLILDNLSADLLIDEYLEVLQNSENKNEPDSINDDFSSVENQMKREAIINKRIVIWLHDTGQDSDDGTRIYILKSYSPFEHLFNAQRRPSSIDNDPGGDVLEGYRFSATMQTRTPLRVLIQHGRLEKKPLHKLPKIIRSEWEGIWIPHTRSWKDMGIDMKEWNTEGSMASQIGQIPSNGGDYLRFLIFARNIKEAKASSEEKRNMINLGRCMYGEEGTPFKDFIEDYNFSNK
51614	GC_00003539	Nasonia_Core	Ngir2G	D	D	COG1674	DNA segregation ATPase FtsK/SpoIIIE and related proteins	MNSEEINEPDPLLRDAIEYVIEKQRVSISGVQRQFRIAYSRAANIIKEMEAIGIISECNHNNSRDVLILDNLSADLLIDEYLEVLQNSENKNEPDSINDDFSSVENQMKREAIINKRIVIWLHDTGQDSDDGTRIYILKSYSPFEHLFNAQRRPSSIDNDPGGDVLEGYRFSATMQTRTPLRVLIQHGRLEKKPLHKLPKIIRSEWEGIWIPHTRSWKDMGIDMKEWNTEGSMASQIGQIPSNGGDYLRFLIFARNIKEAKASSEEKRNMINLGRCMYGEEGTPFKDFIEDYNFSNK
51615	GC_00003539	Nasonia_Core	Nvit1V	D	D	COG1674	DNA segregation ATPase FtsK/SpoIIIE and related proteins	MNSEEINEPDPLLRDAIEYVIEKQRVSISGVQRQFRIAYSRAANIIKEMEAIGIISECNHNNSRDVLILDNLSADLLIDEYLEVLQNSENKNEPDSINDDFSSVENQMKREAIINKRIVIWLHDTGQDSDDGTRIYILKSYSPFEHLFNAQRRPSSIDNDPGGDVLEGYRFSATMQTRTPLRVLIQHGRLEKKPLHKLPKIIRSEWEGIWIPHTRSWKDMGIDMKEWNTEGSMASQIGQIPSNGGDYLRFLIFARNIKEAKASSEEKRNMINLGRCMYGEEGTPFKDFIEDYNFSNK
51616	GC_00003539	Nasonia_Core	Nvit2V	D	D	COG1674	DNA segregation ATPase FtsK/SpoIIIE and related proteins	MNSEEINEPDPLLRDAIEYVIEKQRVSISGVQRQFRIAYSRAANIIKEMEAIGIISECNHNNSRDVLILDNLSADLLIDEYLEVLQNSENKNEPDSINDDFSSVENQMKREAIINKRIVIWLHDTGQDSDDGTRIYILKSYSPFEHLFNAQRRPSSIDNDPGGDVLEGYRFSATMQTRTPLRVLIQHGRLEKKPLHKLPKIIRSEWEGIWIPHTRSWKDMGIDMKEWNTEGSMASQIGQIPSNGGDYLRFLIFARNIKEAKASSEEKRNMINLGRCMYGEEGTPFKDFIEDYNFSNK
51624	GC_00003541	Nasonia_Core	Hybrid1H					MELFIVIGVVFVLFFIIRARNKVKYVVKGLKWFIGVGFYERSKLSPAETFLLTMRVTAKCRFNAASRLSNLNKFSFLTTTLLSLGLIFIPLAQNSDIDIVIKQGVINMMQIFLAVSVLVYSIIIGTSKYEVRSEKLTACGDSLKELIRKLNKKLKENSLEINELEDYQVTYAHIISKTENPQNVDYIIATLDMGRDYKITGLRRLHLKIKSYFLLCIPYYIPVLMLSLEATFIFYMLIPDNVPDFLKLKN
51625	GC_00003541	Nasonia_Core	Hybrid2H					MELFIVIGVVFVLFFIIRARNKVKYVVKGLKWFIGVGFYERSKLSPAETFLLTMRVTAKCRFNAASRLSNLNKFSFLTTTLLSLGLIFIPLAQNSDIDIVIKQGVINMMQIFLAVSVLVYSIIIGTSKYEVRSEKLTACGDSLKELIRKLNKKLKENSLEINELEDYQVTYAHIISKTENPQNVDYIIATLDMGRDYKITGLRRLHLKIKSYFLLCIPYYIPVLMLSLEATFIFYMLIPDNVPDFLKLKN
51626	GC_00003541	Nasonia_Core	Hybrid3H					MELFIVIGVVFVLFFIIRARNKVKYVVKGLKWFIGVGFYERSKLSPAETFLLTMRVTAKCRFNAASRLSNLNKFSFLTTTLLSLGLIFIPLAQNSDIDIVIKQGVINMMQIFLAVSVLVYSIIIGTSKYEVRSEKLTACGDSLKELIRKLNKKLKENSLEINELEDYQVTYAHIISKTENPQNVDYIIATLDMGRDYKITGLRRLHLKIKSYFLLCIPYYIPVLMLSLEATFIFYMLIPDNVPDFLKLKN
51627	GC_00003541	Nasonia_Core	Ngir1G					MELFIVIGVVFVLFFIIRARNKVKYVVKGLKWFIGVGFYERSKLSPAETFLLTMRVTAKCRFNAASRLSNLNKFSFLTTTLLSLGLIFIPLAQNSDIDIVIKQGVINMMQIFLAVSVLVYSIIIGTSKYEVRSEKLTACGDSLKELIRKLNKKLKENSLEINELEDYQVTYAHIISKTENPQNVDYIIATLDMGRDYKITGLRRLHLKIKSYFLLCIPYYIPVLMLSLEATFIFYMLIPDNVPDFLKLKN
51628	GC_00003541	Nasonia_Core	Ngir2G					MELFIVIGVVFVLFFIIRARNKVKYVVKGLKWFIGVGFYERSKLSPAETFLLTMRVTAKCRFNAASRLSNLNKFSFLTTTLLSLGLIFIPLAQNSDIDIVIKQGVINMMQIFLAVSVLVYSIIIGTSKYEVRSEKLTACGDSLKELIRKLNKKLKENSLEINELEDYQVTYAHIISKTENPQNVDYIIATLDMGRDYKITGLRRLHLKIKSYFLLCIPYYIPVLMLSLEATFIFYMLIPDNVPDFLKLKN
51629	GC_00003541	Nasonia_Core	Nvit1V					MELFIVIGVVFVLFFIIRARNKVKYVVKGLKWFIGVGFYERSKLSPAETFLLTMRVTAKCRFNAASRLSNLNKFSFLTTTLLSLGLIFIPLAQNSDIDIVIKQGVINMMQIFLAVSVLVYSIIIGTSKYEVRSEKLTACGDSLKELIRKLNKKLKENSLEINELEDYQVTYAHIISKTENPQNVDYIIATLDMGRDYKITGLRRLHLKIKSYFLLCIPYYIPVLMLSLEATFIFYMLIPDNVPDFLKLKN
51630	GC_00003541	Nasonia_Core	Nvit2V					MELFIVIGVVFVLFFIIRARNKVKYVVKGLKWFIGVGFYERSKLSPAETFLLTMRVTAKCRFNAASRLSNLNKFSFLTTTLLSLGLIFIPLAQNSDIDIVIKQGVINMMQIFLAVSVLVYSIIIGTSKYEVRSEKLTACGDSLKELIRKLNKKLKENSLEINELEDYQVTYAHIISKTENPQNVDYIIATLDMGRDYKITGLRRLHLKIKSYFLLCIPYYIPVLMLSLEATFIFYMLIPDNVPDFLKLKN
51631	GC_00003542	Nasonia_Core	Hybrid1H					MEVVVNTAKFYDLGVARQQRSNRVENQKLGFIPLYRSIKNKSWAKDVYLRALWENLLLEAQSEPYTANYKGHIWHLKAGQLVTTPANLGLNLCDRNGKPTSRDTVNRMLAVFVREGMISIEGEKHKGTVITITNYSDYTQNLVNVPAHKYAHNNAHDEASIHAPLDGIPAHNNAHESAHHEQYIFNNKLLNDRPRKKSSVPRKVKPDAAVSSEKGDKWGNADDLKAAQWIYSQVLIVSPSTKEPNWSTWANDIRLMRQLDGHTHQDICRMFKWANRDSFWCSNVLSPAKLREKWDTLTIQSQQSNRGKRQVDPEPAQSWNTREAWENDFI
51632	GC_00003542	Nasonia_Core	Hybrid2H					MEVVVNTAKFYDLGVARQQRSNRVENQKLGFIPLYRSIKNKSWAKDVYLRALWENLLLEAQSEPYTANYKGHIWHLKAGQLVTTPANLGLNLCDRNGKPTSRDTVNRMLAVFVREGMISIEGEKHKGTVITITNYSDYTQNLVNVPAHKYAHNNAHDEASIHAPLDGIPAHNNAHESAHHEQYIFNNKLLNDRPRKKSSVPRKVKPDAAVSSEKGDKWGNADDLKAAQWIYSQVLIVSPSTKEPNWSTWANDIRLMRQLDGHTHQDICRMFKWANRDSFWCSNVLSPAKLREKWDTLTIQSQQSNRGKRQVDPEPAQSWNTREAWENDFI
51633	GC_00003542	Nasonia_Core	Hybrid3H					MEVVVNTAKFYDLGVARQQRSNRVENQKLGFIPLYRSIKNKSWAKDVYLRALWENLLLEAQSEPYTANYKGHIWHLKAGQLVTTPANLGLNLCDRNGKPTSRDTVNRMLAVFVREGMISIEGEKHKGTVITITNYSDYTQNLVNVPAHKYAHNNAHDEASIHAPLDGIPAHNNAHESAHHEQYIFNNKLLNDRPRKKSSVPRKVKPDAAVSSEKGDKWGNADDLKAAQWIYSQVLIVSPSTKEPNWSTWANDIRLMRQLDGHTHQDICRMFKWANRDSFWCSNVLSPAKLREKWDTLTIQSQQSNRGKRQVDPEPAQSWNTREAWENDFI
51634	GC_00003542	Nasonia_Core	Ngir1G					MEVVVNTAKFYDLGVARQQRSNRVENQKLGFIPLYRSIKNKSWAKDVYLRALWENLLLEAQSEPYTANYKGHIWHLKAGQLVTTPANLGLNLCDRNGKPTSRDTVNRMLAVFVREGMISIEGEKHKGTVITITNYSDYTQNLVNVPAHKYAHNNAHDEASIHAPLDGIPAHNNAHESAHHEQYIFNNKLLNDRPRKKSSVPRKVKPDAAVSSEKGDKWGNADDLKAAQWIYSQVLIVSPSTKEPNWSTWANDIRLMRQLDGHTHQDICRMFKWANRDSFWCSNVLSPAKLREKWDTLTIQSQQSNRGKRQVDPEPAQSWNTREAWENDFI
51635	GC_00003542	Nasonia_Core	Ngir2G					MEVVVNTAKFYDLGVARQQRSNRVENQKLGFIPLYRSIKNKSWAKDVYLRALWENLLLEAQSEPYTANYKGHIWHLKAGQLVTTPANLGLNLCDRNGKPTSRDTVNRMLAVFVREGMISIEGEKHKGTVITITNYSDYTQNLVNVPAHKYAHNNAHDEASIHAPLDGIPAHNNAHESAHHEQYIFNNKLLNDRPRKKSSVPRKVKPDAAVSSEKGDKWGNADDLKAAQWIYSQVLIVSPSTKEPNWSTWANDIRLMRQLDGHTHQDICRMFKWANRDSFWCSNVLSPAKLREKWDTLTIQSQQSNRGKRQVDPEPAQSWNTREAWENDFI
51636	GC_00003542	Nasonia_Core	Nvit1V					MEVVVNTAKFYDLGVARQQRSNRVENQKLGFIPLYRSIKNKSWAKDVYLRALWENLLLEAQSEPYTANYKGHIWHLKAGQLVTTPANLGLNLCDRNGKPTSRDTVNRMLAVFVREGMISIEGEKHKGTVITITNYSDYTQNLVNVPAHKYAHNNAHDEASIHAPLDGIPAHNNAHESAHHEQYIFNNKLLNDRPRKKSSVPRKVKPDAAVSSEKGDKWGNADDLKAAQWIYSQVLIVSPSTKEPNWSTWANDIRLMRQLDGHTHQDICRMFKWANRDSFWCSNVLSPAKLREKWDTLTIQSQQSNRGKRQVDPEPAQSWNTREAWENDFI
51637	GC_00003542	Nasonia_Core	Nvit2V					MEVVVNTAKFYDLGVARQQRSNRVENQKLGFIPLYRSIKNKSWAKDVYLRALWENLLLEAQSEPYTANYKGHIWHLKAGQLVTTPANLGLNLCDRNGKPTSRDTVNRMLAVFVREGMISIEGEKHKGTVITITNYSDYTQNLVNVPAHKYAHNNAHDEASIHAPLDGIPAHNNAHESAHHEQYIFNNKLLNDRPRKKSSVPRKVKPDAAVSSEKGDKWGNADDLKAAQWIYSQVLIVSPSTKEPNWSTWANDIRLMRQLDGHTHQDICRMFKWANRDSFWCSNVLSPAKLREKWDTLTIQSQQSNRGKRQVDPEPAQSWNTREAWENDFI
51638	GC_00003543	Nasonia_Core	Hybrid1H					MQGTNWVKCSDKMPPYKTPVLCCDINSLYGEVFIADYIREFRFGDRAKLTGFYRGNMQGNVTHWMSLPPMPEGE
51639	GC_00003543	Nasonia_Core	Hybrid2H					MQGTNWVKCSDKMPPYKTPVLCCDINSLYGEVFIADYIREFRFGDRAKLTGFYRGNMQGNVTHWMSLPPMPEGE
51640	GC_00003543	Nasonia_Core	Hybrid3H					MQGTNWVKCSDKMPPYKTPVLCCDINSLYGEVFIADYIREFRFGDRAKLTGFYRGNMQGNVTHWMSLPPMPEGE
51641	GC_00003543	Nasonia_Core	Ngir1G					MQGTNWVKCSDKMPPYKTPVLCCDINSLYGEVFIADYIREFRFGDRAKLTGFYRGNMQGNVTHWMSLPPMPEGE
51642	GC_00003543	Nasonia_Core	Ngir2G					MQGTNWVKCSDKMPPYKTPVLCCDINSLYGEVFIADYIREFRFGDRAKLTGFYRGNMQGNVTHWMSLPPMPEGE
51643	GC_00003543	Nasonia_Core	Nvit1V					MQGTNWVKCSDKMPPYKTPVLCCDINSLYGEVFIADYIREFRFGDRAKLTGFYRGNMQGNVTHWMSLPPMPEGE
51644	GC_00003543	Nasonia_Core	Nvit2V					MQGTNWVKCSDKMPPYKTPVLCCDINSLYGEVFIADYIREFRFGDRAKLTGFYRGNMQGNVTHWMSLPPMPEGE
51645	GC_00003544	Nasonia_Core	Hybrid1H					MAKQPVTIPPSTPATACDISNLPKIIQGAGLVNFQVSCSNGELTVTGTNQSGQQVRINQYQGNGYTEGTLSTFQPSNIEARQNEAKRLRSNGLTQQEIADRLGVSQKTISNDLK
51646	GC_00003544	Nasonia_Core	Hybrid2H					MAKQPVTIPPSTPATACDISNLPKIIQGAGLVNFQVSCSNGELTVTGTNQSGQQVRINQYQGNGYTEGTLSTFQPSNIEARQNEAKRLRSNGLTQQEIADRLGVSQKTISNDLK
51647	GC_00003544	Nasonia_Core	Hybrid3H					MAKQPVTIPPSTPATACDISNLPKIIQGAGLVNFQVSCSNGELTVTGTNQSGQQVRINQYQGNGYTEGTLSTFQPSNIEARQNEAKRLRSNGLTQQEIADRLGVSQKTISNDLK
51648	GC_00003544	Nasonia_Core	Ngir1G					MAKQPVTIPPSTPATACDISNLPKIIQGAGLVNFQVSCSNGELTVTGTNQSGQQVRINQYQGNGYTEGTLSTFQPSNIEARQNEAKRLRSNGLTQQEIADRLGVSQKTISNDLK
51649	GC_00003544	Nasonia_Core	Ngir2G					MAKQPVTIPPSTPATACDISNLPKIIQGAGLVNFQVSCSNGELTVTGTNQSGQQVRINQYQGNGYTEGTLSTFQPSNIEARQNEAKRLRSNGLTQQEIADRLGVSQKTISNDLK
51650	GC_00003544	Nasonia_Core	Nvit1V					MAKQPVTIPPSTPATACDISNLPKIIQGAGLVNFQVSCSNGELTVTGTNQSGQQVRINQYQGNGYTEGTLSTFQPSNIEARQNEAKRLRSNGLTQQEIADRLGVSQKTISNDLK
51651	GC_00003544	Nasonia_Core	Nvit2V					MAKQPVTIPPSTPATACDISNLPKIIQGAGLVNFQVSCSNGELTVTGTNQSGQQVRINQYQGNGYTEGTLSTFQPSNIEARQNEAKRLRSNGLTQQEIADRLGVSQKTISNDLK
51652	GC_00003545	Nasonia_Core	Hybrid1H	L	L	COG4974	Site-specific recombinase XerD	MRNIEKAHLVAYAAHLNDRYERGEIAPSTAQNYLSAVNRVMEIARGDRQVRVDPVSEGGLPKRSGIATGDRSVSEAAHNAAMGATSERLGALLELQRNFGLRFEESAKLDAARALREAEKTGSVSIKDGTKGGPGAHRSDHQRCPS
51653	GC_00003545	Nasonia_Core	Hybrid2H	L	L	COG4974	Site-specific recombinase XerD	MRNIEKAHLVAYAAHLNDRYERGEIAPSTAQNYLSAVNRVMEIARGDRQVRVDPVSEGGLPKRSGIATGDRSVSEAAHNAAMGATSERLGALLELQRNFGLRFEESAKLDAARALREAEKTGSVSIKDGTKGGPGAHRSDHQRCPS
51654	GC_00003545	Nasonia_Core	Hybrid3H	L	L	COG4974	Site-specific recombinase XerD	MRNIEKAHLVAYAAHLNDRYERGEIAPSTAQNYLSAVNRVMEIARGDRQVRVDPVSEGGLPKRSGIATGDRSVSEAAHNAAMGATSERLGALLELQRNFGLRFEESAKLDAARALREAEKTGSVSIKDGTKGGPGAHRSDHQRCPS
51655	GC_00003545	Nasonia_Core	Ngir1G	L	L	COG4974	Site-specific recombinase XerD	MRNIEKAHLVAYAAHLNDRYERGEIAPSTAQNYLSAVNRVMEIARGDRQVRVDPVSEGGLPKRSGIATGDRSVSEAAHNAAMGATSERLGALLELQRNFGLRFEESAKLDAARALREAEKTGSVSIKDGTKGGPGAHRSDHQRCPS
51656	GC_00003545	Nasonia_Core	Ngir2G	L	L	COG4974	Site-specific recombinase XerD	MRNIEKAHLVAYAAHLNDRYERGEIAPSTAQNYLSAVNRVMEIARGDRQVRVDPVSEGGLPKRSGIATGDRSVSEAAHNAAMGATSERLGALLELQRNFGLRFEESAKLDAARALREAEKTGSVSIKDGTKGGPGAHRSDHQRCPS
51657	GC_00003545	Nasonia_Core	Nvit1V	L	L	COG4974	Site-specific recombinase XerD	MRNIEKAHLVAYAAHLNDRYERGEIAPSTAQNYLSAVNRVMEIARGDRQVRVDPVSEGGLPKRSGIATGDRSVSEAAHNAAMGATSERLGALLELQRNFGLRFEESAKLDAARALREAEKTGSVSIKDGTKGGPGAHRSDHQRCPS
51658	GC_00003545	Nasonia_Core	Nvit2V	L	L	COG4974	Site-specific recombinase XerD	MRNIEKAHLVAYAAHLNDRYERGEIAPSTAQNYLSAVNRVMEIARGDRQVRVDPVSEGGLPKRSGIATGDRSVSEAAHNAAMGATSERLGALLELQRNFGLRFEESAKLDAARALREAEKTGSVSIKDGTKGGPGAHRSDHQRCPS
51659	GC_00003546	Nasonia_Core	Hybrid1H	J	J	COG0257	Ribosomal protein L36	MKVRASVKKMCRNCKIVRRHGHVRVICSVDPKHKQRQG
51660	GC_00003546	Nasonia_Core	Hybrid2H	J	J	COG0257	Ribosomal protein L36	MKVRASVKKMCRNCKIVRRHGHVRVICSVDPKHKQRQG
51661	GC_00003546	Nasonia_Core	Hybrid3H	J	J	COG0257	Ribosomal protein L36	MKVRASVKKMCRNCKIVRRHGHVRVICSVDPKHKQRQG
51662	GC_00003546	Nasonia_Core	Ngir1G	J	J	COG0257	Ribosomal protein L36	MKVRASVKKMCRNCKIVRRHGHVRVICSVDPKHKQRQG
51663	GC_00003546	Nasonia_Core	Ngir2G	J	J	COG0257	Ribosomal protein L36	MKVRASVKKMCRNCKIVRRHGHVRVICSVDPKHKQRQG
51664	GC_00003546	Nasonia_Core	Nvit1V	J	J	COG0257	Ribosomal protein L36	MKVRASVKKMCRNCKIVRRHGHVRVICSVDPKHKQRQG
51665	GC_00003546	Nasonia_Core	Nvit2V	J	J	COG0257	Ribosomal protein L36	MKVRASVKKMCRNCKIVRRHGHVRVICSVDPKHKQRQG
51666	GC_00003547	Nasonia_Core	Hybrid1H					MNEFIDVDEIKKQANIDFEKLMGILEEVDVKSVISIFFYESIYGKTLPIIYEKIISLIPKLTSINGKKPDFSDIKIIKENLYSIDTIDRLFDDDKSSMSGNIERIYSMNKNFIRGEYYDSHAMNYFKSLFETFEEGLNNGLGCSYKDAELLFSIINSLYLNVANNKAEKFKSKKQDLIKLYKEDKKEFQKTFGIKINNKKLAYKYIDYYIDVEFSKEINEVFFLEKAKILNYRGETQESLNNLINHLTLKDLSILEEEKTYNVFSKKPLLLLDGDYFCVHLDMIYKSFYQLADDFLRNNKELSKKYNKHRATNLEKKAIDLLKSVMVDSEVYQEIYYDSVDTGLQCEVDGLLKYRDILFIIEAKAHKVSEQAVGGSTQRVKKHVEQIIKEAYEQCIRTK…
51667	GC_00003547	Nasonia_Core	Hybrid2H					MNEFIDVDEIKKQANIDFEKLMGILEEVDVKSVISIFFYESIYGKTLPIIYEKIISLIPKLTSINGKKPDFSDIKIIKENLYSIDTIDRLFDDDKSSMSGNIERIYSMNKNFIRGEYYDSHAMNYFKSLFETFEEGLNNGLGCSYKDAELLFSIINSLYLNVANNKAEKFKSKKQDLIKLYKEDKKEFQKTFGIKINNKKLAYKYIDYYIDVEFSKEINEVFFLEKAKILNYRGETQESLNNLINHLTLKDLSILEEEKTYNVFSKKPLLLLDGDYFCVHLDMIYKSFYQLADDFLRNNKELSKKYNKHRATNLEKKAIDLLKSVMVDSEVYQEIYYDSVDTGLQCEVDGLLKYRDILFIIEAKAHKVSEQAVGGSTQRVKKHVEQIIKEAYEQCIRTK…
51668	GC_00003547	Nasonia_Core	Hybrid3H					MNEFIDVDEIKKQANIDFEKLMGILEEVDVKSVISIFFYESIYGKTLPIIYEKIISLIPKLTSINGKKPDFSDIKIIKENLYSIDTIDRLFDDDKSSMSGNIERIYSMNKNFIRGEYYDSHAMNYFKSLFETFEEGLNNGLGCSYKDAELLFSIINSLYLNVANNKAEKFKSKKQDLIKLYKEDKKEFQKTFGIKINNKKLAYKYIDYYIDVEFSKEINEVFFLEKAKILNYRGETQESLNNLINHLTLKDLSILEEEKTYNVFSKKPLLLLDGDYFCVHLDMIYKSFYQLADDFLRNNKELSKKYNKHRATNLEKKAIDLLKSVMVDSEVYQEIYYDSVDTGLQCEVDGLLKYRDILFIIEAKAHKVSEQAVGGSTQRVKKHVEQIIKEAYEQCIRTK…
51669	GC_00003547	Nasonia_Core	Ngir1G					MNEFIDVDEIKKQANIDFEKLMGILEEVDVKSVISIFFYESIYGKTLPIIYEKIISLIPKLTSINGKKPDFSDIKIIKENLYSIDTIDRLFDDDKSSMSGNIERIYSMNKNFIRGEYYDSHAMNYFKSLFETFEEGLNNGLGCSYKDAELLFSIINSLYLNVANNKAEKFKSKKQDLIKLYKEDKKEFQKTFGIKINNKKLAYKYIDYYIDVEFSKEINEVFFLEKAKILNYRGETQESLNNLINHLTLKDLSILEEEKTYNVFSKKPLLLLDGDYFCVHLDMIYKSFYQLADDFLRNNKELSKKYNKHRATNLEKKAIDLLKSVMVDSEVYQEIYYDSVDTGLQCEVDGLLKYRDILFIIEAKAHKVSEQAVGGSTQRVKKHVEQIIKEAYEQCIRTK…
51670	GC_00003547	Nasonia_Core	Ngir2G					MNEFIDVDEIKKQANIDFEKLMGILEEVDVKSVISIFFYESIYGKTLPIIYEKIISLIPKLTSINGKKPDFSDIKIIKENLYSIDTIDRLFDDDKSSMSGNIERIYSMNKNFIRGEYYDSHAMNYFKSLFETFEEGLNNGLGCSYKDAELLFSIINSLYLNVANNKAEKFKSKKQDLIKLYKEDKKEFQKTFGIKINNKKLAYKYIDYYIDVEFSKEINEVFFLEKAKILNYRGETQESLNNLINHLTLKDLSILEEEKTYNVFSKKPLLLLDGDYFCVHLDMIYKSFYQLADDFLRNNKELSKKYNKHRATNLEKKAIDLLKSVMVDSEVYQEIYYDSVDTGLQCEVDGLLKYRDILFIIEAKAHKVSEQAVGGSTQRVKKHVEQIIKEAYEQCIRTK…
51671	GC_00003547	Nasonia_Core	Nvit1V					MNEFIDVDEIKKQANIDFEKLMGILEEVDVKSVISIFFYESIYGKTLPIIYEKIISLIPKLTSINGKKPDFSDIKIIKENLYSIDTIDRLFDDDKSSMSGNIERIYSMNKNFIRGEYYDSHAMNYFKSLFETFEEGLNNGLGCSYKDAELLFSIINSLYLNVANNKAEKFKSKKQDLIKLYKEDKKEFQKTFGIKINNKKLAYKYIDYYIDVEFSKEINEVFFLEKAKILNYRGETQESLNNLINHLTLKDLSILEEEKTYNVFSKKPLLLLDGDYFCVHLDMIYKSFYQLADDFLRNNKELSKKYNKHRATNLEKKAIDLLKSVMVDSEVYQEIYYDSVDTGLQCEVDGLLKYRDILFIIEAKAHKVSEQAVGGSTQRVKKHVEQIIKEAYEQCIRTK…
51672	GC_00003547	Nasonia_Core	Nvit2V					MNEFIDVDEIKKQANIDFEKLMGILEEVDVKSVISIFFYESIYGKTLPIIYEKIISLIPKLTSINGKKPDFSDIKIIKENLYSIDTIDRLFDDDKSSMSGNIERIYSMNKNFIRGEYYDSHAMNYFKSLFETFEEGLNNGLGCSYKDAELLFSIINSLYLNVANNKAEKFKSKKQDLIKLYKEDKKEFQKTFGIKINNKKLAYKYIDYYIDVEFSKEINEVFFLEKAKILNYRGETQESLNNLINHLTLKDLSILEEEKTYNVFSKKPLLLLDGDYFCVHLDMIYKSFYQLADDFLRNNKELSKKYNKHRATNLEKKAIDLLKSVMVDSEVYQEIYYDSVDTGLQCEVDGLLKYRDILFIIEAKAHKVSEQAVGGSTQRVKKHVEQIIKEAYEQCIRTK…
51673	GC_00003548	Nasonia_Core	Hybrid1H	L|X	L|X	COG0582	Integrase	MTIKKLENGQYEVDIRPAGRHGKRIRRRFEKKQEAILFERYSLANQQTKDWVETSTDIRPLSDLIDIWWEVFGKNTPYGRMTHLRVRRIAESLNNPPVCQLTDKQLVLYRELRLASGVKASTINRDISALGGMFTALKKRISF
51674	GC_00003548	Nasonia_Core	Hybrid2H	L|X	L|X	COG0582	Integrase	MTIKKLENGQYEVDIRPAGRHGKRIRRRFEKKQEAILFERYSLANQQTKDWVETSTDIRPLSDLIDIWWEVFGKNTPYGRMTHLRVRRIAESLNNPPVCQLTDKQLVLYRELRLASGVKASTINRDISALGGMFTALKKRISF
51675	GC_00003548	Nasonia_Core	Hybrid3H	L|X	L|X	COG0582	Integrase	MTIKKLENGQYEVDIRPAGRHGKRIRRRFEKKQEAILFERYSLANQQTKDWVETSTDIRPLSDLIDIWWEVFGKNTPYGRMTHLRVRRIAESLNNPPVCQLTDKQLVLYRELRLASGVKASTINRDISALGGMFTALKKRISF
51676	GC_00003548	Nasonia_Core	Ngir1G	L|X	L|X	COG0582	Integrase	MTIKKLENGQYEVDIRPAGRHGKRIRRRFEKKQEAILFERYSLANQQTKDWVETSTDIRPLSDLIDIWWEVFGKNTPYGRMTHLRVRRIAESLNNPPVCQLTDKQLVLYRELRLASGVKASTINRDISALGGMFTALKKRISF
51677	GC_00003548	Nasonia_Core	Ngir2G	L|X	L|X	COG0582	Integrase	MTIKKLENGQYEVDIRPAGRHGKRIRRRFEKKQEAILFERYSLANQQTKDWVETSTDIRPLSDLIDIWWEVFGKNTPYGRMTHLRVRRIAESLNNPPVCQLTDKQLVLYRELRLASGVKASTINRDISALGGMFTALKKRISF
51678	GC_00003548	Nasonia_Core	Nvit1V	L|X	L|X	COG0582	Integrase	MTIKKLENGQYEVDIRPAGRHGKRIRRRFEKKQEAILFERYSLANQQTKDWVETSTDIRPLSDLIDIWWEVFGKNTPYGRMTHLRVRRIAESLNNPPVCQLTDKQLVLYRELRLASGVKASTINRDISALGGMFTALKKRISF
51679	GC_00003548	Nasonia_Core	Nvit2V	X|L	X|L	COG0582	Integrase	MTIKKLENGQYEVDIRPAGRHGKRIRRRFEKKQEAILFERYSLANQQTKDWVETSTDIRPLSDLIDIWWEVFGKNTPYGRMTHLRVRRIAESLNNPPVCQLTDKQLVLYRELRLASGVKASTINRDISALGGMFTALKKRISF
51680	GC_00003549	Nasonia_Core	Hybrid1H					MNTALVQLKLRERQLQDELEQVWAGIDSLLEAHKVCGPITPILVINTLKLMMLEEYGDWLVTPVERTGDALVTSAEALKVASRETGICQHLLRGWLSRAQRHPALACRDGKLILRVEG
51681	GC_00003549	Nasonia_Core	Hybrid2H					MNTALVQLKLRERQLQDELEQVWAGIDSLLEAHKVCGPITPILVINTLKLMMLEEYGDWLVTPVERTGDALVTSAEALKVASRETGICQHLLRGWLSRAQRHPALACRDGKLILRVEG
51682	GC_00003549	Nasonia_Core	Hybrid3H					MNTALVQLKLRERQLQDELEQVWAGIDSLLEAHKVCGPITPILVINTLKLMMLEEYGDWLVTPVERTGDALVTSAEALKVASRETGICQHLLRGWLSRAQRHPALACRDGKLILRVEG
51683	GC_00003549	Nasonia_Core	Ngir1G					MNTALVQLKLRERQLQDELEQVWAGIDSLLEAHKVCGPITPILVINTLKLMMLEEYGDWLVTPVERTGDALVTSAEALKVASRETGICQHLLRGWLSRAQRHPALACRDGKLILRVEG
51684	GC_00003549	Nasonia_Core	Ngir2G					MNTALVQLKLRERQLQDELEQVWAGIDSLLEAHKVCGPITPILVINTLKLMMLEEYGDWLVTPVERTGDALVTSAEALKVASRETGICQHLLRGWLSRAQRHPALACRDGKLILRVEG
51685	GC_00003549	Nasonia_Core	Nvit1V					MNTALVQLKLRERQLQDELEQVWAGIDSLLEAHKVCGPITPILVINTLKLMMLEEYGDWLVTPVERTGDALVTSAEALKVASRETGICQHLLRGWLSRAQRHPALACRDGKLILRVEG
51686	GC_00003549	Nasonia_Core	Nvit2V					MNTALVQLKLRERQLQDELEQVWAGIDSLLEAHKVCGPITPILVINTLKLMMLEEYGDWLVTPVERTGDALVTSAEALKVASRETGICQHLLRGWLSRAQRHPALACRDGKLILRVEG
51687	GC_00003550	Nasonia_Core	Hybrid1H					MERDSVFGWLPETKAGNAREAWELMSSTLLDGIEKTLRQANVKYVVDNRNLHQDFPLMSEYIFSSVRIVDPEHGCPDWESANRDYDQSCYVATTVYAPTEEPRKVPDFLMAGQNGYGFYANDEADYSRIKVNIPKGSNLDKNQLLAGISRELPAWALIFVASQKLDTDGYTAPVILTTGKAELFITPDQG
51688	GC_00003550	Nasonia_Core	Hybrid2H					MERDSVFGWLPETKAGNAREAWELMSSTLLDGIEKTLRQANVKYVVDNRNLHQDFPLMSEYIFSSVRIVDPEHGCPDWESANRDYDQSCYVATTVYAPTEEPRKVPDFLMAGQNGYGFYANDEADYSRIKVNIPKGSNLDKNQLLAGISRELPAWALIFVASQKLDTDGYTAPVILTTGKAELFITPDQG
51689	GC_00003550	Nasonia_Core	Hybrid3H					MERDSVFGWLPETKAGNAREAWELMSSTLLDGIEKTLRQANVKYVVDNRNLHQDFPLMSEYIFSSVRIVDPEHGCPDWESANRDYDQSCYVATTVYAPTEEPRKVPDFLMAGQNGYGFYANDEADYSRIKVNIPKGSNLDKNQLLAGISRELPAWALIFVASQKLDTDGYTAPVILTTGKAELFITPDQG
51690	GC_00003550	Nasonia_Core	Ngir1G					MERDSVFGWLPETKAGNAREAWELMSSTLLDGIEKTLRQANVKYVVDNRNLHQDFPLMSEYIFSSVRIVDPEHGCPDWESANRDYDQSCYVATTVYAPTEEPRKVPDFLMAGQNGYGFYANDEADYSRIKVNIPKGSNLDKNQLLAGISRELPAWALIFVASQKLDTDGYTAPVILTTGKAELFITPDQG
51691	GC_00003550	Nasonia_Core	Ngir2G					MERDSVFGWLPETKAGNAREAWELMSSTLLDGIEKTLRQANVKYVVDNRNLHQDFPLMSEYIFSSVRIVDPEHGCPDWESANRDYDQSCYVATTVYAPTEEPRKVPDFLMAGQNGYGFYANDEADYSRIKVNIPKGSNLDKNQLLAGISRELPAWALIFVASQKLDTDGYTAPVILTTGKAELFITPDQG
51692	GC_00003550	Nasonia_Core	Nvit1V					MERDSVFGWLPETKAGNAREAWELMSSTLLDGIEKTLRQANVKYVVDNRNLHQDFPLMSEYIFSSVRIVDPEHGCPDWESANRDYDQSCYVATTVYAPTEEPRKVPDFLMAGQNGYGFYANDEADYSRIKVNIPKGSNLDKNQLLAGISRELPAWALIFVASQKLDTDGYTAPVILTTGKAELFITPDQG
51693	GC_00003550	Nasonia_Core	Nvit2V					MERDSVFGWLPETKAGNAREAWELMSSTLLDGIEKTLRQANVKYVVDNRNLHQDFPLMSEYIFSSVRIVDPEHGCPDWESANRDYDQSCYVATTVYAPTEEPRKVPDFLMAGQNGYGFYANDEADYSRIKVNIPKGSNLDKNQLLAGISRELPAWALIFVASQKLDTDGYTAPVILTTGKAELFITPDQG
51694	GC_00003551	Nasonia_Core	Hybrid1H					MLYEKSLIILNFEGFLLIAKDNHNINFNYIVIINYFKIRHQS
51695	GC_00003551	Nasonia_Core	Hybrid2H					MLYEKSLIILNFEGFLLIAKDNHNINFNYIVIINYFKIRHQS
51696	GC_00003551	Nasonia_Core	Hybrid3H					MLYEKSLIILNFEGFLLIAKDNHNINFNYIVIINYFKIRHQS
51697	GC_00003551	Nasonia_Core	Ngir1G					MLYEKSLIILNFEGFLLIAKDNHNINFNYIVIINYFKIRHQS
51698	GC_00003551	Nasonia_Core	Ngir2G					MLYEKSLIILNFEGFLLIAKDNHNINFNYIVIINYFKIRHQS
51699	GC_00003551	Nasonia_Core	Nvit1V					MLYEKSLIILNFEGFLLIAKDNHNINFNYIVIINYFKIRHQS
51700	GC_00003551	Nasonia_Core	Nvit2V					MLYEKSLIILNFEGFLLIAKDNHNINFNYIVIINYFKIRHQS
51701	GC_00003552	Nasonia_Core	Hybrid1H					MTDKDIEKEIQAKGKTAARITPAHIEGVIASEHYFTAGDGFAGALSASDEFNKLSESDRVINPPSQLDVLTFCVLILKNGFTVTGESACASPENFDAEIGRKIARQNAVNKIWMLEGYLLKQKLSEE
51702	GC_00003552	Nasonia_Core	Hybrid2H					MTDKDIEKEIQAKGKTAARITPAHIEGVIASEHYFTAGDGFAGALSASDEFNKLSESDRVINPPSQLDVLTFCVLILKNGFTVTGESACASPENFDAEIGRKIARQNAVNKIWMLEGYLLKQKLSEE
51703	GC_00003552	Nasonia_Core	Hybrid3H					MTDKDIEKEIQAKGKTAARITPAHIEGVIASEHYFTAGDGFAGALSASDEFNKLSESDRVINPPSQLDVLTFCVLILKNGFTVTGESACASPENFDAEIGRKIARQNAVNKIWMLEGYLLKQKLSEE
51704	GC_00003552	Nasonia_Core	Ngir1G					MTDKDIEKEIQAKGKTAARITPAHIEGVIASEHYFTAGDGFAGALSASDEFNKLSESDRVINPPSQLDVLTFCVLILKNGFTVTGESACASPENFDAEIGRKIARQNAVNKIWMLEGYLLKQKLSEE
51705	GC_00003552	Nasonia_Core	Ngir2G					MTDKDIEKEIQAKGKTAARITPAHIEGVIASEHYFTAGDGFAGALSASDEFNKLSESDRVINPPSQLDVLTFCVLILKNGFTVTGESACASPENFDAEIGRKIARQNAVNKIWMLEGYLLKQKLSEE
51706	GC_00003552	Nasonia_Core	Nvit1V					MTDKDIEKEIQAKGKTAARITPAHIEGVIASEHYFTAGDGFAGALSASDEFNKLSESDRVINPPSQLDVLTFCVLILKNGFTVTGESACASPENFDAEIGRKIARQNAVNKIWMLEGYLLKQKLSEE
51707	GC_00003552	Nasonia_Core	Nvit2V					MTDKDIEKEIQAKGKTAARITPAHIEGVIASEHYFTAGDGFAGALSASDEFNKLSESDRVINPPSQLDVLTFCVLILKNGFTVTGESACASPENFDAEIGRKIARQNAVNKIWMLEGYLLKQKLSEE
51708	GC_00003553	Nasonia_Core	Hybrid1H					MSKFLAVIRCGDNSLHKNWVNDNAQFDVILSYFGEDIPYSLDNIKYVHHFKGSKWEGLYDLFHNHPELWADYDYIWLPDDDLDSTVENINLFFELMQKYRFDLCQPALTNNSYYSYKDLLQEPDLI
51709	GC_00003553	Nasonia_Core	Hybrid2H					MSKFLAVIRCGDNSLHKNWVNDNAQFDVILSYFGEDIPYSLDNIKYVHHFKGSKWEGLYDLFHNHPELWADYDYIWLPDDDLDSTVENINLFFELMQKYRFDLCQPALTNNSYYSYKDLLQEPDLI
51710	GC_00003553	Nasonia_Core	Hybrid3H					MSKFLAVIRCGDNSLHKNWVNDNAQFDVILSYFGEDIPYSLDNIKYVHHFKGSKWEGLYDLFHNHPELWADYDYIWLPDDDLDSTVENINLFFELMQKYRFDLCQPALTNNSYYSYKDLLQEPDLI
51711	GC_00003553	Nasonia_Core	Ngir1G					MSKFLAVIRCGDNSLHKNWVNDNAQFDVILSYFGEDIPYSLDNIKYVHHFKGSKWEGLYDLFHNHPELWADYDYIWLPDDDLDSTVENINLFFELMQKYRFDLCQPALTNNSYYSYKDLLQEPDLI
51712	GC_00003553	Nasonia_Core	Ngir2G					MSKFLAVIRCGDNSLHKNWVNDNAQFDVILSYFGEDIPYSLDNIKYVHHFKGSKWEGLYDLFHNHPELWADYDYIWLPDDDLDSTVENINLFFELMQKYRFDLCQPALTNNSYYSYKDLLQEPDLI
51713	GC_00003553	Nasonia_Core	Nvit1V					MSKFLAVIRCGDNSLHKNWVNDNAQFDVILSYFGEDIPYSLDNIKYVHHFKGSKWEGLYDLFHNHPELWADYDYIWLPDDDLDSTVENINLFFELMQKYRFDLCQPALTNNSYYSYKDLLQEPDLI
51714	GC_00003553	Nasonia_Core	Nvit2V					MSKFLAVIRCGDNSLHKNWVNDNAQFDVILSYFGEDIPYSLDNIKYVHHFKGSKWEGLYDLFHNHPELWADYDYIWLPDDDLDSTVENINLFFELMQKYRFDLCQPALTNNSYYSYKDLLQEPDLI
51715	GC_00003554	Nasonia_Core	Hybrid1H					MSKLRLLSKQYSKTMSALILLCPMMLLVSCTSTKEVLIPVQSPPIPAQLTADCPQPDIPEKVNWGDMPQLLVDAMNSIAKCNLDKKAIREIEQQRASK
51716	GC_00003554	Nasonia_Core	Hybrid2H					MSKLRLLSKQYSKTMSALILLCPMMLLVSCTSTKEVLIPVQSPPIPAQLTADCPQPDIPEKVNWGDMPQLLVDAMNSIAKCNLDKKAIREIEQQRASK
51717	GC_00003554	Nasonia_Core	Hybrid3H					MSKLRLLSKQYSKTMSALILLCPMMLLVSCTSTKEVLIPVQSPPIPAQLTADCPQPDIPEKVNWGDMPQLLVDAMNSIAKCNLDKKAIREIEQQRASK
51718	GC_00003554	Nasonia_Core	Ngir1G					MSKLRLLSKQYSKTMSALILLCPMMLLVSCTSTKEVLIPVQSPPIPAQLTADCPQPDIPEKVNWGDMPQLLVDAMNSIAKCNLDKKAIREIEQQRASK
51719	GC_00003554	Nasonia_Core	Ngir2G					MSKLRLLSKQYSKTMSALILLCPMMLLVSCTSTKEVLIPVQSPPIPAQLTADCPQPDIPEKVNWGDMPQLLVDAMNSIAKCNLDKKAIREIEQQRASK
51720	GC_00003554	Nasonia_Core	Nvit1V					MSKLRLLSKQYSKTMSALILLCPMMLLVSCTSTKEVLIPVQSPPIPAQLTADCPQPDIPEKVNWGDMPQLLVDAMNSIAKCNLDKKAIREIEQQRASK
51721	GC_00003554	Nasonia_Core	Nvit2V					MSKLRLLSKQYSKTMSALILLCPMMLLVSCTSTKEVLIPVQSPPIPAQLTADCPQPDIPEKVNWGDMPQLLVDAMNSIAKCNLDKKAIREIEQQRASK
51722	GC_00003555	Nasonia_Core	Hybrid1H	X|K	X|K	COG1476|COG2932	DNA-binding transcriptional regulator, XRE-family HTH domain|Phage repressor protein C, contains Cro/C1-type HTH and peptisase s24 domains	MELRDRINYLLKAENLKQKDLAEKLNASAQTVNNWLKRNSISREAAQQISDIFGYSLDWLLIGKGEPKIKNIGQSEIPDENKFIPLRVWDSLTPLEADEVEVPFLKDIEFACGDGSFTDTDYNGFKLRFSKATMRRIGANSDGEGVICFPARGDSMEPVIFNGTTVAVNTRDKKIVDGKIYAINQGGLKRVKMLHQTTPKTLTIRSFNKIDYPDEEVPIDAIEIIGRVFWWSVLDI
51723	GC_00003555	Nasonia_Core	Hybrid2H	X|K	X|K	COG1476|COG2932	DNA-binding transcriptional regulator, XRE-family HTH domain|Phage repressor protein C, contains Cro/C1-type HTH and peptisase s24 domains	MELRDRINYLLKAENLKQKDLAEKLNASAQTVNNWLKRNSISREAAQQISDIFGYSLDWLLIGKGEPKIKNIGQSEIPDENKFIPLRVWDSLTPLEADEVEVPFLKDIEFACGDGSFTDTDYNGFKLRFSKATMRRIGANSDGEGVICFPARGDSMEPVIFNGTTVAVNTRDKKIVDGKIYAINQGGLKRVKMLHQTTPKTLTIRSFNKIDYPDEEVPIDAIEIIGRVFWWSVLDI
51724	GC_00003555	Nasonia_Core	Hybrid3H	X|K	X|K	COG1476|COG2932	DNA-binding transcriptional regulator, XRE-family HTH domain|Phage repressor protein C, contains Cro/C1-type HTH and peptisase s24 domains	MELRDRINYLLKAENLKQKDLAEKLNASAQTVNNWLKRNSISREAAQQISDIFGYSLDWLLIGKGEPKIKNIGQSEIPDENKFIPLRVWDSLTPLEADEVEVPFLKDIEFACGDGSFTDTDYNGFKLRFSKATMRRIGANSDGEGVICFPARGDSMEPVIFNGTTVAVNTRDKKIVDGKIYAINQGGLKRVKMLHQTTPKTLTIRSFNKIDYPDEEVPIDAIEIIGRVFWWSVLDI
51725	GC_00003555	Nasonia_Core	Ngir1G	K|X	K|X	COG1476|COG2932	DNA-binding transcriptional regulator, XRE-family HTH domain|Phage repressor protein C, contains Cro/C1-type HTH and peptisase s24 domains	MELRDRINYLLKAENLKQKDLAEKLNASAQTVNNWLKRNSISREAAQQISDIFGYSLDWLLIGKGEPKIKNIGQSEIPDENKFIPLRVWDSLTPLEADEVEVPFLKDIEFACGDGSFTDTDYNGFKLRFSKATMRRIGANSDGEGVICFPARGDSMEPVIFNGTTVAVNTRDKKIVDGKIYAINQGGLKRVKMLHQTTPKTLTIRSFNKIDYPDEEVPIDAIEIIGRVFWWSVLDI
51726	GC_00003555	Nasonia_Core	Ngir2G	K|X	K|X	COG1476|COG2932	DNA-binding transcriptional regulator, XRE-family HTH domain|Phage repressor protein C, contains Cro/C1-type HTH and peptisase s24 domains	MELRDRINYLLKAENLKQKDLAEKLNASAQTVNNWLKRNSISREAAQQISDIFGYSLDWLLIGKGEPKIKNIGQSEIPDENKFIPLRVWDSLTPLEADEVEVPFLKDIEFACGDGSFTDTDYNGFKLRFSKATMRRIGANSDGEGVICFPARGDSMEPVIFNGTTVAVNTRDKKIVDGKIYAINQGGLKRVKMLHQTTPKTLTIRSFNKIDYPDEEVPIDAIEIIGRVFWWSVLDI
51727	GC_00003555	Nasonia_Core	Nvit1V	K|X	K|X	COG1476|COG2932	DNA-binding transcriptional regulator, XRE-family HTH domain|Phage repressor protein C, contains Cro/C1-type HTH and peptisase s24 domains	MELRDRINYLLKAENLKQKDLAEKLNASAQTVNNWLKRNSISREAAQQISDIFGYSLDWLLIGKGEPKIKNIGQSEIPDENKFIPLRVWDSLTPLEADEVEVPFLKDIEFACGDGSFTDTDYNGFKLRFSKATMRRIGANSDGEGVICFPARGDSMEPVIFNGTTVAVNTRDKKIVDGKIYAINQGGLKRVKMLHQTTPKTLTIRSFNKIDYPDEEVPIDAIEIIGRVFWWSVLDI
51728	GC_00003555	Nasonia_Core	Nvit2V	X|K	X|K	COG1476|COG2932	DNA-binding transcriptional regulator, XRE-family HTH domain|Phage repressor protein C, contains Cro/C1-type HTH and peptisase s24 domains	MELRDRINYLLKAENLKQKDLAEKLNASAQTVNNWLKRNSISREAAQQISDIFGYSLDWLLIGKGEPKIKNIGQSEIPDENKFIPLRVWDSLTPLEADEVEVPFLKDIEFACGDGSFTDTDYNGFKLRFSKATMRRIGANSDGEGVICFPARGDSMEPVIFNGTTVAVNTRDKKIVDGKIYAINQGGLKRVKMLHQTTPKTLTIRSFNKIDYPDEEVPIDAIEIIGRVFWWSVLDI
51729	GC_00003556	Nasonia_Core	Hybrid1H					MTPEEKLKQYDEKLEEAQKLVRFIEESRREHINRYNLNRK
51730	GC_00003556	Nasonia_Core	Hybrid2H					MTPEEKLKQYDEKLEEAQKLVRFIEESRREHINRYNLNRK
51731	GC_00003556	Nasonia_Core	Hybrid3H					MTPEEKLKQYDEKLEEAQKLVRFIEESRREHINRYNLNRK
51732	GC_00003556	Nasonia_Core	Ngir1G					MTPEEKLKQYDEKLEEAQKLVRFIEESRREHINRYNLNRK
51733	GC_00003556	Nasonia_Core	Ngir2G					MTPEEKLKQYDEKLEEAQKLVRFIEESRREHINRYNLNRK
51734	GC_00003556	Nasonia_Core	Nvit1V					MTPEEKLKQYDEKLEEAQKLVRFIEESRREHINRYNLNRK
51735	GC_00003556	Nasonia_Core	Nvit2V					MTPEEKLKQYDEKLEEAQKLVRFIEESRREHINRYNLNRK
51743	GC_00003558	Nasonia_Core	Hybrid1H					MKLQLVPEKLMFKISTTDLKVIYTESGGVKLKIDIQYIDDFKNDIYREIEIHFLMVAELRCVSMNFFDANSDNYSIVNQNIITNTINFWEENGYHPDSGVYQIMNSGILKHKKALYDPLNRFHLKHYLITGNDSYIEIISSKYEYN
51744	GC_00003558	Nasonia_Core	Hybrid2H					MKLQLVPEKLMFKISTTDLKVIYTESGGVKLKIDIQYIDDFKNDIYREIEIHFLMVAELRCVSMNFFDANSDNYSIVNQNIITNTINFWEENGYHPDSGVYQIMNSGILKHKKALYDPLNRFHLKHYLITGNDSYIEIISSKYEYN
51745	GC_00003558	Nasonia_Core	Hybrid3H					MKLQLVPEKLMFKISTTDLKVIYTESGGVKLKIDIQYIDDFKNDIYREIEIHFLMVAELRCVSMNFFDANSDNYSIVNQNIITNTINFWEENGYHPDSGVYQIMNSGILKHKKALYDPLNRFHLKHYLITGNDSYIEIISSKYEYN
51746	GC_00003558	Nasonia_Core	Ngir1G					MKLQLVPEKLMFKISTTDLKVIYTESGGVKLKIDIQYIDDFKNDIYREIEIHFLMVAELRCVSMNFFDANSDNYSIVNQNIITNTINFWEENGYHPDSGVYQIMNSGILKHKKALYDPLNRFHLKHYLITGNDSYIEIISSKYEYN
51747	GC_00003558	Nasonia_Core	Ngir2G					MKLQLVPEKLMFKISTTDLKVIYTESGGVKLKIDIQYIDDFKNDIYREIEIHFLMVAELRCVSMNFFDANSDNYSIVNQNIITNTINFWEENGYHPDSGVYQIMNSGILKHKKALYDPLNRFHLKHYLITGNDSYIEIISSKYEYN
51748	GC_00003558	Nasonia_Core	Nvit1V					MKLQLVPEKLMFKISTTDLKVIYTESGGVKLKIDIQYIDDFKNDIYREIEIHFLMVAELRCVSMNFFDANSDNYSIVNQNIITNTINFWEENGYHPDSGVYQIMNSGILKHKKALYDPLNRFHLKHYLITGNDSYIEIISSKYEYN
51749	GC_00003558	Nasonia_Core	Nvit2V					MKLQLVPEKLMFKISTTDLKVIYTESGGVKLKIDIQYIDDFKNDIYREIEIHFLMVAELRCVSMNFFDANSDNYSIVNQNIITNTINFWEENGYHPDSGVYQIMNSGILKHKKALYDPLNRFHLKHYLITGNDSYIEIISSKYEYN
51750	GC_00003559	Nasonia_Core	Hybrid1H					MAFGYCCAMISLAVVNVVPVAIRSSTSNILIFSVLDDACVFKTNGGNIFLNSVGILFSENPPLSPTYFACNLILKLRLLASSILISALSRS
51751	GC_00003559	Nasonia_Core	Hybrid2H					MAFGYCCAMISLAVVNVVPVAIRSSTSNILIFSVLDDACVFKTNGGNIFLNSVGILFSENPPLSPTYFACNLILKLRLLASSILISALSRS
51752	GC_00003559	Nasonia_Core	Hybrid3H					MAFGYCCAMISLAVVNVVPVAIRSSTSNILIFSVLDDACVFKTNGGNIFLNSVGILFSENPPLSPTYFACNLILKLRLLASSILISALSRS
51753	GC_00003559	Nasonia_Core	Ngir1G					MAFGYCCAMISLAVVNVVPVAIRSSTSNILIFSVLDDACVFKTNGGNIFLNSVGILFSENPPLSPTYFACNLILKLRLLASSILISALSRS
51754	GC_00003559	Nasonia_Core	Ngir2G					MAFGYCCAMISLAVVNVVPVAIRSSTSNILIFSVLDDACVFKTNGGNIFLNSVGILFSENPPLSPTYFACNLILKLRLLASSILISALSRS
51755	GC_00003559	Nasonia_Core	Nvit1V					MAFGYCCAMISLAVVNVVPVAIRSSTSNILIFSVLDDACVFKTNGGNIFLNSVGILFSENPPLSPTYFACNLILKLRLLASSILISALSRS
51756	GC_00003559	Nasonia_Core	Nvit2V					MAFGYCCAMISLAVVNVVPVAIRSSTSNILIFSVLDDACVFKTNGGNIFLNSVGILFSENPPLSPTYFACNLILKLRLLASSILISALSRS
51757	GC_00003560	Nasonia_Core	Hybrid1H					MRITKKIIILISLLILLWYFLLAHVTFFNKDLLFKKIENKVYQAYVYKINPINPIGIYLYITETEPVYVVLYKDEQYLGQSSPFTMIYSYSLLQSNPTLPIEITEKNNSSLDDSFYIVIADKNIDNAYEINKKNKKWWSTILQYFH
51758	GC_00003560	Nasonia_Core	Hybrid2H					MRITKKIIILISLLILLWYFLLAHVTFFNKDLLFKKIENKVYQAYVYKINPINPIGIYLYITETEPVYVVLYKDEQYLGQSSPFTMIYSYSLLQSNPTLPIEITEKNNSSLDDSFYIVIADKNIDNAYEINKKNKKWWSTILQYFH
51759	GC_00003560	Nasonia_Core	Hybrid3H					MRITKKIIILISLLILLWYFLLAHVTFFNKDLLFKKIENKVYQAYVYKINPINPIGIYLYITETEPVYVVLYKDEQYLGQSSPFTMIYSYSLLQSNPTLPIEITEKNNSSLDDSFYIVIADKNIDNAYEINKKNKKWWSTILQYFH
51760	GC_00003560	Nasonia_Core	Ngir1G					MRITKKIIILISLLILLWYFLLAHVTFFNKDLLFKKIENKVYQAYVYKINPINPIGIYLYITETEPVYVVLYKDEQYLGQSSPFTMIYSYSLLQSNPTLPIEITEKNNSSLDDSFYIVIADKNIDNAYEINKKNKKWWSTILQYFH
51761	GC_00003560	Nasonia_Core	Ngir2G					MRITKKIIILISLLILLWYFLLAHVTFFNKDLLFKKIENKVYQAYVYKINPINPIGIYLYITETEPVYVVLYKDEQYLGQSSPFTMIYSYSLLQSNPTLPIEITEKNNSSLDDSFYIVIADKNIDNAYEINKKNKKWWSTILQYFH
51762	GC_00003560	Nasonia_Core	Nvit1V					MRITKKIIILISLLILLWYFLLAHVTFFNKDLLFKKIENKVYQAYVYKINPINPIGIYLYITETEPVYVVLYKDEQYLGQSSPFTMIYSYSLLQSNPTLPIEITEKNNSSLDDSFYIVIADKNIDNAYEINKKNKKWWSTILQYFH
51763	GC_00003560	Nasonia_Core	Nvit2V					MRITKKIIILISLLILLWYFLLAHVTFFNKDLLFKKIENKVYQAYVYKINPINPIGIYLYITETEPVYVVLYKDEQYLGQSSPFTMIYSYSLLQSNPTLPIEITEKNNSSLDDSFYIVIADKNIDNAYEINKKNKKWWSTILQYFH
51764	GC_00003561	Nasonia_Core	Hybrid1H					MVGGINLYAYAPNPLIWVDPWGWSYSPKINVEHIFHGEINRRGRAVGFHHETSIGHQGKARIIEIINFPNAHGVYQGKVEVFDIRTNQWVAKGPNSTFFPQSWSRQQVMLEIRGAYKNGTAQENGKWSGVSPSGVKIEGWLDSSGNINTAFPKYID
51765	GC_00003561	Nasonia_Core	Hybrid2H					MVGGINLYAYAPNPLIWVDPWGWSYSPKINVEHIFHGEINRRGRAVGFHHETSIGHQGKARIIEIINFPNAHGVYQGKVEVFDIRTNQWVAKGPNSTFFPQSWSRQQVMLEIRGAYKNGTAQENGKWSGVSPSGVKIEGWLDSSGNINTAFPKYID
51766	GC_00003561	Nasonia_Core	Hybrid3H					MVGGINLYAYAPNPLIWVDPWGWSYSPKINVEHIFHGEINRRGRAVGFHHETSIGHQGKARIIEIINFPNAHGVYQGKVEVFDIRTNQWVAKGPNSTFFPQSWSRQQVMLEIRGAYKNGTAQENGKWSGVSPSGVKIEGWLDSSGNINTAFPKYID
51767	GC_00003561	Nasonia_Core	Ngir1G					MVGGINLYAYAPNPLIWVDPWGWSYSPKINVEHIFHGEINRRGRAVGFHHETSIGHQGKARIIEIINFPNAHGVYQGKVEVFDIRTNQWVAKGPNSTFFPQSWSRQQVMLEIRGAYKNGTAQENGKWSGVSPSGVKIEGWLDSSGNINTAFPKYID
51768	GC_00003561	Nasonia_Core	Ngir2G					MVGGINLYAYAPNPLIWVDPWGWSYSPKINVEHIFHGEINRRGRAVGFHHETSIGHQGKARIIEIINFPNAHGVYQGKVEVFDIRTNQWVAKGPNSTFFPQSWSRQQVMLEIRGAYKNGTAQENGKWSGVSPSGVKIEGWLDSSGNINTAFPKYID
51769	GC_00003561	Nasonia_Core	Nvit1V					MVGGINLYAYAPNPLIWVDPWGWSYSPKINVEHIFHGEINRRGRAVGFHHETSIGHQGKARIIEIINFPNAHGVYQGKVEVFDIRTNQWVAKGPNSTFFPQSWSRQQVMLEIRGAYKNGTAQENGKWSGVSPSGVKIEGWLDSSGNINTAFPKYID
51770	GC_00003561	Nasonia_Core	Nvit2V					MVGGINLYAYAPNPLIWVDPWGWSYSPKINVEHIFHGEINRRGRAVGFHHETSIGHQGKARIIEIINFPNAHGVYQGKVEVFDIRTNQWVAKGPNSTFFPQSWSRQQVMLEIRGAYKNGTAQENGKWSGVSPSGVKIEGWLDSSGNINTAFPKYID
51771	GC_00003562	Nasonia_Core	Hybrid1H					MMVAINFTQEHQMTEITAQNQMRLELLRLVGNDTAAAQAAIEFVKDDALKF
51772	GC_00003562	Nasonia_Core	Hybrid2H					MMVAINFTQEHQMTEITAQNQMRLELLRLVGNDTAAAQAAIEFVKDDALKF
51773	GC_00003562	Nasonia_Core	Hybrid3H					MMVAINFTQEHQMTEITAQNQMRLELLRLVGNDTAAAQAAIEFVKDDALKF
51774	GC_00003562	Nasonia_Core	Ngir1G					MMVAINFTQEHQMTEITAQNQMRLELLRLVGNDTAAAQAAIEFVKDDALKF
51775	GC_00003562	Nasonia_Core	Ngir2G					MMVAINFTQEHQMTEITAQNQMRLELLRLVGNDTAAAQAAIEFVKDDALKF
51776	GC_00003562	Nasonia_Core	Nvit1V					MMVAINFTQEHQMTEITAQNQMRLELLRLVGNDTAAAQAAIEFVKDDALKF
51777	GC_00003562	Nasonia_Core	Nvit2V					MMVAINFTQEHQMTEITAQNQMRLELLRLVGNDTAAAQAAIEFVKDDALKF
51778	GC_00003563	Nasonia_Core	Hybrid1H					MGKVQVLDKEKIISKNILFELFNYKLCCFLNTRNKARRWKYFSYVKWEEDVFDLNLRIEKTKLDLIHWFDNLSDFEERKTVILKSKFTYNDIECIKTLLSRFGYMFRINKICSDKDYRLFYFVLQLINVKNDNIGEERNDLMTSLCQQFLCELFMSYEDFSRFSVNEQGIFFETENIGHVNLISIINLLFFDNGTESSHALGQFYLSLIDFLFVRDGRRYQYYLCFNDKNEKFIHSNIFIDYLNDKEKQRKLFGLIEDILNPLQSSSEIFVSNMLIMNYIFYFFKDEPSGLLKIKAYLDNDEMFFHFFEAIIKRRLIIGKQHFNNLGLGNYLIRIKLNETNFYNILSER
51779	GC_00003563	Nasonia_Core	Hybrid2H					MGKVQVLDKEKIISKNILFELFNYKLCCFLNTRNKARRWKYFSYVKWEEDVFDLNLRIEKTKLDLIHWFDNLSDFEERKTVILKSKFTYNDIECIKTLLSRFGYMFRINKICSDKDYRLFYFVLQLINVKNDNIGEERNDLMTSLCQQFLCELFMSYEDFSRFSVNEQGIFFETENIGHVNLISIINLLFFDNGTESSHALGQFYLSLIDFLFVRDGRRYQYYLCFNDKNEKFIHSNIFIDYLNDKEKQRKLFGLIEDILNPLQSSSEIFVSNMLIMNYIFYFFKDEPSGLLKIKAYLDNDEMFFHFFEAIIKRRLIIGKQHFNNLGLGNYLIRIKLNETNFYNILSER
51780	GC_00003563	Nasonia_Core	Hybrid3H					MGKVQVLDKEKIISKNILFELFNYKLCCFLNTRNKARRWKYFSYVKWEEDVFDLNLRIEKTKLDLIHWFDNLSDFEERKTVILKSKFTYNDIECIKTLLSRFGYMFRINKICSDKDYRLFYFVLQLINVKNDNIGEERNDLMTSLCQQFLCELFMSYEDFSRFSVNEQGIFFETENIGHVNLISIINLLFFDNGTESSHALGQFYLSLIDFLFVRDGRRYQYYLCFNDKNEKFIHSNIFIDYLNDKEKQRKLFGLIEDILNPLQSSSEIFVSNMLIMNYIFYFFKDEPSGLLKIKAYLDNDEMFFHFFEAIIKRRLIIGKQHFNNLGLGNYLIRIKLNETNFYNILSER
51781	GC_00003563	Nasonia_Core	Ngir1G					MGKVQVLDKEKIISKNILFELFNYKLCCFLNTRNKARRWKYFSYVKWEEDVFDLNLRIEKTKLDLIHWFDNLSDFEERKTVILKSKFTYNDIECIKTLLSRFGYMFRINKICSDKDYRLFYFVLQLINVKNDNIGEERNDLMTSLCQQFLCELFMSYEDFSRFSVNEQGIFFETENIGHVNLISIINLLFFDNGTESSHALGQFYLSLIDFLFVRDGRRYQYYLCFNDKNEKFIHSNIFIDYLNDKEKQRKLFGLIEDILNPLQSSSEIFVSNMLIMNYIFYFFKDEPSGLLKIKAYLDNDEMFFHFFEAIIKRRLIIGKQHFNNLGLGNYLIRIKLNETNFYNILSER
51782	GC_00003563	Nasonia_Core	Ngir2G					MGKVQVLDKEKIISKNILFELFNYKLCCFLNTRNKARRWKYFSYVKWEEDVFDLNLRIEKTKLDLIHWFDNLSDFEERKTVILKSKFTYNDIECIKTLLSRFGYMFRINKICSDKDYRLFYFVLQLINVKNDNIGEERNDLMTSLCQQFLCELFMSYEDFSRFSVNEQGIFFETENIGHVNLISIINLLFFDNGTESSHALGQFYLSLIDFLFVRDGRRYQYYLCFNDKNEKFIHSNIFIDYLNDKEKQRKLFGLIEDILNPLQSSSEIFVSNMLIMNYIFYFFKDEPSGLLKIKAYLDNDEMFFHFFEAIIKRRLIIGKQHFNNLGLGNYLIRIKLNETNFYNILSER
51783	GC_00003563	Nasonia_Core	Nvit1V					MGKVQVLDKEKIISKNILFELFNYKLCCFLNTRNKARRWKYFSYVKWEEDVFDLNLRIEKTKLDLIHWFDNLSDFEERKTVILKSKFTYNDIECIKTLLSRFGYMFRINKICSDKDYRLFYFVLQLINVKNDNIGEERNDLMTSLCQQFLCELFMSYEDFSRFSVNEQGIFFETENIGHVNLISIINLLFFDNGTESSHALGQFYLSLIDFLFVRDGRRYQYYLCFNDKNEKFIHSNIFIDYLNDKEKQRKLFGLIEDILNPLQSSSEIFVSNMLIMNYIFYFFKDEPSGLLKIKAYLDNDEMFFHFFEAIIKRRLIIGKQHFNNLGLGNYLIRIKLNETNFYNILSER
51784	GC_00003563	Nasonia_Core	Nvit2V					MGKVQVLDKEKIISKNILFELFNYKLCCFLNTRNKARRWKYFSYVKWEEDVFDLNLRIEKTKLDLIHWFDNLSDFEERKTVILKSKFTYNDIECIKTLLSRFGYMFRINKICSDKDYRLFYFVLQLINVKNDNIGEERNDLMTSLCQQFLCELFMSYEDFSRFSVNEQGIFFETENIGHVNLISIINLLFFDNGTESSHALGQFYLSLIDFLFVRDGRRYQYYLCFNDKNEKFIHSNIFIDYLNDKEKQRKLFGLIEDILNPLQSSSEIFVSNMLIMNYIFYFFKDEPSGLLKIKAYLDNDEMFFHFFEAIIKRRLIIGKQHFNNLGLGNYLIRIKLNETNFYNILSER
51785	GC_00003564	Nasonia_Core	Hybrid1H	E	E	COG2755	Lysophospholipase L1 or related esterase	MTVSTELSHEEYVGNGVTTDFDFRFRIFEGKHLIVVVADSDGNETTLKNGTDYTIVGAGSYHGGKVVLNKPLAQGWKILLERDLPVVQETDLRNQGKFFAEVHEDAFDYLTMLIQKALGTFSLSLRKPTYLSNYYDAKGNRIANLASPKVGTDAANKDYVDNSIKDIDSKTLRVKDKPIPALPSAEQRRNKQLGFDNEGYPQLLDPAETGSLGYVLVDSFEKGAEITTRYQALHWESNGEYYRWDGELPKIVSMKSTPENSGGVGNRAWVSIGDSSLRNDIGIIVKRYSNVKDMIDNFNGKKGDVIETLGYYDINDGGGSKYIIEEDNNTNSIADHFLKNNLKAVLANYSLHSLGVFRGDDATEAINLMLEKGHPVYIDDEYIVNVDNDSSAIKLKPNS…
51786	GC_00003564	Nasonia_Core	Hybrid2H	E	E	COG2755	Lysophospholipase L1 or related esterase	MTVSTELSHEEYVGNGVTTDFDFRFRIFEGKHLIVVVADSDGNETTLKNGTDYTIVGAGSYHGGKVVLNKPLAQGWKILLERDLPVVQETDLRNQGKFFAEVHEDAFDYLTMLIQKALGTFSLSLRKPTYLSNYYDAKGNRIANLASPKVGTDAANKDYVDNSIKDIDSKTLRVKDKPIPALPSAEQRRNKQLGFDNEGYPQLLDPAETGSLGYVLVDSFEKGAEITTRYQALHWESNGEYYRWDGELPKIVSMKSTPENSGGVGNRAWVSIGDSSLRNDIGIIVKRYSNVKDMIDNFNGKKGDVIETLGYYDINDGGGSKYIIEEDNNTNSIADHFLKNNLKAVLANYSLHSLGVFRGDDATEAINLMLEKGHPVYIDDEYIVNVDNDSSAIKLKPNS…
51787	GC_00003564	Nasonia_Core	Hybrid3H	E	E	COG2755	Lysophospholipase L1 or related esterase	MTVSTELSHEEYVGNGVTTDFDFRFRIFEGKHLIVVVADSDGNETTLKNGTDYTIVGAGSYHGGKVVLNKPLAQGWKILLERDLPVVQETDLRNQGKFFAEVHEDAFDYLTMLIQKALGTFSLSLRKPTYLSNYYDAKGNRIANLASPKVGTDAANKDYVDNSIKDIDSKTLRVKDKPIPALPSAEQRRNKQLGFDNEGYPQLLDPAETGSLGYVLVDSFEKGAEITTRYQALHWESNGEYYRWDGELPKIVSMKSTPENSGGVGNRAWVSIGDSSLRNDIGIIVKRYSNVKDMIDNFNGKKGDVIETLGYYDINDGGGSKYIIEEDNNTNSIADHFLKNNLKAVLANYSLHSLGVFRGDDATEAINLMLEKGHPVYIDDEYIVNVDNDSSAIKLKPNS…
51788	GC_00003564	Nasonia_Core	Ngir1G	E	E	COG2755	Lysophospholipase L1 or related esterase	MTVSTELSHEEYVGNGVTTDFDFRFRIFEGKHLIVVVADSDGNETTLKNGTDYTIVGAGSYHGGKVVLNKPLAQGWKILLERDLPVVQETDLRNQGKFFAEVHEDAFDYLTMLIQKALGTFSLSLRKPTYLSNYYDAKGNRIANLASPKVGTDAANKDYVDNSIKDIDSKTLRVKDKPIPALPSAEQRRNKQLGFDNEGYPQLLDPAETGSLGYVLVDSFEKGAEITTRYQALHWESNGEYYRWDGELPKIVSMKSTPENSGGVGNRAWVSIGDSSLRNDIGIIVKRYSNVKDMIDNFNGKKGDVIETLGYYDINDGGGSKYIIEEDNNTNSIADHFLKNNLKAVLANYSLHSLGVFRGDDATEAINLMLEKGHPVYIDDEYIVNVDNDSSAIKLKPNS…
51789	GC_00003564	Nasonia_Core	Ngir2G	E	E	COG2755	Lysophospholipase L1 or related esterase	MTVSTELSHEEYVGNGVTTDFDFRFRIFEGKHLIVVVADSDGNETTLKNGTDYTIVGAGSYHGGKVVLNKPLAQGWKILLERDLPVVQETDLRNQGKFFAEVHEDAFDYLTMLIQKALGTFSLSLRKPTYLSNYYDAKGNRIANLASPKVGTDAANKDYVDNSIKDIDSKTLRVKDKPIPALPSAEQRRNKQLGFDNEGYPQLLDPAETGSLGYVLVDSFEKGAEITTRYQALHWESNGEYYRWDGELPKIVSMKSTPENSGGVGNRAWVSIGDSSLRNDIGIIVKRYSNVKDMIDNFNGKKGDVIETLGYYDINDGGGSKYIIEEDNNTNSIADHFLKNNLKAVLANYSLHSLGVFRGDDATEAINLMLEKGHPVYIDDEYIVNVDNDSSAIKLKPNS…
51790	GC_00003564	Nasonia_Core	Nvit1V	E	E	COG2755	Lysophospholipase L1 or related esterase	MTVSTELSHEEYVGNGVTTDFDFRFRIFEGKHLIVVVADSDGNETTLKNGTDYTIVGAGSYHGGKVVLNKPLAQGWKILLERDLPVVQETDLRNQGKFFAEVHEDAFDYLTMLIQKALGTFSLSLRKPTYLSNYYDAKGNRIANLASPKVGTDAANKDYVDNSIKDIDSKTLRVKDKPIPALPSAEQRRNKQLGFDNEGYPQLLDPAETGSLGYVLVDSFEKGAEITTRYQALHWESNGEYYRWDGELPKIVSMKSTPENSGGVGNRAWVSIGDSSLRNDIGIIVKRYSNVKDMIDNFNGKKGDVIETLGYYDINDGGGSKYIIEEDNNTNSIADHFLKNNLKAVLANYSLHSLGVFRGDDATEAINLMLEKGHPVYIDDEYIVNVDNDSSAIKLKPNS…
51791	GC_00003564	Nasonia_Core	Nvit2V	E	E	COG2755	Lysophospholipase L1 or related esterase	MTVSTELSHEEYVGNGVTTDFDFRFRIFEGKHLIVVVADSDGNETTLKNGTDYTIVGAGSYHGGKVVLNKPLAQGWKILLERDLPVVQETDLRNQGKFFAEVHEDAFDYLTMLIQKALGTFSLSLRKPTYLSNYYDAKGNRIANLASPKVGTDAANKDYVDNSIKDIDSKTLRVKDKPIPALPSAEQRRNKQLGFDNEGYPQLLDPAETGSLGYVLVDSFEKGAEITTRYQALHWESNGEYYRWDGELPKIVSMKSTPENSGGVGNRAWVSIGDSSLRNDIGIIVKRYSNVKDMIDNFNGKKGDVIETLGYYDINDGGGSKYIIEEDNNTNSIADHFLKNNLKAVLANYSLHSLGVFRGDDATEAINLMLEKGHPVYIDDEYIVNVDNDSSAIKLKPNS…
51792	GC_00003565	Nasonia_Core	Hybrid1H					MKNKLLNLNEIFEIIKKGYISMFPYEFEGSTRMVIAVLDNYCKNTLKMPLNVSLSNSYNEQNNPVLAEHIKISRIKEETSKLSSQKQDDIANMQSTLEYNIVDIVKDLEALHEWLVKEQLIRKKVVQYDPSKYSITKQLLELEKLPI
51793	GC_00003565	Nasonia_Core	Hybrid2H					MKNKLLNLNEIFEIIKKGYISMFPYEFEGSTRMVIAVLDNYCKNTLKMPLNVSLSNSYNEQNNPVLAEHIKISRIKEETSKLSSQKQDDIANMQSTLEYNIVDIVKDLEALHEWLVKEQLIRKKVVQYDPSKYSITKQLLELEKLPI
51794	GC_00003565	Nasonia_Core	Hybrid3H					MKNKLLNLNEIFEIIKKGYISMFPYEFEGSTRMVIAVLDNYCKNTLKMPLNVSLSNSYNEQNNPVLAEHIKISRIKEETSKLSSQKQDDIANMQSTLEYNIVDIVKDLEALHEWLVKEQLIRKKVVQYDPSKYSITKQLLELEKLPI
51795	GC_00003565	Nasonia_Core	Ngir1G					MKNKLLNLNEIFEIIKKGYISMFPYEFEGSTRMVIAVLDNYCKNTLKMPLNVSLSNSYNEQNNPVLAEHIKISRIKEETSKLSSQKQDDIANMQSTLEYNIVDIVKDLEALHEWLVKEQLIRKKVVQYDPSKYSITKQLLELEKLPI
51796	GC_00003565	Nasonia_Core	Ngir2G					MKNKLLNLNEIFEIIKKGYISMFPYEFEGSTRMVIAVLDNYCKNTLKMPLNVSLSNSYNEQNNPVLAEHIKISRIKEETSKLSSQKQDDIANMQSTLEYNIVDIVKDLEALHEWLVKEQLIRKKVVQYDPSKYSITKQLLELEKLPI
51797	GC_00003565	Nasonia_Core	Nvit1V					MKNKLLNLNEIFEIIKKGYISMFPYEFEGSTRMVIAVLDNYCKNTLKMPLNVSLSNSYNEQNNPVLAEHIKISRIKEETSKLSSQKQDDIANMQSTLEYNIVDIVKDLEALHEWLVKEQLIRKKVVQYDPSKYSITKQLLELEKLPI
51798	GC_00003565	Nasonia_Core	Nvit2V					MKNKLLNLNEIFEIIKKGYISMFPYEFEGSTRMVIAVLDNYCKNTLKMPLNVSLSNSYNEQNNPVLAEHIKISRIKEETSKLSSQKQDDIANMQSTLEYNIVDIVKDLEALHEWLVKEQLIRKKVVQYDPSKYSITKQLLELEKLPI
51799	GC_00003566	Nasonia_Core	Hybrid1H	R	R	COG0110	Acetyltransferase (isoleucine patch superfamily)	MTGRNFFKYFGKFISLISFLLSVFPKKFNLFLFNLFSGCPTYCGTLIRYILLKSIIKDLGNNVYIGRWCIIKNINNLTIGNNVSIHDMCYIDALGGIKIGNNVSIAHQCSLISFEHNYNDEQTIPIKYQRIIKKNIILHDNIWIGCGSRILAGTIIPQKTVIAANTVTKGELKQGVNAGSPARKIKDIL
51800	GC_00003566	Nasonia_Core	Hybrid2H	R	R	COG0110	Acetyltransferase (isoleucine patch superfamily)	MTGRNFFKYFGKFISLISFLLSVFPKKFNLFLFNLFSGCPTYCGTLIRYILLKSIIKDLGNNVYIGRWCIIKNINNLTIGNNVSIHDMCYIDALGGIKIGNNVSIAHQCSLISFEHNYNDEQTIPIKYQRIIKKNIILHDNIWIGCGSRILAGTIIPQKTVIAANTVTKGELKQGVNAGSPARKIKDIL
51801	GC_00003566	Nasonia_Core	Hybrid3H	R	R	COG0110	Acetyltransferase (isoleucine patch superfamily)	MTGRNFFKYFGKFISLISFLLSVFPKKFNLFLFNLFSGCPTYCGTLIRYILLKSIIKDLGNNVYIGRWCIIKNINNLTIGNNVSIHDMCYIDALGGIKIGNNVSIAHQCSLISFEHNYNDEQTIPIKYQRIIKKNIILHDNIWIGCGSRILAGTIIPQKTVIAANTVTKGELKQGVNAGSPARKIKDIL
51802	GC_00003566	Nasonia_Core	Ngir1G	R	R	COG0110	Acetyltransferase (isoleucine patch superfamily)	MTGRNFFKYFGKFISLISFLLSVFPKKFNLFLFNLFSGCPTYCGTLIRYILLKSIIKDLGNNVYIGRWCIIKNINNLTIGNNVSIHDMCYIDALGGIKIGNNVSIAHQCSLISFEHNYNDEQTIPIKYQRIIKKNIILHDNIWIGCGSRILAGTIIPQKTVIAANTVTKGELKQGVNAGSPARKIKDIL
51803	GC_00003566	Nasonia_Core	Ngir2G	R	R	COG0110	Acetyltransferase (isoleucine patch superfamily)	MTGRNFFKYFGKFISLISFLLSVFPKKFNLFLFNLFSGCPTYCGTLIRYILLKSIIKDLGNNVYIGRWCIIKNINNLTIGNNVSIHDMCYIDALGGIKIGNNVSIAHQCSLISFEHNYNDEQTIPIKYQRIIKKNIILHDNIWIGCGSRILAGTIIPQKTVIAANTVTKGELKQGVNAGSPARKIKDIL
51804	GC_00003566	Nasonia_Core	Nvit1V	R	R	COG0110	Acetyltransferase (isoleucine patch superfamily)	MTGRNFFKYFGKFISLISFLLSVFPKKFNLFLFNLFSGCPTYCGTLIRYILLKSIIKDLGNNVYIGRWCIIKNINNLTIGNNVSIHDMCYIDALGGIKIGNNVSIAHQCSLISFEHNYNDEQTIPIKYQRIIKKNIILHDNIWIGCGSRILAGTIIPQKTVIAANTVTKGELKQGVNAGSPARKIKDIL
51805	GC_00003566	Nasonia_Core	Nvit2V	R	R	COG0110	Acetyltransferase (isoleucine patch superfamily)	MTGRNFFKYFGKFISLISFLLSVFPKKFNLFLFNLFSGCPTYCGTLIRYILLKSIIKDLGNNVYIGRWCIIKNINNLTIGNNVSIHDMCYIDALGGIKIGNNVSIAHQCSLISFEHNYNDEQTIPIKYQRIIKKNIILHDNIWIGCGSRILAGTIIPQKTVIAANTVTKGELKQGVNAGSPARKIKDIL
51806	GC_00003567	Nasonia_Core	Hybrid1H					MKIKTSKLKGLALDWAVGKAIGVDVRIYKEFIVDANNCVYSPSSDWLKCGEFIETYAI
51807	GC_00003567	Nasonia_Core	Hybrid2H					MKIKTSKLKGLALDWAVGKAIGVDVRIYKEFIVDANNCVYSPSSDWLKCGEFIETYAI
51808	GC_00003567	Nasonia_Core	Hybrid3H					MKIKTSKLKGLALDWAVGKAIGVDVRIYKEFIVDANNCVYSPSSDWLKCGEFIETYAI
51809	GC_00003567	Nasonia_Core	Ngir1G					MKIKTSKLKGLALDWAVGKAIGVDVRIYKEFIVDANNCVYSPSSDWLKCGEFIETYAI
51810	GC_00003567	Nasonia_Core	Ngir2G					MKIKTSKLKGLALDWAVGKAIGVDVRIYKEFIVDANNCVYSPSSDWLKCGEFIETYAI
51811	GC_00003567	Nasonia_Core	Nvit1V					MKIKTSKLKGLALDWAVGKAIGVDVRIYKEFIVDANNCVYSPSSDWLKCGEFIETYAI
51812	GC_00003567	Nasonia_Core	Nvit2V					MKIKTSKLKGLALDWAVGKAIGVDVRIYKEFIVDANNCVYSPSSDWLKCGEFIETYAI
51813	GC_00003568	Nasonia_Core	Hybrid1H	R	R	COG4637	Predicted ATPase	MIKRISVNTFKSLVDFELNLDSKFNCIIGLNGAGKSSVLQLFSYVSALIDGKIDRWLTERGWEEKDVASHFFPTRKTFDLALDIELSDKQLRWEATYNWKRGLCTSETLTDLINGQQLLRLYQGRLKTKRHSFPDLIFKYSGSILSAVDDSALPQEAIIFRNFMSNIDSHDLLSPKVMRSGRFASAGKIGGAGEYLISYIHNLDKNSQNILLKNLYGYFPQVVKIETKTELNGTLSLLLTERFYNEDGSHIDVVTNAKHINDGMLRILIILASQRSSSRFQQFDEVENGVNSEITEKLVEAFINSPQQVLITTHSPMVLNYIEDELAKSSIILVYKNKQGHTKATKLFALPSLTKKLNSLAPGDAMLDVYLKDTAEEAELLANSSELSR
51814	GC_00003568	Nasonia_Core	Hybrid2H	R	R	COG4637	Predicted ATPase	MIKRISVNTFKSLVDFELNLDSKFNCIIGLNGAGKSSVLQLFSYVSALIDGKIDRWLTERGWEEKDVASHFFPTRKTFDLALDIELSDKQLRWEATYNWKRGLCTSETLTDLINGQQLLRLYQGRLKTKRHSFPDLIFKYSGSILSAVDDSALPQEAIIFRNFMSNIDSHDLLSPKVMRSGRFASAGKIGGAGEYLISYIHNLDKNSQNILLKNLYGYFPQVVKIETKTELNGTLSLLLTERFYNEDGSHIDVVTNAKHINDGMLRILIILASQRSSSRFQQFDEVENGVNSEITEKLVEAFINSPQQVLITTHSPMVLNYIEDELAKSSIILVYKNKQGHTKATKLFALPSLTKKLNSLAPGDAMLDVYLKDTAEEAELLANSSELSR
51815	GC_00003568	Nasonia_Core	Hybrid3H	R	R	COG4637	Predicted ATPase	MIKRISVNTFKSLVDFELNLDSKFNCIIGLNGAGKSSVLQLFSYVSALIDGKIDRWLTERGWEEKDVASHFFPTRKTFDLALDIELSDKQLRWEATYNWKRGLCTSETLTDLINGQQLLRLYQGRLKTKRHSFPDLIFKYSGSILSAVDDSALPQEAIIFRNFMSNIDSHDLLSPKVMRSGRFASAGKIGGAGEYLISYIHNLDKNSQNILLKNLYGYFPQVVKIETKTELNGTLSLLLTERFYNEDGSHIDVVTNAKHINDGMLRILIILASQRSSSRFQQFDEVENGVNSEITEKLVEAFINSPQQVLITTHSPMVLNYIEDELAKSSIILVYKNKQGHTKATKLFALPSLTKKLNSLAPGDAMLDVYLKDTAEEAELLANSSELSR
51816	GC_00003568	Nasonia_Core	Ngir1G	R	R	COG4637	Predicted ATPase	MIKRISVNTFKSLVDFELNLDSKFNCIIGLNGAGKSSVLQLFSYVSALIDGKIDRWLTERGWEEKDVASHFFPTRKTFDLALDIELSDKQLRWEATYNWKRGLCTSETLTDLINGQQLLRLYQGRLKTKRHSFPDLIFKYSGSILSAVDDSALPQEAIIFRNFMSNIDSHDLLSPKVMRSGRFASAGKIGGAGEYLISYIHNLDKNSQNILLKNLYGYFPQVVKIETKTELNGTLSLLLTERFYNEDGSHIDVVTNAKHINDGMLRILIILASQRSSSRFQQFDEVENGVNSEITEKLVEAFINSPQQVLITTHSPMVLNYIEDELAKSSIILVYKNKQGHTKATKLFALPSLTKKLNSLAPGDAMLDVYLKDTAEEAELLANSSELSR
51817	GC_00003568	Nasonia_Core	Ngir2G	R	R	COG4637	Predicted ATPase	MIKRISVNTFKSLVDFELNLDSKFNCIIGLNGAGKSSVLQLFSYVSALIDGKIDRWLTERGWEEKDVASHFFPTRKTFDLALDIELSDKQLRWEATYNWKRGLCTSETLTDLINGQQLLRLYQGRLKTKRHSFPDLIFKYSGSILSAVDDSALPQEAIIFRNFMSNIDSHDLLSPKVMRSGRFASAGKIGGAGEYLISYIHNLDKNSQNILLKNLYGYFPQVVKIETKTELNGTLSLLLTERFYNEDGSHIDVVTNAKHINDGMLRILIILASQRSSSRFQQFDEVENGVNSEITEKLVEAFINSPQQVLITTHSPMVLNYIEDELAKSSIILVYKNKQGHTKATKLFALPSLTKKLNSLAPGDAMLDVYLKDTAEEAELLANSSELSR
51818	GC_00003568	Nasonia_Core	Nvit1V	R	R	COG4637	Predicted ATPase	MIKRISVNTFKSLVDFELNLDSKFNCIIGLNGAGKSSVLQLFSYVSALIDGKIDRWLTERGWEEKDVASHFFPTRKTFDLALDIELSDKQLRWEATYNWKRGLCTSETLTDLINGQQLLRLYQGRLKTKRHSFPDLIFKYSGSILSAVDDSALPQEAIIFRNFMSNIDSHDLLSPKVMRSGRFASAGKIGGAGEYLISYIHNLDKNSQNILLKNLYGYFPQVVKIETKTELNGTLSLLLTERFYNEDGSHIDVVTNAKHINDGMLRILIILASQRSSSRFQQFDEVENGVNSEITEKLVEAFINSPQQVLITTHSPMVLNYIEDELAKSSIILVYKNKQGHTKATKLFALPSLTKKLNSLAPGDAMLDVYLKDTAEEAELLANSSELSR
51819	GC_00003568	Nasonia_Core	Nvit2V	R	R	COG4637	Predicted ATPase	MIKRISVNTFKSLVDFELNLDSKFNCIIGLNGAGKSSVLQLFSYVSALIDGKIDRWLTERGWEEKDVASHFFPTRKTFDLALDIELSDKQLRWEATYNWKRGLCTSETLTDLINGQQLLRLYQGRLKTKRHSFPDLIFKYSGSILSAVDDSALPQEAIIFRNFMSNIDSHDLLSPKVMRSGRFASAGKIGGAGEYLISYIHNLDKNSQNILLKNLYGYFPQVVKIETKTELNGTLSLLLTERFYNEDGSHIDVVTNAKHINDGMLRILIILASQRSSSRFQQFDEVENGVNSEITEKLVEAFINSPQQVLITTHSPMVLNYIEDELAKSSIILVYKNKQGHTKATKLFALPSLTKKLNSLAPGDAMLDVYLKDTAEEAELLANSSELSR
51820	GC_00003569	Nasonia_Core	Hybrid1H					MNIKEYLGDLIGGSLLITESRIIAESLLKKLPEDEWKSLIVEQNVLQKKSGQTAIRYARTIRWRVEGLGDEFMTDLLAASERAYVQMLMMSLLIHSPVVADFMRLTLAEARRTYKPSLTADAWPEFYDTRVRAYAELGGFSDSTVKKMGNNAIKALVDSGYLSDSRTKKIQPVYLMPEVKDWLVRLGREDLIEVMECTI
51821	GC_00003569	Nasonia_Core	Hybrid2H					MNIKEYLGDLIGGSLLITESRIIAESLLKKLPEDEWKSLIVEQNVLQKKSGQTAIRYARTIRWRVEGLGDEFMTDLLAASERAYVQMLMMSLLIHSPVVADFMRLTLAEARRTYKPSLTADAWPEFYDTRVRAYAELGGFSDSTVKKMGNNAIKALVDSGYLSDSRTKKIQPVYLMPEVKDWLVRLGREDLIEVMECTI
51822	GC_00003569	Nasonia_Core	Hybrid3H					MNIKEYLGDLIGGSLLITESRIIAESLLKKLPEDEWKSLIVEQNVLQKKSGQTAIRYARTIRWRVEGLGDEFMTDLLAASERAYVQMLMMSLLIHSPVVADFMRLTLAEARRTYKPSLTADAWPEFYDTRVRAYAELGGFSDSTVKKMGNNAIKALVDSGYLSDSRTKKIQPVYLMPEVKDWLVRLGREDLIEVMECTI
51823	GC_00003569	Nasonia_Core	Ngir1G					MNIKEYLGDLIGGSLLITESRIIAESLLKKLPEDEWKSLIVEQNVLQKKSGQTAIRYARTIRWRVEGLGDEFMTDLLAASERAYVQMLMMSLLIHSPVVADFMRLTLAEARRTYKPSLTADAWPEFYDTRVRAYAELGGFSDSTVKKMGNNAIKALVDSGYLSDSRTKKIQPVYLMPEVKDWLVRLGREDLIEVMECTI
51824	GC_00003569	Nasonia_Core	Ngir2G					MNIKEYLGDLIGGSLLITESRIIAESLLKKLPEDEWKSLIVEQNVLQKKSGQTAIRYARTIRWRVEGLGDEFMTDLLAASERAYVQMLMMSLLIHSPVVADFMRLTLAEARRTYKPSLTADAWPEFYDTRVRAYAELGGFSDSTVKKMGNNAIKALVDSGYLSDSRTKKIQPVYLMPEVKDWLVRLGREDLIEVMECTI
51825	GC_00003569	Nasonia_Core	Nvit1V					MNIKEYLGDLIGGSLLITESRIIAESLLKKLPEDEWKSLIVEQNVLQKKSGQTAIRYARTIRWRVEGLGDEFMTDLLAASERAYVQMLMMSLLIHSPVVADFMRLTLAEARRTYKPSLTADAWPEFYDTRVRAYAELGGFSDSTVKKMGNNAIKALVDSGYLSDSRTKKIQPVYLMPEVKDWLVRLGREDLIEVMECTI
51826	GC_00003569	Nasonia_Core	Nvit2V					MNIKEYLGDLIGGSLLITESRIIAESLLKKLPEDEWKSLIVEQNVLQKKSGQTAIRYARTIRWRVEGLGDEFMTDLLAASERAYVQMLMMSLLIHSPVVADFMRLTLAEARRTYKPSLTADAWPEFYDTRVRAYAELGGFSDSTVKKMGNNAIKALVDSGYLSDSRTKKIQPVYLMPEVKDWLVRLGREDLIEVMECTI
51841	GC_00003572	Nasonia_Core	Hybrid1H	L	L	COG1961	Site-specific DNA recombinase related to the DNA invertase Pin	MNQKIGYARVSTDDQNLHLQRDALAAAGCEIIYEDKASGKNAARPELDNCLKALRPGDTLVVWRLDRLGRSLADLVNVVTHLVDERRVGFLSLQEQIETNSASGKLVFHVFAALAEFERNLISERTKAGLEAARARGRLGGRKPKLQKKDIREIRALLKDGSIPVSDVARRYGVSRTTIYNHVGVVSVQNSRGD
51842	GC_00003572	Nasonia_Core	Hybrid2H	L	L	COG1961	Site-specific DNA recombinase related to the DNA invertase Pin	MNQKIGYARVSTDDQNLHLQRDALAAAGCEIIYEDKASGKNAARPELDNCLKALRPGDTLVVWRLDRLGRSLADLVNVVTHLVDERRVGFLSLQEQIETNSASGKLVFHVFAALAEFERNLISERTKAGLEAARARGRLGGRKPKLQKKDIREIRALLKDGSIPVSDVARRYGVSRTTIYNHVGVVSVQNSRGD
51843	GC_00003572	Nasonia_Core	Hybrid3H	L	L	COG1961	Site-specific DNA recombinase related to the DNA invertase Pin	MNQKIGYARVSTDDQNLHLQRDALAAAGCEIIYEDKASGKNAARPELDNCLKALRPGDTLVVWRLDRLGRSLADLVNVVTHLVDERRVGFLSLQEQIETNSASGKLVFHVFAALAEFERNLISERTKAGLEAARARGRLGGRKPKLQKKDIREIRALLKDGSIPVSDVARRYGVSRTTIYNHVGVVSVQNSRGD
51844	GC_00003572	Nasonia_Core	Ngir1G	L	L	COG1961	Site-specific DNA recombinase related to the DNA invertase Pin	MNQKIGYARVSTDDQNLHLQRDALAAAGCEIIYEDKASGKNAARPELDNCLKALRPGDTLVVWRLDRLGRSLADLVNVVTHLVDERRVGFLSLQEQIETNSASGKLVFHVFAALAEFERNLISERTKAGLEAARARGRLGGRKPKLQKKDIREIRALLKDGSIPVSDVARRYGVSRTTIYNHVGVVSVQNSRGD
51845	GC_00003572	Nasonia_Core	Ngir2G	L	L	COG1961	Site-specific DNA recombinase related to the DNA invertase Pin	MNQKIGYARVSTDDQNLHLQRDALAAAGCEIIYEDKASGKNAARPELDNCLKALRPGDTLVVWRLDRLGRSLADLVNVVTHLVDERRVGFLSLQEQIETNSASGKLVFHVFAALAEFERNLISERTKAGLEAARARGRLGGRKPKLQKKDIREIRALLKDGSIPVSDVARRYGVSRTTIYNHVGVVSVQNSRGD
51846	GC_00003572	Nasonia_Core	Nvit1V	L	L	COG1961	Site-specific DNA recombinase related to the DNA invertase Pin	MNQKIGYARVSTDDQNLHLQRDALAAAGCEIIYEDKASGKNAARPELDNCLKALRPGDTLVVWRLDRLGRSLADLVNVVTHLVDERRVGFLSLQEQIETNSASGKLVFHVFAALAEFERNLISERTKAGLEAARARGRLGGRKPKLQKKDIREIRALLKDGSIPVSDVARRYGVSRTTIYNHVGVVSVQNSRGD
51847	GC_00003572	Nasonia_Core	Nvit2V	L	L	COG1961	Site-specific DNA recombinase related to the DNA invertase Pin	MNQKIGYARVSTDDQNLHLQRDALAAAGCEIIYEDKASGKNAARPELDNCLKALRPGDTLVVWRLDRLGRSLADLVNVVTHLVDERRVGFLSLQEQIETNSASGKLVFHVFAALAEFERNLISERTKAGLEAARARGRLGGRKPKLQKKDIREIRALLKDGSIPVSDVARRYGVSRTTIYNHVGVVSVQNSRGD
51848	GC_00003573	Nasonia_Core	Hybrid1H					MSLDIHITTIEGDIIHIVMSEALHSEIFSSSTRWGSLKNIRKIKDYYKVDCLFKNKDAIAFIQELEDIKSRISAKKTELQEILNKVDNTKISFIRVSSD
51849	GC_00003573	Nasonia_Core	Hybrid2H					MSLDIHITTIEGDIIHIVMSEALHSEIFSSSTRWGSLKNIRKIKDYYKVDCLFKNKDAIAFIQELEDIKSRISAKKTELQEILNKVDNTKISFIRVSSD
51850	GC_00003573	Nasonia_Core	Hybrid3H					MSLDIHITTIEGDIIHIVMSEALHSEIFSSSTRWGSLKNIRKIKDYYKVDCLFKNKDAIAFIQELEDIKSRISAKKTELQEILNKVDNTKISFIRVSSD
51851	GC_00003573	Nasonia_Core	Ngir1G					MSLDIHITTIEGDIIHIVMSEALHSEIFSSSTRWGSLKNIRKIKDYYKVDCLFKNKDAIAFIQELEDIKSRISAKKTELQEILNKVDNTKISFIRVSSD
51852	GC_00003573	Nasonia_Core	Ngir2G					MSLDIHITTIEGDIIHIVMSEALHSEIFSSSTRWGSLKNIRKIKDYYKVDCLFKNKDAIAFIQELEDIKSRISAKKTELQEILNKVDNTKISFIRVSSD
51853	GC_00003573	Nasonia_Core	Nvit1V					MSLDIHITTIEGDIIHIVMSEALHSEIFSSSTRWGSLKNIRKIKDYYKVDCLFKNKDAIAFIQELEDIKSRISAKKTELQEILNKVDNTKISFIRVSSD
51854	GC_00003573	Nasonia_Core	Nvit2V					MSLDIHITTIEGDIIHIVMSEALHSEIFSSSTRWGSLKNIRKIKDYYKVDCLFKNKDAIAFIQELEDIKSRISAKKTELQEILNKVDNTKISFIRVSSD
51855	GC_00003574	Nasonia_Core	Hybrid1H					MEKQTPIDIAVSAVGGKQKDLAKKVGLTPQRISAIKKNGGSLPRTKMREFMMATGLSKEVLYPDIFH
51856	GC_00003574	Nasonia_Core	Hybrid2H					MEKQTPIDIAVSAVGGKQKDLAKKVGLTPQRISAIKKNGGSLPRTKMREFMMATGLSKEVLYPDIFH
51857	GC_00003574	Nasonia_Core	Hybrid3H					MEKQTPIDIAVSAVGGKQKDLAKKVGLTPQRISAIKKNGGSLPRTKMREFMMATGLSKEVLYPDIFH
51858	GC_00003574	Nasonia_Core	Ngir1G					MEKQTPIDIAVSAVGGKQKDLAKKVGLTPQRISAIKKNGGSLPRTKMREFMMATGLSKEVLYPDIFH
51859	GC_00003574	Nasonia_Core	Ngir2G					MEKQTPIDIAVSAVGGKQKDLAKKVGLTPQRISAIKKNGGSLPRTKMREFMMATGLSKEVLYPDIFH
51860	GC_00003574	Nasonia_Core	Nvit1V					MEKQTPIDIAVSAVGGKQKDLAKKVGLTPQRISAIKKNGGSLPRTKMREFMMATGLSKEVLYPDIFH
51861	GC_00003574	Nasonia_Core	Nvit2V					MEKQTPIDIAVSAVGGKQKDLAKKVGLTPQRISAIKKNGGSLPRTKMREFMMATGLSKEVLYPDIFH
51862	GC_00003575	Nasonia_Core	Hybrid1H	N	N	COG3539	Pilin (type 1 fimbria component protein)	MKFNKLALGVALSMIVVAPTFAEDPVEPTNPTTQAESSQGTIRFTGFINDVPCSIDNDNLNQTVKFGEIALHELTTNNFRSDSENFDIVLKNCSTETYKTAKVAFTGSTVSGFEGYTGELLGLGSKVENAGIVITDRANNPITFGQGFPTEGKSLNNGDGTTTTLQFSAYVKGNEAKDKKATTGSFDTVANFKVIYQ
51863	GC_00003575	Nasonia_Core	Hybrid2H	N	N	COG3539	Pilin (type 1 fimbria component protein)	MKFNKLALGVALSMIVVAPTFAEDPVEPTNPTTQAESSQGTIRFTGFINDVPCSIDNDNLNQTVKFGEIALHELTTNNFRSDSENFDIVLKNCSTETYKTAKVAFTGSTVSGFEGYTGELLGLGSKVENAGIVITDRANNPITFGQGFPTEGKSLNNGDGTTTTLQFSAYVKGNEAKDKKATTGSFDTVANFKVIYQ
51864	GC_00003575	Nasonia_Core	Hybrid3H	N	N	COG3539	Pilin (type 1 fimbria component protein)	MKFNKLALGVALSMIVVAPTFAEDPVEPTNPTTQAESSQGTIRFTGFINDVPCSIDNDNLNQTVKFGEIALHELTTNNFRSDSENFDIVLKNCSTETYKTAKVAFTGSTVSGFEGYTGELLGLGSKVENAGIVITDRANNPITFGQGFPTEGKSLNNGDGTTTTLQFSAYVKGNEAKDKKATTGSFDTVANFKVIYQ
51865	GC_00003575	Nasonia_Core	Ngir1G	N	N	COG3539	Pilin (type 1 fimbria component protein)	MKFNKLALGVALSMIVVAPTFAEDPVEPTNPTTQAESSQGTIRFTGFINDVPCSIDNDNLNQTVKFGEIALHELTTNNFRSDSENFDIVLKNCSTETYKTAKVAFTGSTVSGFEGYTGELLGLGSKVENAGIVITDRANNPITFGQGFPTEGKSLNNGDGTTTTLQFSAYVKGNEAKDKKATTGSFDTVANFKVIYQ
51866	GC_00003575	Nasonia_Core	Ngir2G	N	N	COG3539	Pilin (type 1 fimbria component protein)	MKFNKLALGVALSMIVVAPTFAEDPVEPTNPTTQAESSQGTIRFTGFINDVPCSIDNDNLNQTVKFGEIALHELTTNNFRSDSENFDIVLKNCSTETYKTAKVAFTGSTVSGFEGYTGELLGLGSKVENAGIVITDRANNPITFGQGFPTEGKSLNNGDGTTTTLQFSAYVKGNEAKDKKATTGSFDTVANFKVIYQ
51867	GC_00003575	Nasonia_Core	Nvit1V	N	N	COG3539	Pilin (type 1 fimbria component protein)	MKFNKLALGVALSMIVVAPTFAEDPVEPTNPTTQAESSQGTIRFTGFINDVPCSIDNDNLNQTVKFGEIALHELTTNNFRSDSENFDIVLKNCSTETYKTAKVAFTGSTVSGFEGYTGELLGLGSKVENAGIVITDRANNPITFGQGFPTEGKSLNNGDGTTTTLQFSAYVKGNEAKDKKATTGSFDTVANFKVIYQ
51868	GC_00003575	Nasonia_Core	Nvit2V	N	N	COG3539	Pilin (type 1 fimbria component protein)	MKFNKLALGVALSMIVVAPTFAEDPVEPTNPTTQAESSQGTIRFTGFINDVPCSIDNDNLNQTVKFGEIALHELTTNNFRSDSENFDIVLKNCSTETYKTAKVAFTGSTVSGFEGYTGELLGLGSKVENAGIVITDRANNPITFGQGFPTEGKSLNNGDGTTTTLQFSAYVKGNEAKDKKATTGSFDTVANFKVIYQ
51869	GC_00003576	Nasonia_Core	Hybrid1H					MANKNLSTPIEIQASYIVPNILPDNFSETYRRIVLSGADDMAKVAGRANEAGVEALDAQVKNDEQDIILDDHEERLGDAEQTIILHGNQLANHESRITKTEDDLSKLEVRVLNVEQDVDGLKIKIQDLDGRISEIKVDYVSLSKTEKQKLLSPIDVSTSYSVNGTKVVGSQVTGFTSATGTAFKGSFNANQSYSFSDDYTRSEMQALASGVVEARQRIKALEDALRTHGLID
51870	GC_00003576	Nasonia_Core	Hybrid2H					MANKNLSTPIEIQASYIVPNILPDNFSETYRRIVLSGADDMAKVAGRANEAGVEALDAQVKNDEQDIILDDHEERLGDAEQTIILHGNQLANHESRITKTEDDLSKLEVRVLNVEQDVDGLKIKIQDLDGRISEIKVDYVSLSKTEKQKLLSPIDVSTSYSVNGTKVVGSQVTGFTSATGTAFKGSFNANQSYSFSDDYTRSEMQALASGVVEARQRIKALEDALRTHGLID
51871	GC_00003576	Nasonia_Core	Hybrid3H					MANKNLSTPIEIQASYIVPNILPDNFSETYRRIVLSGADDMAKVAGRANEAGVEALDAQVKNDEQDIILDDHEERLGDAEQTIILHGNQLANHESRITKTEDDLSKLEVRVLNVEQDVDGLKIKIQDLDGRISEIKVDYVSLSKTEKQKLLSPIDVSTSYSVNGTKVVGSQVTGFTSATGTAFKGSFNANQSYSFSDDYTRSEMQALASGVVEARQRIKALEDALRTHGLID
51872	GC_00003576	Nasonia_Core	Ngir1G					MANKNLSTPIEIQASYIVPNILPDNFSETYRRIVLSGADDMAKVAGRANEAGVEALDAQVKNDEQDIILDDHEERLGDAEQTIILHGNQLANHESRITKTEDDLSKLEVRVLNVEQDVDGLKIKIQDLDGRISEIKVDYVSLSKTEKQKLLSPIDVSTSYSVNGTKVVGSQVTGFTSATGTAFKGSFNANQSYSFSDDYTRSEMQALASGVVEARQRIKALEDALRTHGLID
51873	GC_00003576	Nasonia_Core	Ngir2G					MANKNLSTPIEIQASYIVPNILPDNFSETYRRIVLSGADDMAKVAGRANEAGVEALDAQVKNDEQDIILDDHEERLGDAEQTIILHGNQLANHESRITKTEDDLSKLEVRVLNVEQDVDGLKIKIQDLDGRISEIKVDYVSLSKTEKQKLLSPIDVSTSYSVNGTKVVGSQVTGFTSATGTAFKGSFNANQSYSFSDDYTRSEMQALASGVVEARQRIKALEDALRTHGLID
51874	GC_00003576	Nasonia_Core	Nvit1V					MANKNLSTPIEIQASYIVPNILPDNFSETYRRIVLSGADDMAKVAGRANEAGVEALDAQVKNDEQDIILDDHEERLGDAEQTIILHGNQLANHESRITKTEDDLSKLEVRVLNVEQDVDGLKIKIQDLDGRISEIKVDYVSLSKTEKQKLLSPIDVSTSYSVNGTKVVGSQVTGFTSATGTAFKGSFNANQSYSFSDDYTRSEMQALASGVVEARQRIKALEDALRTHGLID
51875	GC_00003576	Nasonia_Core	Nvit2V					MANKNLSTPIEIQASYIVPNILPDNFSETYRRIVLSGADDMAKVAGRANEAGVEALDAQVKNDEQDIILDDHEERLGDAEQTIILHGNQLANHESRITKTEDDLSKLEVRVLNVEQDVDGLKIKIQDLDGRISEIKVDYVSLSKTEKQKLLSPIDVSTSYSVNGTKVVGSQVTGFTSATGTAFKGSFNANQSYSFSDDYTRSEMQALASGVVEARQRIKALEDALRTHGLID
51876	GC_00003577	Nasonia_Core	Hybrid1H	X	X	COG1943	REP element-mobilizing transposase RayT	MGIKAQSPAHTKWLCKYHIVFSSKYRWKVIFNKIRSSIGENLREYKFGNRKFWAKGFYVTTVGLNEATVQKYIREQEKLDSISDKLSRNV
51877	GC_00003577	Nasonia_Core	Hybrid2H	X	X	COG1943	REP element-mobilizing transposase RayT	MGIKAQSPAHTKWLCKYHIVFSSKYRWKVIFNKIRSSIGENLREYKFGNRKFWAKGFYVTTVGLNEATVQKYIREQEKLDSISDKLSRNV
51878	GC_00003577	Nasonia_Core	Hybrid3H	X	X	COG1943	REP element-mobilizing transposase RayT	MGIKAQSPAHTKWLCKYHIVFSSKYRWKVIFNKIRSSIGENLREYKFGNRKFWAKGFYVTTVGLNEATVQKYIREQEKLDSISDKLSRNV
51879	GC_00003577	Nasonia_Core	Ngir1G	X	X	COG1943	REP element-mobilizing transposase RayT	MGIKAQSPAHTKWLCKYHIVFSSKYRWKVIFNKIRSSIGENLREYKFGNRKFWAKGFYVTTVGLNEATVQKYIREQEKLDSISDKLSRNV
51880	GC_00003577	Nasonia_Core	Ngir2G	X	X	COG1943	REP element-mobilizing transposase RayT	MGIKAQSPAHTKWLCKYHIVFSSKYRWKVIFNKIRSSIGENLREYKFGNRKFWAKGFYVTTVGLNEATVQKYIREQEKLDSISDKLSRNV
51881	GC_00003577	Nasonia_Core	Nvit1V	X	X	COG1943	REP element-mobilizing transposase RayT	MGIKAQSPAHTKWLCKYHIVFSSKYRWKVIFNKIRSSIGENLREYKFGNRKFWAKGFYVTTVGLNEATVQKYIREQEKLDSISDKLSRNV
51882	GC_00003577	Nasonia_Core	Nvit2V	X	X	COG1943	REP element-mobilizing transposase RayT	MGIKAQSPAHTKWLCKYHIVFSSKYRWKVIFNKIRSSIGENLREYKFGNRKFWAKGFYVTTVGLNEATVQKYIREQEKLDSISDKLSRNV
51883	GC_00003578	Nasonia_Core	Hybrid1H					MGPPSVYEVIILSTNLLMLLQAQKVKEEPRQKEEEENKGINSAAEIDN
51884	GC_00003578	Nasonia_Core	Hybrid2H					MGPPSVYEVIILSTNLLMLLQAQKVKEEPRQKEEEENKGINSAAEIDN
51885	GC_00003578	Nasonia_Core	Hybrid3H					MGPPSVYEVIILSTNLLMLLQAQKVKEEPRQKEEEENKGINSAAEIDN
51886	GC_00003578	Nasonia_Core	Ngir1G					MGPPSVYEVIILSTNLLMLLQAQKVKEEPRQKEEEENKGINSAAEIDN
51887	GC_00003578	Nasonia_Core	Ngir2G					MGPPSVYEVIILSTNLLMLLQAQKVKEEPRQKEEEENKGINSAAEIDN
51888	GC_00003578	Nasonia_Core	Nvit1V					MGPPSVYEVIILSTNLLMLLQAQKVKEEPRQKEEEENKGINSAAEIDN
51889	GC_00003578	Nasonia_Core	Nvit2V					MGPPSVYEVIILSTNLLMLLQAQKVKEEPRQKEEEENKGINSAAEIDN
51897	GC_00003580	Nasonia_Core	Hybrid1H					MLSLELVKEHLRLDIDYCDEDALLLSYIKAAKRRVETYTRRTLITSDESVENKDTTLQYGGDVEMSMLLLIGSWYANRESVVIGNAVNALPQAFEALLQPYVRYGI
51898	GC_00003580	Nasonia_Core	Hybrid2H					MLSLELVKEHLRLDIDYCDEDALLLSYIKAAKRRVETYTRRTLITSDESVENKDTTLQYGGDVEMSMLLLIGSWYANRESVVIGNAVNALPQAFEALLQPYVRYGI
51899	GC_00003580	Nasonia_Core	Hybrid3H					MLSLELVKEHLRLDIDYCDEDALLLSYIKAAKRRVETYTRRTLITSDESVENKDTTLQYGGDVEMSMLLLIGSWYANRESVVIGNAVNALPQAFEALLQPYVRYGI
51900	GC_00003580	Nasonia_Core	Ngir1G					MLSLELVKEHLRLDIDYCDEDALLLSYIKAAKRRVETYTRRTLITSDESVENKDTTLQYGGDVEMSMLLLIGSWYANRESVVIGNAVNALPQAFEALLQPYVRYGI
51901	GC_00003580	Nasonia_Core	Ngir2G					MLSLELVKEHLRLDIDYCDEDALLLSYIKAAKRRVETYTRRTLITSDESVENKDTTLQYGGDVEMSMLLLIGSWYANRESVVIGNAVNALPQAFEALLQPYVRYGI
51902	GC_00003580	Nasonia_Core	Nvit1V					MLSLELVKEHLRLDIDYCDEDALLLSYIKAAKRRVETYTRRTLITSDESVENKDTTLQYGGDVEMSMLLLIGSWYANRESVVIGNAVNALPQAFEALLQPYVRYGI
51903	GC_00003580	Nasonia_Core	Nvit2V					MLSLELVKEHLRLDIDYCDEDALLLSYIKAAKRRVETYTRRTLITSDESVENKDTTLQYGGDVEMSMLLLIGSWYANRESVVIGNAVNALPQAFEALLQPYVRYGI
51904	GC_00003581	Nasonia_Core	Hybrid1H					MNPYHELDAREERKQEEASWIDAKDAELSNVAFNVVDGLPKDITSQWSDSVFDMTIDGLYKELKSYQERRRMS
51905	GC_00003581	Nasonia_Core	Hybrid2H					MNPYHELDAREERKQEEASWIDAKDAELSNVAFNVVDGLPKDITSQWSDSVFDMTIDGLYKELKSYQERRRMS
51906	GC_00003581	Nasonia_Core	Hybrid3H					MNPYHELDAREERKQEEASWIDAKDAELSNVAFNVVDGLPKDITSQWSDSVFDMTIDGLYKELKSYQERRRMS
51907	GC_00003581	Nasonia_Core	Ngir1G					MNPYHELDAREERKQEEASWIDAKDAELSNVAFNVVDGLPKDITSQWSDSVFDMTIDGLYKELKSYQERRRMS
51908	GC_00003581	Nasonia_Core	Ngir2G					MNPYHELDAREERKQEEASWIDAKDAELSNVAFNVVDGLPKDITSQWSDSVFDMTIDGLYKELKSYQERRRMS
51909	GC_00003581	Nasonia_Core	Nvit1V					MNPYHELDAREERKQEEASWIDAKDAELSNVAFNVVDGLPKDITSQWSDSVFDMTIDGLYKELKSYQERRRMS
51910	GC_00003581	Nasonia_Core	Nvit2V					MNPYHELDAREERKQEEASWIDAKDAELSNVAFNVVDGLPKDITSQWSDSVFDMTIDGLYKELKSYQERRRMS
51911	GC_00003582	Nasonia_Core	Hybrid1H	R|U	R|U	COG3209|COG3209|COG4104	Uncharacterized conserved protein RhaS, contains 28 RHS repeats|Uncharacterized conserved protein RhaS, contains 28 RHS repeats|Zn-binding Pro-Ala-Ala-Arg (PAAR) domain, incolved in TypeVI secretion	MAGGINLYAYAPDPFVWIDPLGLNVTIVRYMSEAEARAVFEAQGLVLNNKSLRKAVWVNTGNADFNPGGEKYRVTLELGDKSAALLNGHIDISKSPIDWRETGHPNGIISKTNEVGSRGIGVNVLDDINKDIKRITVETKGKNGKWGKFKC
51912	GC_00003582	Nasonia_Core	Hybrid2H	U|R	U|R	COG3209|COG3209|COG4104	Uncharacterized conserved protein RhaS, contains 28 RHS repeats|Uncharacterized conserved protein RhaS, contains 28 RHS repeats|Zn-binding Pro-Ala-Ala-Arg (PAAR) domain, incolved in TypeVI secretion	MAGGINLYAYAPDPFVWIDPLGLNVTIVRYMSEAEARAVFEAQGLVLNNKSLRKAVWVNTGNADFNPGGEKYRVTLELGDKSAALLNGHIDISKSPIDWRETGHPNGIISKTNEVGSRGIGVNVLDDINKDIKRITVETKGKNGKWGKFKC
51913	GC_00003582	Nasonia_Core	Hybrid3H	R|U	R|U	COG3209|COG3209|COG4104	Uncharacterized conserved protein RhaS, contains 28 RHS repeats|Uncharacterized conserved protein RhaS, contains 28 RHS repeats|Zn-binding Pro-Ala-Ala-Arg (PAAR) domain, incolved in TypeVI secretion	MAGGINLYAYAPDPFVWIDPLGLNVTIVRYMSEAEARAVFEAQGLVLNNKSLRKAVWVNTGNADFNPGGEKYRVTLELGDKSAALLNGHIDISKSPIDWRETGHPNGIISKTNEVGSRGIGVNVLDDINKDIKRITVETKGKNGKWGKFKC
51914	GC_00003582	Nasonia_Core	Ngir1G	R|U	R|U	COG3209|COG3209|COG4104	Uncharacterized conserved protein RhaS, contains 28 RHS repeats|Uncharacterized conserved protein RhaS, contains 28 RHS repeats|Zn-binding Pro-Ala-Ala-Arg (PAAR) domain, incolved in TypeVI secretion	MAGGINLYAYAPDPFVWIDPLGLNVTIVRYMSEAEARAVFEAQGLVLNNKSLRKAVWVNTGNADFNPGGEKYRVTLELGDKSAALLNGHIDISKSPIDWRETGHPNGIISKTNEVGSRGIGVNVLDDINKDIKRITVETKGKNGKWGKFKC
51915	GC_00003582	Nasonia_Core	Ngir2G	R|U	R|U	COG3209|COG3209|COG4104	Uncharacterized conserved protein RhaS, contains 28 RHS repeats|Uncharacterized conserved protein RhaS, contains 28 RHS repeats|Zn-binding Pro-Ala-Ala-Arg (PAAR) domain, incolved in TypeVI secretion	MAGGINLYAYAPDPFVWIDPLGLNVTIVRYMSEAEARAVFEAQGLVLNNKSLRKAVWVNTGNADFNPGGEKYRVTLELGDKSAALLNGHIDISKSPIDWRETGHPNGIISKTNEVGSRGIGVNVLDDINKDIKRITVETKGKNGKWGKFKC
51916	GC_00003582	Nasonia_Core	Nvit1V	R|U	R|U	COG3209|COG3209|COG4104	Uncharacterized conserved protein RhaS, contains 28 RHS repeats|Uncharacterized conserved protein RhaS, contains 28 RHS repeats|Zn-binding Pro-Ala-Ala-Arg (PAAR) domain, incolved in TypeVI secretion	MAGGINLYAYAPDPFVWIDPLGLNVTIVRYMSEAEARAVFEAQGLVLNNKSLRKAVWVNTGNADFNPGGEKYRVTLELGDKSAALLNGHIDISKSPIDWRETGHPNGIISKTNEVGSRGIGVNVLDDINKDIKRITVETKGKNGKWGKFKC
51917	GC_00003582	Nasonia_Core	Nvit2V	R|U	R|U	COG3209|COG3209|COG4104	Uncharacterized conserved protein RhaS, contains 28 RHS repeats|Uncharacterized conserved protein RhaS, contains 28 RHS repeats|Zn-binding Pro-Ala-Ala-Arg (PAAR) domain, incolved in TypeVI secretion	MAGGINLYAYAPDPFVWIDPLGLNVTIVRYMSEAEARAVFEAQGLVLNNKSLRKAVWVNTGNADFNPGGEKYRVTLELGDKSAALLNGHIDISKSPIDWRETGHPNGIISKTNEVGSRGIGVNVLDDINKDIKRITVETKGKNGKWGKFKC
51918	GC_00003583	Nasonia_Core	Hybrid1H					MVDRNERLEKILRKFDLDYSASENARTEARNDLFFSRVSQWDDWLENYVTLQYRGQFDVVRPMVRKLVAEMRKNPIEVQYRPKDNAPADAADILMGMYRTDMRNNSSKIAVNVAVREQIECGYGAWRLVTEYEDDNPTSNNQIIRRVPMHESCTHVIWDCNAKAMDKSDAKNCTIIHAMNINGWEAFAEQYGLDPDIQPSFQSPNNDLLFTWSNGKTIHVAEYYEVEEKRELVFVYRDPLTNDLQTYSAKEAKEKIDELADAGYEKVGERKVKKRRVYKSIITSTGILKDRMPIAGEHIPIVPVYGEWSFFDDNELYEGVVRLSKDAQRLRNFILSKSADTAAKSPKKKPFFYPEQIAGYEHMFSGEDDYPYYLLNRTDENNNDLPPSPVAYMENAEVS…
51919	GC_00003583	Nasonia_Core	Hybrid2H					MVDRNERLEKILRKFDLDYSASENARTEARNDLFFSRVSQWDDWLENYVTLQYRGQFDVVRPMVRKLVAEMRKNPIEVQYRPKDNAPADAADILMGMYRTDMRNNSSKIAVNVAVREQIECGYGAWRLVTEYEDDNPTSNNQIIRRVPMHESCTHVIWDCNAKAMDKSDAKNCTIIHAMNINGWEAFAEQYGLDPDIQPSFQSPNNDLLFTWSNGKTIHVAEYYEVEEKRELVFVYRDPLTNDLQTYSAKEAKEKIDELADAGYEKVGERKVKKRRVYKSIITSTGILKDRMPIAGEHIPIVPVYGEWSFFDDNELYEGVVRLSKDAQRLRNFILSKSADTAAKSPKKKPFFYPEQIAGYEHMFSGEDDYPYYLLNRTDENNNDLPPSPVAYMENAEVS…
51920	GC_00003583	Nasonia_Core	Hybrid3H					MVDRNERLEKILRKFDLDYSASENARTEARNDLFFSRVSQWDDWLENYVTLQYRGQFDVVRPMVRKLVAEMRKNPIEVQYRPKDNAPADAADILMGMYRTDMRNNSSKIAVNVAVREQIECGYGAWRLVTEYEDDNPTSNNQIIRRVPMHESCTHVIWDCNAKAMDKSDAKNCTIIHAMNINGWEAFAEQYGLDPDIQPSFQSPNNDLLFTWSNGKTIHVAEYYEVEEKRELVFVYRDPLTNDLQTYSAKEAKEKIDELADAGYEKVGERKVKKRRVYKSIITSTGILKDRMPIAGEHIPIVPVYGEWSFFDDNELYEGVVRLSKDAQRLRNFILSKSADTAAKSPKKKPFFYPEQIAGYEHMFSGEDDYPYYLLNRTDENNNDLPPSPVAYMENAEVS…
51921	GC_00003583	Nasonia_Core	Ngir1G					MVDRNERLEKILRKFDLDYSASENARTEARNDLFFSRVSQWDDWLENYVTLQYRGQFDVVRPMVRKLVAEMRKNPIEVQYRPKDNAPADAADILMGMYRTDMRNNSSKIAVNVAVREQIECGYGAWRLVTEYEDDNPTSNNQIIRRVPMHESCTHVIWDCNAKAMDKSDAKNCTIIHAMNINGWEAFAEQYGLDPDIQPSFQSPNNDLLFTWSNGKTIHVAEYYEVEEKRELVFVYRDPLTNDLQTYSAKEAKEKIDELADAGYEKVGERKVKKRRVYKSIITSTGILKDRMPIAGEHIPIVPVYGEWSFFDDNELYEGVVRLSKDAQRLRNFILSKSADTAAKSPKKKPFFYPEQIAGYEHMFSGEDDYPYYLLNRTDENNNDLPPSPVAYMENAEVS…
51922	GC_00003583	Nasonia_Core	Ngir2G					MVDRNERLEKILRKFDLDYSASENARTEARNDLFFSRVSQWDDWLENYVTLQYRGQFDVVRPMVRKLVAEMRKNPIEVQYRPKDNAPADAADILMGMYRTDMRNNSSKIAVNVAVREQIECGYGAWRLVTEYEDDNPTSNNQIIRRVPMHESCTHVIWDCNAKAMDKSDAKNCTIIHAMNINGWEAFAEQYGLDPDIQPSFQSPNNDLLFTWSNGKTIHVAEYYEVEEKRELVFVYRDPLTNDLQTYSAKEAKEKIDELADAGYEKVGERKVKKRRVYKSIITSTGILKDRMPIAGEHIPIVPVYGEWSFFDDNELYEGVVRLSKDAQRLRNFILSKSADTAAKSPKKKPFFYPEQIAGYEHMFSGEDDYPYYLLNRTDENNNDLPPSPVAYMENAEVS…
51923	GC_00003583	Nasonia_Core	Nvit1V					MVDRNERLEKILRKFDLDYSASENARTEARNDLFFSRVSQWDDWLENYVTLQYRGQFDVVRPMVRKLVAEMRKNPIEVQYRPKDNAPADAADILMGMYRTDMRNNSSKIAVNVAVREQIECGYGAWRLVTEYEDDNPTSNNQIIRRVPMHESCTHVIWDCNAKAMDKSDAKNCTIIHAMNINGWEAFAEQYGLDPDIQPSFQSPNNDLLFTWSNGKTIHVAEYYEVEEKRELVFVYRDPLTNDLQTYSAKEAKEKIDELADAGYEKVGERKVKKRRVYKSIITSTGILKDRMPIAGEHIPIVPVYGEWSFFDDNELYEGVVRLSKDAQRLRNFILSKSADTAAKSPKKKPFFYPEQIAGYEHMFSGEDDYPYYLLNRTDENNNDLPPSPVAYMENAEVS…
51924	GC_00003583	Nasonia_Core	Nvit2V					MVDRNERLEKILRKFDLDYSASENARTEARNDLFFSRVSQWDDWLENYVTLQYRGQFDVVRPMVRKLVAEMRKNPIEVQYRPKDNAPADAADILMGMYRTDMRNNSSKIAVNVAVREQIECGYGAWRLVTEYEDDNPTSNNQIIRRVPMHESCTHVIWDCNAKAMDKSDAKNCTIIHAMNINGWEAFAEQYGLDPDIQPSFQSPNNDLLFTWSNGKTIHVAEYYEVEEKRELVFVYRDPLTNDLQTYSAKEAKEKIDELADAGYEKVGERKVKKRRVYKSIITSTGILKDRMPIAGEHIPIVPVYGEWSFFDDNELYEGVVRLSKDAQRLRNFILSKSADTAAKSPKKKPFFYPEQIAGYEHMFSGEDDYPYYLLNRTDENNNDLPPSPVAYMENAEVS…
51925	GC_00003584	Nasonia_Core	Hybrid1H					MSKSEYIYLIKCTSWLTKFLTHRGLKITDSRPLFEYHATCDEYEELKRLLCGVGLVDGFKNDKSYAACFTLFCAEWYRREYERIHGWSWEPIYKALGLSLSSSELSHIVPKGLEDYWGRPVRFYDSERRNFLGSLFSEGGLPFKLLKESDSRFHSVFSQILNQYGQSYSSGYSSLSLVQVVVDKSQLPTAFKEDTSVELINCMAEQLISLVQTYELSNHSEPVKELDRVHPKWRDSFPMPLDDETGTSFLNGLLRTATVETKPRLQKNKTTSCNFVWSEQHPDEIHAHIFLPNELMFAISSEPSTTRFELSVYEDDEEVASLGPAYASLEKMQATVRLRKSEIHFVRQQPTSSLSLVARAGGIIVGKIKLDGGEIAVGDIPLTFVCDKSGWLLQGQASC…
51926	GC_00003584	Nasonia_Core	Hybrid2H					MSKSEYIYLIKCTSWLTKFLTHRGLKITDSRPLFEYHATCDEYEELKRLLCGVGLVDGFKNDKSYAACFTLFCAEWYRREYERIHGWSWEPIYKALGLSLSSSELSHIVPKGLEDYWGRPVRFYDSERRNFLGSLFSEGGLPFKLLKESDSRFHSVFSQILNQYGQSYSSGYSSLSLVQVVVDKSQLPTAFKEDTSVELINCMAEQLISLVQTYELSNHSEPVKELDRVHPKWRDSFPMPLDDETGTSFLNGLLRTATVETKPRLQKNKTTSCNFVWSEQHPDEIHAHIFLPNELMFAISSEPSTTRFELSVYEDDEEVASLGPAYASLEKMQATVRLRKSEIHFVRQQPTSSLSLVARAGGIIVGKIKLDGGEIAVGDIPLTFVCDKSGWLLQGQASC…
51927	GC_00003584	Nasonia_Core	Hybrid3H					MSKSEYIYLIKCTSWLTKFLTHRGLKITDSRPLFEYHATCDEYEELKRLLCGVGLVDGFKNDKSYAACFTLFCAEWYRREYERIHGWSWEPIYKALGLSLSSSELSHIVPKGLEDYWGRPVRFYDSERRNFLGSLFSEGGLPFKLLKESDSRFHSVFSQILNQYGQSYSSGYSSLSLVQVVVDKSQLPTAFKEDTSVELINCMAEQLISLVQTYELSNHSEPVKELDRVHPKWRDSFPMPLDDETGTSFLNGLLRTATVETKPRLQKNKTTSCNFVWSEQHPDEIHAHIFLPNELMFAISSEPSTTRFELSVYEDDEEVASLGPAYASLEKMQATVRLRKSEIHFVRQQPTSSLSLVARAGGIIVGKIKLDGGEIAVGDIPLTFVCDKSGWLLQGQASC…
51928	GC_00003584	Nasonia_Core	Ngir1G					MSKSEYIYLIKCTSWLTKFLTHRGLKITDSRPLFEYHATCDEYEELKRLLCGVGLVDGFKNDKSYAACFTLFCAEWYRREYERIHGWSWEPIYKALGLSLSSSELSHIVPKGLEDYWGRPVRFYDSERRNFLGSLFSEGGLPFKLLKESDSRFHSVFSQILNQYGQSYSSGYSSLSLVQVVVDKSQLPTAFKEDTSVELINCMAEQLISLVQTYELSNHSEPVKELDRVHPKWRDSFPMPLDDETGTSFLNGLLRTATVETKPRLQKNKTTSCNFVWSEQHPDEIHAHIFLPNELMFAISSEPSTTRFELSVYEDDEEVASLGPAYASLEKMQATVRLRKSEIHFVRQQPTSSLSLVARAGGIIVGKIKLDGGEIAVGDIPLTFVCDKSGWLLQGQASC…
51929	GC_00003584	Nasonia_Core	Ngir2G					MSKSEYIYLIKCTSWLTKFLTHRGLKITDSRPLFEYHATCDEYEELKRLLCGVGLVDGFKNDKSYAACFTLFCAEWYRREYERIHGWSWEPIYKALGLSLSSSELSHIVPKGLEDYWGRPVRFYDSERRNFLGSLFSEGGLPFKLLKESDSRFHSVFSQILNQYGQSYSSGYSSLSLVQVVVDKSQLPTAFKEDTSVELINCMAEQLISLVQTYELSNHSEPVKELDRVHPKWRDSFPMPLDDETGTSFLNGLLRTATVETKPRLQKNKTTSCNFVWSEQHPDEIHAHIFLPNELMFAISSEPSTTRFELSVYEDDEEVASLGPAYASLEKMQATVRLRKSEIHFVRQQPTSSLSLVARAGGIIVGKIKLDGGEIAVGDIPLTFVCDKSGWLLQGQASC…
51930	GC_00003584	Nasonia_Core	Nvit1V					MSKSEYIYLIKCTSWLTKFLTHRGLKITDSRPLFEYHATCDEYEELKRLLCGVGLVDGFKNDKSYAACFTLFCAEWYRREYERIHGWSWEPIYKALGLSLSSSELSHIVPKGLEDYWGRPVRFYDSERRNFLGSLFSEGGLPFKLLKESDSRFHSVFSQILNQYGQSYSSGYSSLSLVQVVVDKSQLPTAFKEDTSVELINCMAEQLISLVQTYELSNHSEPVKELDRVHPKWRDSFPMPLDDETGTSFLNGLLRTATVETKPRLQKNKTTSCNFVWSEQHPDEIHAHIFLPNELMFAISSEPSTTRFELSVYEDDEEVASLGPAYASLEKMQATVRLRKSEIHFVRQQPTSSLSLVARAGGIIVGKIKLDGGEIAVGDIPLTFVCDKSGWLLQGQASC…
51931	GC_00003584	Nasonia_Core	Nvit2V					MSKSEYIYLIKCTSWLTKFLTHRGLKITDSRPLFEYHATCDEYEELKRLLCGVGLVDGFKNDKSYAACFTLFCAEWYRREYERIHGWSWEPIYKALGLSLSSSELSHIVPKGLEDYWGRPVRFYDSERRNFLGSLFSEGGLPFKLLKESDSRFHSVFSQILNQYGQSYSSGYSSLSLVQVVVDKSQLPTAFKEDTSVELINCMAEQLISLVQTYELSNHSEPVKELDRVHPKWRDSFPMPLDDETGTSFLNGLLRTATVETKPRLQKNKTTSCNFVWSEQHPDEIHAHIFLPNELMFAISSEPSTTRFELSVYEDDEEVASLGPAYASLEKMQATVRLRKSEIHFVRQQPTSSLSLVARAGGIIVGKIKLDGGEIAVGDIPLTFVCDKSGWLLQGQASC…
51932	GC_00003585	Nasonia_Core	Hybrid1H	L	L	COG3593	Predicted ATP-dependent endonuclease of the OLD family, contains P-loop ATPase and TOPRIM domains	MYLESFTIKNYRKFGENNNTVYFVNANEICHSPDNNDGEIKPLISPSSTLIIGKNNAGKTTITNALTFITEAKNKLPKSSDFNVYYLKKLLEKYNVAYQENSSFDNLLIPKLEFILKIKIDSSEYNDLITNLSNFITLSNDSLEEPIEIKVIYELKDSQIFYKNIKRIISETETEQPQADDIFKINIQLEKLCELLDDKTIVEYKVTYKNINDTDISSFSLHNLFSIKNIRANRHLNENVLSSVFQRIVSSQFEDDNSKNLFKGDIETINKTITERVQGKNESVSTILKKIEQGNHVGMQLRGNVTQQSILRNLIKYSFTDGDDFIPEDQFGLGYVNLLNIIGEIIHYIDTYEENSHQSRINLLFIEEPEIFMHPQMQEFFISRIDNAVHKALELANFV…
51933	GC_00003585	Nasonia_Core	Hybrid2H	L	L	COG3593	Predicted ATP-dependent endonuclease of the OLD family, contains P-loop ATPase and TOPRIM domains	MYLESFTIKNYRKFGENNNTVYFVNANEICHSPDNNDGEIKPLISPSSTLIIGKNNAGKTTITNALTFITEAKNKLPKSSDFNVYYLKKLLEKYNVAYQENSSFDNLLIPKLEFILKIKIDSSEYNDLITNLSNFITLSNDSLEEPIEIKVIYELKDSQIFYKNIKRIISETETEQPQADDIFKINIQLEKLCELLDDKTIVEYKVTYKNINDTDISSFSLHNLFSIKNIRANRHLNENVLSSVFQRIVSSQFEDDNSKNLFKGDIETINKTITERVQGKNESVSTILKKIEQGNHVGMQLRGNVTQQSILRNLIKYSFTDGDDFIPEDQFGLGYVNLLNIIGEIIHYIDTYEENSHQSRINLLFIEEPEIFMHPQMQEFFISRIDNAVHKALELANFV…
51934	GC_00003585	Nasonia_Core	Hybrid3H	L	L	COG3593	Predicted ATP-dependent endonuclease of the OLD family, contains P-loop ATPase and TOPRIM domains	MYLESFTIKNYRKFGENNNTVYFVNANEICHSPDNNDGEIKPLISPSSTLIIGKNNAGKTTITNALTFITEAKNKLPKSSDFNVYYLKKLLEKYNVAYQENSSFDNLLIPKLEFILKIKIDSSEYNDLITNLSNFITLSNDSLEEPIEIKVIYELKDSQIFYKNIKRIISETETEQPQADDIFKINIQLEKLCELLDDKTIVEYKVTYKNINDTDISSFSLHNLFSIKNIRANRHLNENVLSSVFQRIVSSQFEDDNSKNLFKGDIETINKTITERVQGKNESVSTILKKIEQGNHVGMQLRGNVTQQSILRNLIKYSFTDGDDFIPEDQFGLGYVNLLNIIGEIIHYIDTYEENSHQSRINLLFIEEPEIFMHPQMQEFFISRIDNAVHKALELANFV…
51935	GC_00003585	Nasonia_Core	Ngir1G	L	L	COG3593	Predicted ATP-dependent endonuclease of the OLD family, contains P-loop ATPase and TOPRIM domains	MYLESFTIKNYRKFGENNNTVYFVNANEICHSPDNNDGEIKPLISPSSTLIIGKNNAGKTTITNALTFITEAKNKLPKSSDFNVYYLKKLLEKYNVAYQENSSFDNLLIPKLEFILKIKIDSSEYNDLITNLSNFITLSNDSLEEPIEIKVIYELKDSQIFYKNIKRIISETETEQPQADDIFKINIQLEKLCELLDDKTIVEYKVTYKNINDTDISSFSLHNLFSIKNIRANRHLNENVLSSVFQRIVSSQFEDDNSKNLFKGDIETINKTITERVQGKNESVSTILKKIEQGNHVGMQLRGNVTQQSILRNLIKYSFTDGDDFIPEDQFGLGYVNLLNIIGEIIHYIDTYEENSHQSRINLLFIEEPEIFMHPQMQEFFISRIDNAVHKALELANFV…
51936	GC_00003585	Nasonia_Core	Ngir2G	L	L	COG3593	Predicted ATP-dependent endonuclease of the OLD family, contains P-loop ATPase and TOPRIM domains	MYLESFTIKNYRKFGENNNTVYFVNANEICHSPDNNDGEIKPLISPSSTLIIGKNNAGKTTITNALTFITEAKNKLPKSSDFNVYYLKKLLEKYNVAYQENSSFDNLLIPKLEFILKIKIDSSEYNDLITNLSNFITLSNDSLEEPIEIKVIYELKDSQIFYKNIKRIISETETEQPQADDIFKINIQLEKLCELLDDKTIVEYKVTYKNINDTDISSFSLHNLFSIKNIRANRHLNENVLSSVFQRIVSSQFEDDNSKNLFKGDIETINKTITERVQGKNESVSTILKKIEQGNHVGMQLRGNVTQQSILRNLIKYSFTDGDDFIPEDQFGLGYVNLLNIIGEIIHYIDTYEENSHQSRINLLFIEEPEIFMHPQMQEFFISRIDNAVHKALELANFV…
51937	GC_00003585	Nasonia_Core	Nvit1V	L	L	COG3593	Predicted ATP-dependent endonuclease of the OLD family, contains P-loop ATPase and TOPRIM domains	MYLESFTIKNYRKFGENNNTVYFVNANEICHSPDNNDGEIKPLISPSSTLIIGKNNAGKTTITNALTFITEAKNKLPKSSDFNVYYLKKLLEKYNVAYQENSSFDNLLIPKLEFILKIKIDSSEYNDLITNLSNFITLSNDSLEEPIEIKVIYELKDSQIFYKNIKRIISETETEQPQADDIFKINIQLEKLCELLDDKTIVEYKVTYKNINDTDISSFSLHNLFSIKNIRANRHLNENVLSSVFQRIVSSQFEDDNSKNLFKGDIETINKTITERVQGKNESVSTILKKIEQGNHVGMQLRGNVTQQSILRNLIKYSFTDGDDFIPEDQFGLGYVNLLNIIGEIIHYIDTYEENSHQSRINLLFIEEPEIFMHPQMQEFFISRIDNAVHKALELANFV…
51938	GC_00003585	Nasonia_Core	Nvit2V	L	L	COG3593	Predicted ATP-dependent endonuclease of the OLD family, contains P-loop ATPase and TOPRIM domains	MYLESFTIKNYRKFGENNNTVYFVNANEICHSPDNNDGEIKPLISPSSTLIIGKNNAGKTTITNALTFITEAKNKLPKSSDFNVYYLKKLLEKYNVAYQENSSFDNLLIPKLEFILKIKIDSSEYNDLITNLSNFITLSNDSLEEPIEIKVIYELKDSQIFYKNIKRIISETETEQPQADDIFKINIQLEKLCELLDDKTIVEYKVTYKNINDTDISSFSLHNLFSIKNIRANRHLNENVLSSVFQRIVSSQFEDDNSKNLFKGDIETINKTITERVQGKNESVSTILKKIEQGNHVGMQLRGNVTQQSILRNLIKYSFTDGDDFIPEDQFGLGYVNLLNIIGEIIHYIDTYEENSHQSRINLLFIEEPEIFMHPQMQEFFISRIDNAVHKALELANFV…
51939	GC_00003586	Nasonia_Core	Hybrid1H	V	V	COG0286|COG1002	Type I restriction-modification system, DNA methylase subunit|Type II restriction/modification system, DNA methylase subunit YeeA	MNTAKLKKYAPQARREFITAVSKQLNQLGIYSGTQISESKQEGSVLLIEGKTFESSVKTARERLVKKVQTMGYNQLVEQVAYTWFNRLCAIRYMEIHDYLGHGFRVLSHPDNPKGFEIIDHAQDAADELGLDRARIVELKLAGNKDEELYRELLLGQCHKLHEAMPFLFDALDNETELLLPDNLTRTDSILRGLVDGIPEEDWQQVEVIGWLYQFYISEKKDQVMGKVVKSEDIPAATQLFTPNWIVKYLVQNSVGRQWLQTYPDSAIKTQMEYYIEPAEQSDEVNQQLKAITPESIEPETIKVLDPACGSGHILIEAYNVLKAIYEERGFRSRDIPKMILENNLYGLDIDDRAAQLSGFALMMMARDDDKRIFTRNVRLNVLSLQESNHIDLPTLWKA…
51940	GC_00003586	Nasonia_Core	Hybrid2H	V	V	COG0286|COG1002	Type I restriction-modification system, DNA methylase subunit|Type II restriction/modification system, DNA methylase subunit YeeA	MNTAKLKKYAPQARREFITAVSKQLNQLGIYSGTQISESKQEGSVLLIEGKTFESSVKTARERLVKKVQTMGYNQLVEQVAYTWFNRLCAIRYMEIHDYLGHGFRVLSHPDNPKGFEIIDHAQDAADELGLDRARIVELKLAGNKDEELYRELLLGQCHKLHEAMPFLFDALDNETELLLPDNLTRTDSILRGLVDGIPEEDWQQVEVIGWLYQFYISEKKDQVMGKVVKSEDIPAATQLFTPNWIVKYLVQNSVGRQWLQTYPDSAIKTQMEYYIEPAEQSDEVNQQLKAITPESIEPETIKVLDPACGSGHILIEAYNVLKAIYEERGFRSRDIPKMILENNLYGLDIDDRAAQLSGFALMMMARDDDKRIFTRNVRLNVLSLQESNHIDLPTLWKA…
51941	GC_00003586	Nasonia_Core	Hybrid3H	V	V	COG0286|COG1002	Type I restriction-modification system, DNA methylase subunit|Type II restriction/modification system, DNA methylase subunit YeeA	MNTAKLKKYAPQARREFITAVSKQLNQLGIYSGTQISESKQEGSVLLIEGKTFESSVKTARERLVKKVQTMGYNQLVEQVAYTWFNRLCAIRYMEIHDYLGHGFRVLSHPDNPKGFEIIDHAQDAADELGLDRARIVELKLAGNKDEELYRELLLGQCHKLHEAMPFLFDALDNETELLLPDNLTRTDSILRGLVDGIPEEDWQQVEVIGWLYQFYISEKKDQVMGKVVKSEDIPAATQLFTPNWIVKYLVQNSVGRQWLQTYPDSAIKTQMEYYIEPAEQSDEVNQQLKAITPESIEPETIKVLDPACGSGHILIEAYNVLKAIYEERGFRSRDIPKMILENNLYGLDIDDRAAQLSGFALMMMARDDDKRIFTRNVRLNVLSLQESNHIDLPTLWKA…
51942	GC_00003586	Nasonia_Core	Ngir1G	V	V	COG0286|COG1002	Type I restriction-modification system, DNA methylase subunit|Type II restriction/modification system, DNA methylase subunit YeeA	MNTAKLKKYAPQARREFITAVSKQLNQLGIYSGTQISESKQEGSVLLIEGKTFESSVKTARERLVKKVQTMGYNQLVEQVAYTWFNRLCAIRYMEIHDYLGHGFRVLSHPDNPKGFEIIDHAQDAADELGLDRARIVELKLAGNKDEELYRELLLGQCHKLHEAMPFLFDALDNETELLLPDNLTRTDSILRGLVDGIPEEDWQQVEVIGWLYQFYISEKKDQVMGKVVKSEDIPAATQLFTPNWIVKYLVQNSVGRQWLQTYPDSAIKTQMEYYIEPAEQSDEVNQQLKAITPESIEPETIKVLDPACGSGHILIEAYNVLKAIYEERGFRSRDIPKMILENNLYGLDIDDRAAQLSGFALMMMARDDDKRIFTRNVRLNVLSLQESNHIDLPTLWKA…
51943	GC_00003586	Nasonia_Core	Ngir2G	V	V	COG0286|COG1002	Type I restriction-modification system, DNA methylase subunit|Type II restriction/modification system, DNA methylase subunit YeeA	MNTAKLKKYAPQARREFITAVSKQLNQLGIYSGTQISESKQEGSVLLIEGKTFESSVKTARERLVKKVQTMGYNQLVEQVAYTWFNRLCAIRYMEIHDYLGHGFRVLSHPDNPKGFEIIDHAQDAADELGLDRARIVELKLAGNKDEELYRELLLGQCHKLHEAMPFLFDALDNETELLLPDNLTRTDSILRGLVDGIPEEDWQQVEVIGWLYQFYISEKKDQVMGKVVKSEDIPAATQLFTPNWIVKYLVQNSVGRQWLQTYPDSAIKTQMEYYIEPAEQSDEVNQQLKAITPESIEPETIKVLDPACGSGHILIEAYNVLKAIYEERGFRSRDIPKMILENNLYGLDIDDRAAQLSGFALMMMARDDDKRIFTRNVRLNVLSLQESNHIDLPTLWKA…
51944	GC_00003586	Nasonia_Core	Nvit1V	V	V	COG0286|COG1002	Type I restriction-modification system, DNA methylase subunit|Type II restriction/modification system, DNA methylase subunit YeeA	MNTAKLKKYAPQARREFITAVSKQLNQLGIYSGTQISESKQEGSVLLIEGKTFESSVKTARERLVKKVQTMGYNQLVEQVAYTWFNRLCAIRYMEIHDYLGHGFRVLSHPDNPKGFEIIDHAQDAADELGLDRARIVELKLAGNKDEELYRELLLGQCHKLHEAMPFLFDALDNETELLLPDNLTRTDSILRGLVDGIPEEDWQQVEVIGWLYQFYISEKKDQVMGKVVKSEDIPAATQLFTPNWIVKYLVQNSVGRQWLQTYPDSAIKTQMEYYIEPAEQSDEVNQQLKAITPESIEPETIKVLDPACGSGHILIEAYNVLKAIYEERGFRSRDIPKMILENNLYGLDIDDRAAQLSGFALMMMARDDDKRIFTRNVRLNVLSLQESNHIDLPTLWKA…
51945	GC_00003586	Nasonia_Core	Nvit2V	V	V	COG0286|COG1002	Type I restriction-modification system, DNA methylase subunit|Type II restriction/modification system, DNA methylase subunit YeeA	MNTAKLKKYAPQARREFITAVSKQLNQLGIYSGTQISESKQEGSVLLIEGKTFESSVKTARERLVKKVQTMGYNQLVEQVAYTWFNRLCAIRYMEIHDYLGHGFRVLSHPDNPKGFEIIDHAQDAADELGLDRARIVELKLAGNKDEELYRELLLGQCHKLHEAMPFLFDALDNETELLLPDNLTRTDSILRGLVDGIPEEDWQQVEVIGWLYQFYISEKKDQVMGKVVKSEDIPAATQLFTPNWIVKYLVQNSVGRQWLQTYPDSAIKTQMEYYIEPAEQSDEVNQQLKAITPESIEPETIKVLDPACGSGHILIEAYNVLKAIYEERGFRSRDIPKMILENNLYGLDIDDRAAQLSGFALMMMARDDDKRIFTRNVRLNVLSLQESNHIDLPTLWKA…
51953	GC_00003588	Nasonia_Core	Hybrid1H	K	K	COG3177	Fic family protein	MAQFNHFALRLLNPSFDSPLVDALTELELLRHLRLETDVHPLLFAQLKDIFHMLESLGSARIEGNHTTLADYVESKVEGTQNSTDQLKEINNIETAMEFIDEYLKNGDDITEYFIRELHSLAVMGLQREGDKTPGAYRQHNVSIALSEHLPPDYIHVSDYMKELTAFINQVDKPKYDLMKIALVHHRFGWIHPFGNGNGRTVRLLTYALLIKYGFNVQAGGRVLNPTAVFCNDRERYYAMLSEADKGTEQALEEWCIYVLSGISVELKKLDQLTNHTFLSKKILYPAIDFSLERELINTFESKVLKQTVELGTIKSGDLRKILPNLKPSQITYQLSKLIERGLLQPIEEGSRIYIAKFSNSYLIRGVIKILKEEGFIHNL
51954	GC_00003588	Nasonia_Core	Hybrid2H	K	K	COG3177	Fic family protein	MAQFNHFALRLLNPSFDSPLVDALTELELLRHLRLETDVHPLLFAQLKDIFHMLESLGSARIEGNHTTLADYVESKVEGTQNSTDQLKEINNIETAMEFIDEYLKNGDDITEYFIRELHSLAVMGLQREGDKTPGAYRQHNVSIALSEHLPPDYIHVSDYMKELTAFINQVDKPKYDLMKIALVHHRFGWIHPFGNGNGRTVRLLTYALLIKYGFNVQAGGRVLNPTAVFCNDRERYYAMLSEADKGTEQALEEWCIYVLSGISVELKKLDQLTNHTFLSKKILYPAIDFSLERELINTFESKVLKQTVELGTIKSGDLRKILPNLKPSQITYQLSKLIERGLLQPIEEGSRIYIAKFSNSYLIRGVIKILKEEGFIHNL
51955	GC_00003588	Nasonia_Core	Hybrid3H	K	K	COG3177	Fic family protein	MAQFNHFALRLLNPSFDSPLVDALTELELLRHLRLETDVHPLLFAQLKDIFHMLESLGSARIEGNHTTLADYVESKVEGTQNSTDQLKEINNIETAMEFIDEYLKNGDDITEYFIRELHSLAVMGLQREGDKTPGAYRQHNVSIALSEHLPPDYIHVSDYMKELTAFINQVDKPKYDLMKIALVHHRFGWIHPFGNGNGRTVRLLTYALLIKYGFNVQAGGRVLNPTAVFCNDRERYYAMLSEADKGTEQALEEWCIYVLSGISVELKKLDQLTNHTFLSKKILYPAIDFSLERELINTFESKVLKQTVELGTIKSGDLRKILPNLKPSQITYQLSKLIERGLLQPIEEGSRIYIAKFSNSYLIRGVIKILKEEGFIHNL
51956	GC_00003588	Nasonia_Core	Ngir1G	K	K	COG3177	Fic family protein	MAQFNHFALRLLNPSFDSPLVDALTELELLRHLRLETDVHPLLFAQLKDIFHMLESLGSARIEGNHTTLADYVESKVEGTQNSTDQLKEINNIETAMEFIDEYLKNGDDITEYFIRELHSLAVMGLQREGDKTPGAYRQHNVSIALSEHLPPDYIHVSDYMKELTAFINQVDKPKYDLMKIALVHHRFGWIHPFGNGNGRTVRLLTYALLIKYGFNVQAGGRVLNPTAVFCNDRERYYAMLSEADKGTEQALEEWCIYVLSGISVELKKLDQLTNHTFLSKKILYPAIDFSLERELINTFESKVLKQTVELGTIKSGDLRKILPNLKPSQITYQLSKLIERGLLQPIEEGSRIYIAKFSNSYLIRGVIKILKEEGFIHNL
51957	GC_00003588	Nasonia_Core	Ngir2G	K	K	COG3177	Fic family protein	MAQFNHFALRLLNPSFDSPLVDALTELELLRHLRLETDVHPLLFAQLKDIFHMLESLGSARIEGNHTTLADYVESKVEGTQNSTDQLKEINNIETAMEFIDEYLKNGDDITEYFIRELHSLAVMGLQREGDKTPGAYRQHNVSIALSEHLPPDYIHVSDYMKELTAFINQVDKPKYDLMKIALVHHRFGWIHPFGNGNGRTVRLLTYALLIKYGFNVQAGGRVLNPTAVFCNDRERYYAMLSEADKGTEQALEEWCIYVLSGISVELKKLDQLTNHTFLSKKILYPAIDFSLERELINTFESKVLKQTVELGTIKSGDLRKILPNLKPSQITYQLSKLIERGLLQPIEEGSRIYIAKFSNSYLIRGVIKILKEEGFIHNL
51958	GC_00003588	Nasonia_Core	Nvit1V	K	K	COG3177	Fic family protein	MAQFNHFALRLLNPSFDSPLVDALTELELLRHLRLETDVHPLLFAQLKDIFHMLESLGSARIEGNHTTLADYVESKVEGTQNSTDQLKEINNIETAMEFIDEYLKNGDDITEYFIRELHSLAVMGLQREGDKTPGAYRQHNVSIALSEHLPPDYIHVSDYMKELTAFINQVDKPKYDLMKIALVHHRFGWIHPFGNGNGRTVRLLTYALLIKYGFNVQAGGRVLNPTAVFCNDRERYYAMLSEADKGTEQALEEWCIYVLSGISVELKKLDQLTNHTFLSKKILYPAIDFSLERELINTFESKVLKQTVELGTIKSGDLRKILPNLKPSQITYQLSKLIERGLLQPIEEGSRIYIAKFSNSYLIRGVIKILKEEGFIHNL
51959	GC_00003588	Nasonia_Core	Nvit2V	K	K	COG3177	Fic family protein	MAQFNHFALRLLNPSFDSPLVDALTELELLRHLRLETDVHPLLFAQLKDIFHMLESLGSARIEGNHTTLADYVESKVEGTQNSTDQLKEINNIETAMEFIDEYLKNGDDITEYFIRELHSLAVMGLQREGDKTPGAYRQHNVSIALSEHLPPDYIHVSDYMKELTAFINQVDKPKYDLMKIALVHHRFGWIHPFGNGNGRTVRLLTYALLIKYGFNVQAGGRVLNPTAVFCNDRERYYAMLSEADKGTEQALEEWCIYVLSGISVELKKLDQLTNHTFLSKKILYPAIDFSLERELINTFESKVLKQTVELGTIKSGDLRKILPNLKPSQITYQLSKLIERGLLQPIEEGSRIYIAKFSNSYLIRGVIKILKEEGFIHNL
51960	GC_00003589	Nasonia_Core	Hybrid1H	M	M	COG2194	Phosphoethanolamine transferase for periplasmic glucans (OPG), alkaline phosphatase superfamily	MKKLFTNKILQCFILLIFVLLLHISLGYKLRPFYVLTFTAFLLCLSGYFKRTYFIFIILLMMVGAIYSPIGLKYGSPNINSIISIFYTNTHESLEFILSVSPISLAFSCLLILFGLLSLKVNLLIGKKLSLFTVSIFILTSVTWPVKALITHDDYSFEAKLPIIRFFSDIKKHYDTVIIENNWINTELNKKDSWLPINNSKYKNYILVIGESARKDFMQSYGFPIQNTPFLEKSPVIQFDDYISSAPSTLFSLPPSLTLKNHKTGDMELQNNIITLAKKAGVYTYWFSNQGSMIGSDSIISTIGKRADVYHFLSKGDYHNNGRTTDDDLLPDIKAALSTNSHKTNLIVVHLIGSHSQACARTQGQYDEFFQSTEVSCYVQSIKNTDKLLEKIVLMSNAT…
51961	GC_00003589	Nasonia_Core	Hybrid2H	M	M	COG2194	Phosphoethanolamine transferase for periplasmic glucans (OPG), alkaline phosphatase superfamily	MKKLFTNKILQCFILLIFVLLLHISLGYKLRPFYVLTFTAFLLCLSGYFKRTYFIFIILLMMVGAIYSPIGLKYGSPNINSIISIFYTNTHESLEFILSVSPISLAFSCLLILFGLLSLKVNLLIGKKLSLFTVSIFILTSVTWPVKALITHDDYSFEAKLPIIRFFSDIKKHYDTVIIENNWINTELNKKDSWLPINNSKYKNYILVIGESARKDFMQSYGFPIQNTPFLEKSPVIQFDDYISSAPSTLFSLPPSLTLKNHKTGDMELQNNIITLAKKAGVYTYWFSNQGSMIGSDSIISTIGKRADVYHFLSKGDYHNNGRTTDDDLLPDIKAALSTNSHKTNLIVVHLIGSHSQACARTQGQYDEFFQSTEVSCYVQSIKNTDKLLEKIVLMSNAT…
51962	GC_00003589	Nasonia_Core	Hybrid3H	M	M	COG2194	Phosphoethanolamine transferase for periplasmic glucans (OPG), alkaline phosphatase superfamily	MKKLFTNKILQCFILLIFVLLLHISLGYKLRPFYVLTFTAFLLCLSGYFKRTYFIFIILLMMVGAIYSPIGLKYGSPNINSIISIFYTNTHESLEFILSVSPISLAFSCLLILFGLLSLKVNLLIGKKLSLFTVSIFILTSVTWPVKALITHDDYSFEAKLPIIRFFSDIKKHYDTVIIENNWINTELNKKDSWLPINNSKYKNYILVIGESARKDFMQSYGFPIQNTPFLEKSPVIQFDDYISSAPSTLFSLPPSLTLKNHKTGDMELQNNIITLAKKAGVYTYWFSNQGSMIGSDSIISTIGKRADVYHFLSKGDYHNNGRTTDDDLLPDIKAALSTNSHKTNLIVVHLIGSHSQACARTQGQYDEFFQSTEVSCYVQSIKNTDKLLEKIVLMSNAT…
51963	GC_00003589	Nasonia_Core	Ngir1G	M	M	COG2194	Phosphoethanolamine transferase for periplasmic glucans (OPG), alkaline phosphatase superfamily	MKKLFTNKILQCFILLIFVLLLHISLGYKLRPFYVLTFTAFLLCLSGYFKRTYFIFIILLMMVGAIYSPIGLKYGSPNINSIISIFYTNTHESLEFILSVSPISLAFSCLLILFGLLSLKVNLLIGKKLSLFTVSIFILTSVTWPVKALITHDDYSFEAKLPIIRFFSDIKKHYDTVIIENNWINTELNKKDSWLPINNSKYKNYILVIGESARKDFMQSYGFPIQNTPFLEKSPVIQFDDYISSAPSTLFSLPPSLTLKNHKTGDMELQNNIITLAKKAGVYTYWFSNQGSMIGSDSIISTIGKRADVYHFLSKGDYHNNGRTTDDDLLPDIKAALSTNSHKTNLIVVHLIGSHSQACARTQGQYDEFFQSTEVSCYVQSIKNTDKLLEKIVLMSNAT…
51964	GC_00003589	Nasonia_Core	Ngir2G	M	M	COG2194	Phosphoethanolamine transferase for periplasmic glucans (OPG), alkaline phosphatase superfamily	MKKLFTNKILQCFILLIFVLLLHISLGYKLRPFYVLTFTAFLLCLSGYFKRTYFIFIILLMMVGAIYSPIGLKYGSPNINSIISIFYTNTHESLEFILSVSPISLAFSCLLILFGLLSLKVNLLIGKKLSLFTVSIFILTSVTWPVKALITHDDYSFEAKLPIIRFFSDIKKHYDTVIIENNWINTELNKKDSWLPINNSKYKNYILVIGESARKDFMQSYGFPIQNTPFLEKSPVIQFDDYISSAPSTLFSLPPSLTLKNHKTGDMELQNNIITLAKKAGVYTYWFSNQGSMIGSDSIISTIGKRADVYHFLSKGDYHNNGRTTDDDLLPDIKAALSTNSHKTNLIVVHLIGSHSQACARTQGQYDEFFQSTEVSCYVQSIKNTDKLLEKIVLMSNAT…
51965	GC_00003589	Nasonia_Core	Nvit1V	M	M	COG2194	Phosphoethanolamine transferase for periplasmic glucans (OPG), alkaline phosphatase superfamily	MKKLFTNKILQCFILLIFVLLLHISLGYKLRPFYVLTFTAFLLCLSGYFKRTYFIFIILLMMVGAIYSPIGLKYGSPNINSIISIFYTNTHESLEFILSVSPISLAFSCLLILFGLLSLKVNLLIGKKLSLFTVSIFILTSVTWPVKALITHDDYSFEAKLPIIRFFSDIKKHYDTVIIENNWINTELNKKDSWLPINNSKYKNYILVIGESARKDFMQSYGFPIQNTPFLEKSPVIQFDDYISSAPSTLFSLPPSLTLKNHKTGDMELQNNIITLAKKAGVYTYWFSNQGSMIGSDSIISTIGKRADVYHFLSKGDYHNNGRTTDDDLLPDIKAALSTNSHKTNLIVVHLIGSHSQACARTQGQYDEFFQSTEVSCYVQSIKNTDKLLEKIVLMSNAT…
51966	GC_00003589	Nasonia_Core	Nvit2V	M	M	COG2194	Phosphoethanolamine transferase for periplasmic glucans (OPG), alkaline phosphatase superfamily	MKKLFTNKILQCFILLIFVLLLHISLGYKLRPFYVLTFTAFLLCLSGYFKRTYFIFIILLMMVGAIYSPIGLKYGSPNINSIISIFYTNTHESLEFILSVSPISLAFSCLLILFGLLSLKVNLLIGKKLSLFTVSIFILTSVTWPVKALITHDDYSFEAKLPIIRFFSDIKKHYDTVIIENNWINTELNKKDSWLPINNSKYKNYILVIGESARKDFMQSYGFPIQNTPFLEKSPVIQFDDYISSAPSTLFSLPPSLTLKNHKTGDMELQNNIITLAKKAGVYTYWFSNQGSMIGSDSIISTIGKRADVYHFLSKGDYHNNGRTTDDDLLPDIKAALSTNSHKTNLIVVHLIGSHSQACARTQGQYDEFFQSTEVSCYVQSIKNTDKLLEKIVLMSNAT…
51967	GC_00003590	Nasonia_Core	Hybrid1H					MSDAQKNIDLYKEIDEIAEKAIEAFELSYVKTAHSNLHKPLLRWCDFLLRYIVPAKRMILKSDRFPINISDEAKVGLQRIEDLFVTGGDVNPYQSKTLTLFNDTSGKKEKKRTDGLWADWGIHHLHLPLEPVESSKKYSKRSEWILFLKVYNNAVLFIDIKHHDKDIEPDLFSQRNLMETFIRNWPKQAELYEIKRAIGLANNISITDSNIANMRNNGINIPFEMNGKIYAPAGMGMTTAITAAQASLLSNKIYSYAREIEKVLMDEGQFFMKELKSRGIHTPEFQIMMLDDGGLGIHEKGANKVWKFPRENPDEPNDLFCLFNNTLMPIWAGPIVLRHWRNSP
51968	GC_00003590	Nasonia_Core	Hybrid2H					MSDAQKNIDLYKEIDEIAEKAIEAFELSYVKTAHSNLHKPLLRWCDFLLRYIVPAKRMILKSDRFPINISDEAKVGLQRIEDLFVTGGDVNPYQSKTLTLFNDTSGKKEKKRTDGLWADWGIHHLHLPLEPVESSKKYSKRSEWILFLKVYNNAVLFIDIKHHDKDIEPDLFSQRNLMETFIRNWPKQAELYEIKRAIGLANNISITDSNIANMRNNGINIPFEMNGKIYAPAGMGMTTAITAAQASLLSNKIYSYAREIEKVLMDEGQFFMKELKSRGIHTPEFQIMMLDDGGLGIHEKGANKVWKFPRENPDEPNDLFCLFNNTLMPIWAGPIVLRHWRNSP
51969	GC_00003590	Nasonia_Core	Hybrid3H					MSDAQKNIDLYKEIDEIAEKAIEAFELSYVKTAHSNLHKPLLRWCDFLLRYIVPAKRMILKSDRFPINISDEAKVGLQRIEDLFVTGGDVNPYQSKTLTLFNDTSGKKEKKRTDGLWADWGIHHLHLPLEPVESSKKYSKRSEWILFLKVYNNAVLFIDIKHHDKDIEPDLFSQRNLMETFIRNWPKQAELYEIKRAIGLANNISITDSNIANMRNNGINIPFEMNGKIYAPAGMGMTTAITAAQASLLSNKIYSYAREIEKVLMDEGQFFMKELKSRGIHTPEFQIMMLDDGGLGIHEKGANKVWKFPRENPDEPNDLFCLFNNTLMPIWAGPIVLRHWRNSP
51970	GC_00003590	Nasonia_Core	Ngir1G					MSDAQKNIDLYKEIDEIAEKAIEAFELSYVKTAHSNLHKPLLRWCDFLLRYIVPAKRMILKSDRFPINISDEAKVGLQRIEDLFVTGGDVNPYQSKTLTLFNDTSGKKEKKRTDGLWADWGIHHLHLPLEPVESSKKYSKRSEWILFLKVYNNAVLFIDIKHHDKDIEPDLFSQRNLMETFIRNWPKQAELYEIKRAIGLANNISITDSNIANMRNNGINIPFEMNGKIYAPAGMGMTTAITAAQASLLSNKIYSYAREIEKVLMDEGQFFMKELKSRGIHTPEFQIMMLDDGGLGIHEKGANKVWKFPRENPDEPNDLFCLFNNTLMPIWAGPIVLRHWRNSP
51971	GC_00003590	Nasonia_Core	Ngir2G					MSDAQKNIDLYKEIDEIAEKAIEAFELSYVKTAHSNLHKPLLRWCDFLLRYIVPAKRMILKSDRFPINISDEAKVGLQRIEDLFVTGGDVNPYQSKTLTLFNDTSGKKEKKRTDGLWADWGIHHLHLPLEPVESSKKYSKRSEWILFLKVYNNAVLFIDIKHHDKDIEPDLFSQRNLMETFIRNWPKQAELYEIKRAIGLANNISITDSNIANMRNNGINIPFEMNGKIYAPAGMGMTTAITAAQASLLSNKIYSYAREIEKVLMDEGQFFMKELKSRGIHTPEFQIMMLDDGGLGIHEKGANKVWKFPRENPDEPNDLFCLFNNTLMPIWAGPIVLRHWRNSP
51972	GC_00003590	Nasonia_Core	Nvit1V					MSDAQKNIDLYKEIDEIAEKAIEAFELSYVKTAHSNLHKPLLRWCDFLLRYIVPAKRMILKSDRFPINISDEAKVGLQRIEDLFVTGGDVNPYQSKTLTLFNDTSGKKEKKRTDGLWADWGIHHLHLPLEPVESSKKYSKRSEWILFLKVYNNAVLFIDIKHHDKDIEPDLFSQRNLMETFIRNWPKQAELYEIKRAIGLANNISITDSNIANMRNNGINIPFEMNGKIYAPAGMGMTTAITAAQASLLSNKIYSYAREIEKVLMDEGQFFMKELKSRGIHTPEFQIMMLDDGGLGIHEKGANKVWKFPRENPDEPNDLFCLFNNTLMPIWAGPIVLRHWRNSP
51973	GC_00003590	Nasonia_Core	Nvit2V					MSDAQKNIDLYKEIDEIAEKAIEAFELSYVKTAHSNLHKPLLRWCDFLLRYIVPAKRMILKSDRFPINISDEAKVGLQRIEDLFVTGGDVNPYQSKTLTLFNDTSGKKEKKRTDGLWADWGIHHLHLPLEPVESSKKYSKRSEWILFLKVYNNAVLFIDIKHHDKDIEPDLFSQRNLMETFIRNWPKQAELYEIKRAIGLANNISITDSNIANMRNNGINIPFEMNGKIYAPAGMGMTTAITAAQASLLSNKIYSYAREIEKVLMDEGQFFMKELKSRGIHTPEFQIMMLDDGGLGIHEKGANKVWKFPRENPDEPNDLFCLFNNTLMPIWAGPIVLRHWRNSP
51988	GC_00003593	Nasonia_Core	Hybrid1H					MTEEQYRTYARVIVIGRNYSEFTYKHVSLELGIRLNDAGRILSKLHDMGCLTITGKRRNEYSRMFNIYKVKSDSITTLRQQYEREYLENMPVKPKLVPVKKPKVSTKPKCGIKFVKKANVSGMGNPMLMKIDSLLKGVRNELHVMQ
51989	GC_00003593	Nasonia_Core	Hybrid2H					MTEEQYRTYARVIVIGRNYSEFTYKHVSLELGIRLNDAGRILSKLHDMGCLTITGKRRNEYSRMFNIYKVKSDSITTLRQQYEREYLENMPVKPKLVPVKKPKVSTKPKCGIKFVKKANVSGMGNPMLMKIDSLLKGVRNELHVMQ
51990	GC_00003593	Nasonia_Core	Hybrid3H					MTEEQYRTYARVIVIGRNYSEFTYKHVSLELGIRLNDAGRILSKLHDMGCLTITGKRRNEYSRMFNIYKVKSDSITTLRQQYEREYLENMPVKPKLVPVKKPKVSTKPKCGIKFVKKANVSGMGNPMLMKIDSLLKGVRNELHVMQ
51991	GC_00003593	Nasonia_Core	Ngir1G					MTEEQYRTYARVIVIGRNYSEFTYKHVSLELGIRLNDAGRILSKLHDMGCLTITGKRRNEYSRMFNIYKVKSDSITTLRQQYEREYLENMPVKPKLVPVKKPKVSTKPKCGIKFVKKANVSGMGNPMLMKIDSLLKGVRNELHVMQ
51992	GC_00003593	Nasonia_Core	Ngir2G					MTEEQYRTYARVIVIGRNYSEFTYKHVSLELGIRLNDAGRILSKLHDMGCLTITGKRRNEYSRMFNIYKVKSDSITTLRQQYEREYLENMPVKPKLVPVKKPKVSTKPKCGIKFVKKANVSGMGNPMLMKIDSLLKGVRNELHVMQ
51993	GC_00003593	Nasonia_Core	Nvit1V					MTEEQYRTYARVIVIGRNYSEFTYKHVSLELGIRLNDAGRILSKLHDMGCLTITGKRRNEYSRMFNIYKVKSDSITTLRQQYEREYLENMPVKPKLVPVKKPKVSTKPKCGIKFVKKANVSGMGNPMLMKIDSLLKGVRNELHVMQ
51994	GC_00003593	Nasonia_Core	Nvit2V					MTEEQYRTYARVIVIGRNYSEFTYKHVSLELGIRLNDAGRILSKLHDMGCLTITGKRRNEYSRMFNIYKVKSDSITTLRQQYEREYLENMPVKPKLVPVKKPKVSTKPKCGIKFVKKANVSGMGNPMLMKIDSLLKGVRNELHVMQ
51995	GC_00003594	Nasonia_Core	Hybrid1H					MIIFLWLLINRCKLIFFQAIYFVKFDFLYKFILFKIFIFNVFFVINKTNVDIFNLNIEGYY
51996	GC_00003594	Nasonia_Core	Hybrid2H					MIIFLWLLINRCKLIFFQAIYFVKFDFLYKFILFKIFIFNVFFVINKTNVDIFNLNIEGYY
51997	GC_00003594	Nasonia_Core	Hybrid3H					MIIFLWLLINRCKLIFFQAIYFVKFDFLYKFILFKIFIFNVFFVINKTNVDIFNLNIEGYY
51998	GC_00003594	Nasonia_Core	Ngir1G					MIIFLWLLINRCKLIFFQAIYFVKFDFLYKFILFKIFIFNVFFVINKTNVDIFNLNIEGYY
51999	GC_00003594	Nasonia_Core	Ngir2G					MIIFLWLLINRCKLIFFQAIYFVKFDFLYKFILFKIFIFNVFFVINKTNVDIFNLNIEGYY
52000	GC_00003594	Nasonia_Core	Nvit1V					MIIFLWLLINRCKLIFFQAIYFVKFDFLYKFILFKIFIFNVFFVINKTNVDIFNLNIEGYY
52001	GC_00003594	Nasonia_Core	Nvit2V					MIIFLWLLINRCKLIFFQAIYFVKFDFLYKFILFKIFIFNVFFVINKTNVDIFNLNIEGYY
52002	GC_00003595	Nasonia_Core	Hybrid1H					MSVDISAYREWLSYSEIVTLLADKHGIEISIGDIARLVADEAISPSIYFQTPTPARKVSLKTVPLSVALDDPDALIKANLEMLNSDAVMPETLIQHAIPINNEIVRIDGLWDAMFCGVIKHFNECLYSQGVGLNEPLRSLYGVRGIVLIKGNDLYQILSPVDIGESLKIVEAMKLAHADRLNPLVDKHIAQLTHLLNLVNNGDYAHQLMPCTRLPSGALPVIKRANILKLINKNSCKADKKESTKTINAMAQYIYGLTCVKYGKDIADNPRSHIDNPRGEIKTDFDLLKLPLPSGNTVSSWLKNIDS
52003	GC_00003595	Nasonia_Core	Hybrid2H					MSVDISAYREWLSYSEIVTLLADKHGIEISIGDIARLVADEAISPSIYFQTPTPARKVSLKTVPLSVALDDPDALIKANLEMLNSDAVMPETLIQHAIPINNEIVRIDGLWDAMFCGVIKHFNECLYSQGVGLNEPLRSLYGVRGIVLIKGNDLYQILSPVDIGESLKIVEAMKLAHADRLNPLVDKHIAQLTHLLNLVNNGDYAHQLMPCTRLPSGALPVIKRANILKLINKNSCKADKKESTKTINAMAQYIYGLTCVKYGKDIADNPRSHIDNPRGEIKTDFDLLKLPLPSGNTVSSWLKNIDS
52004	GC_00003595	Nasonia_Core	Hybrid3H					MSVDISAYREWLSYSEIVTLLADKHGIEISIGDIARLVADEAISPSIYFQTPTPARKVSLKTVPLSVALDDPDALIKANLEMLNSDAVMPETLIQHAIPINNEIVRIDGLWDAMFCGVIKHFNECLYSQGVGLNEPLRSLYGVRGIVLIKGNDLYQILSPVDIGESLKIVEAMKLAHADRLNPLVDKHIAQLTHLLNLVNNGDYAHQLMPCTRLPSGALPVIKRANILKLINKNSCKADKKESTKTINAMAQYIYGLTCVKYGKDIADNPRSHIDNPRGEIKTDFDLLKLPLPSGNTVSSWLKNIDS
52005	GC_00003595	Nasonia_Core	Ngir1G					MSVDISAYREWLSYSEIVTLLADKHGIEISIGDIARLVADEAISPSIYFQTPTPARKVSLKTVPLSVALDDPDALIKANLEMLNSDAVMPETLIQHAIPINNEIVRIDGLWDAMFCGVIKHFNECLYSQGVGLNEPLRSLYGVRGIVLIKGNDLYQILSPVDIGESLKIVEAMKLAHADRLNPLVDKHIAQLTHLLNLVNNGDYAHQLMPCTRLPSGALPVIKRANILKLINKNSCKADKKESTKTINAMAQYIYGLTCVKYGKDIADNPRSHIDNPRGEIKTDFDLLKLPLPSGNTVSSWLKNIDS
52006	GC_00003595	Nasonia_Core	Ngir2G					MSVDISAYREWLSYSEIVTLLADKHGIEISIGDIARLVADEAISPSIYFQTPTPARKVSLKTVPLSVALDDPDALIKANLEMLNSDAVMPETLIQHAIPINNEIVRIDGLWDAMFCGVIKHFNECLYSQGVGLNEPLRSLYGVRGIVLIKGNDLYQILSPVDIGESLKIVEAMKLAHADRLNPLVDKHIAQLTHLLNLVNNGDYAHQLMPCTRLPSGALPVIKRANILKLINKNSCKADKKESTKTINAMAQYIYGLTCVKYGKDIADNPRSHIDNPRGEIKTDFDLLKLPLPSGNTVSSWLKNIDS
52007	GC_00003595	Nasonia_Core	Nvit1V					MSVDISAYREWLSYSEIVTLLADKHGIEISIGDIARLVADEAISPSIYFQTPTPARKVSLKTVPLSVALDDPDALIKANLEMLNSDAVMPETLIQHAIPINNEIVRIDGLWDAMFCGVIKHFNECLYSQGVGLNEPLRSLYGVRGIVLIKGNDLYQILSPVDIGESLKIVEAMKLAHADRLNPLVDKHIAQLTHLLNLVNNGDYAHQLMPCTRLPSGALPVIKRANILKLINKNSCKADKKESTKTINAMAQYIYGLTCVKYGKDIADNPRSHIDNPRGEIKTDFDLLKLPLPSGNTVSSWLKNIDS
52008	GC_00003595	Nasonia_Core	Nvit2V					MSVDISAYREWLSYSEIVTLLADKHGIEISIGDIARLVADEAISPSIYFQTPTPARKVSLKTVPLSVALDDPDALIKANLEMLNSDAVMPETLIQHAIPINNEIVRIDGLWDAMFCGVIKHFNECLYSQGVGLNEPLRSLYGVRGIVLIKGNDLYQILSPVDIGESLKIVEAMKLAHADRLNPLVDKHIAQLTHLLNLVNNGDYAHQLMPCTRLPSGALPVIKRANILKLINKNSCKADKKESTKTINAMAQYIYGLTCVKYGKDIADNPRSHIDNPRGEIKTDFDLLKLPLPSGNTVSSWLKNIDS
52009	GC_00003596	Nasonia_Core	Hybrid1H	S	S	COG5351	Uncharacterized protein	MLAHVINQTPFPHFSFEKLGYKDERWQTIVVKVTCDFDPLTGKCDIADEQTPLIMADVYRTTPENSSLVHETNLVSYKPHAEIYIVGTARTLNNTPVTHWETELSIGQIHKKLILSGPRYWEYHRDWSLGEAQPISALPLIYEKAFGGKNSHQEVNDKNPIGVGWYDSHDMDKTRQYPAPQIYYPLKEHILSVDKPWEVAGYGQYNRWWQQRVQFAGTYNDEWLNNIKPYYPADFNFAFFMSTPVDQQQNDFFVGNETLSLKGFFAQINLTELILPSIGFVVIPQLVPEKLTNGLLKLDTVCVSLDEQKLYLTWRYRQRLSAKENTLQLYAYKL
52010	GC_00003596	Nasonia_Core	Hybrid2H	S	S	COG5351	Uncharacterized protein	MLAHVINQTPFPHFSFEKLGYKDERWQTIVVKVTCDFDPLTGKCDIADEQTPLIMADVYRTTPENSSLVHETNLVSYKPHAEIYIVGTARTLNNTPVTHWETELSIGQIHKKLILSGPRYWEYHRDWSLGEAQPISALPLIYEKAFGGKNSHQEVNDKNPIGVGWYDSHDMDKTRQYPAPQIYYPLKEHILSVDKPWEVAGYGQYNRWWQQRVQFAGTYNDEWLNNIKPYYPADFNFAFFMSTPVDQQQNDFFVGNETLSLKGFFAQINLTELILPSIGFVVIPQLVPEKLTNGLLKLDTVCVSLDEQKLYLTWRYRQRLSAKENTLQLYAYKL
52011	GC_00003596	Nasonia_Core	Hybrid3H	S	S	COG5351	Uncharacterized protein	MLAHVINQTPFPHFSFEKLGYKDERWQTIVVKVTCDFDPLTGKCDIADEQTPLIMADVYRTTPENSSLVHETNLVSYKPHAEIYIVGTARTLNNTPVTHWETELSIGQIHKKLILSGPRYWEYHRDWSLGEAQPISALPLIYEKAFGGKNSHQEVNDKNPIGVGWYDSHDMDKTRQYPAPQIYYPLKEHILSVDKPWEVAGYGQYNRWWQQRVQFAGTYNDEWLNNIKPYYPADFNFAFFMSTPVDQQQNDFFVGNETLSLKGFFAQINLTELILPSIGFVVIPQLVPEKLTNGLLKLDTVCVSLDEQKLYLTWRYRQRLSAKENTLQLYAYKL
52012	GC_00003596	Nasonia_Core	Ngir1G	S	S	COG5351	Uncharacterized protein	MLAHVINQTPFPHFSFEKLGYKDERWQTIVVKVTCDFDPLTGKCDIADEQTPLIMADVYRTTPENSSLVHETNLVSYKPHAEIYIVGTARTLNNTPVTHWETELSIGQIHKKLILSGPRYWEYHRDWSLGEAQPISALPLIYEKAFGGKNSHQEVNDKNPIGVGWYDSHDMDKTRQYPAPQIYYPLKEHILSVDKPWEVAGYGQYNRWWQQRVQFAGTYNDEWLNNIKPYYPADFNFAFFMSTPVDQQQNDFFVGNETLSLKGFFAQINLTELILPSIGFVVIPQLVPEKLTNGLLKLDTVCVSLDEQKLYLTWRYRQRLSAKENTLQLYAYKL
52013	GC_00003596	Nasonia_Core	Ngir2G	S	S	COG5351	Uncharacterized protein	MLAHVINQTPFPHFSFEKLGYKDERWQTIVVKVTCDFDPLTGKCDIADEQTPLIMADVYRTTPENSSLVHETNLVSYKPHAEIYIVGTARTLNNTPVTHWETELSIGQIHKKLILSGPRYWEYHRDWSLGEAQPISALPLIYEKAFGGKNSHQEVNDKNPIGVGWYDSHDMDKTRQYPAPQIYYPLKEHILSVDKPWEVAGYGQYNRWWQQRVQFAGTYNDEWLNNIKPYYPADFNFAFFMSTPVDQQQNDFFVGNETLSLKGFFAQINLTELILPSIGFVVIPQLVPEKLTNGLLKLDTVCVSLDEQKLYLTWRYRQRLSAKENTLQLYAYKL
52014	GC_00003596	Nasonia_Core	Nvit1V	S	S	COG5351	Uncharacterized protein	MLAHVINQTPFPHFSFEKLGYKDERWQTIVVKVTCDFDPLTGKCDIADEQTPLIMADVYRTTPENSSLVHETNLVSYKPHAEIYIVGTARTLNNTPVTHWETELSIGQIHKKLILSGPRYWEYHRDWSLGEAQPISALPLIYEKAFGGKNSHQEVNDKNPIGVGWYDSHDMDKTRQYPAPQIYYPLKEHILSVDKPWEVAGYGQYNRWWQQRVQFAGTYNDEWLNNIKPYYPADFNFAFFMSTPVDQQQNDFFVGNETLSLKGFFAQINLTELILPSIGFVVIPQLVPEKLTNGLLKLDTVCVSLDEQKLYLTWRYRQRLSAKENTLQLYAYKL
52015	GC_00003596	Nasonia_Core	Nvit2V	S	S	COG5351	Uncharacterized protein	MLAHVINQTPFPHFSFEKLGYKDERWQTIVVKVTCDFDPLTGKCDIADEQTPLIMADVYRTTPENSSLVHETNLVSYKPHAEIYIVGTARTLNNTPVTHWETELSIGQIHKKLILSGPRYWEYHRDWSLGEAQPISALPLIYEKAFGGKNSHQEVNDKNPIGVGWYDSHDMDKTRQYPAPQIYYPLKEHILSVDKPWEVAGYGQYNRWWQQRVQFAGTYNDEWLNNIKPYYPADFNFAFFMSTPVDQQQNDFFVGNETLSLKGFFAQINLTELILPSIGFVVIPQLVPEKLTNGLLKLDTVCVSLDEQKLYLTWRYRQRLSAKENTLQLYAYKL
52023	GC_00003598	Nasonia_Core	Hybrid1H	N	N	COG3539	Pilin (type 1 fimbria component protein)	MKSINIKFLIPLLLLYFPFIALSDNRRGSLPPSVNCDTSIYPIILRDISTDDFATHHAGTLADERYTRYIGMFFNNCSESNTKITVNFDNKDIDPNNGYLINHATGPTASDNVTFQLIDLEDNPINLNQRNAFTKNIDENNEAFFRFAVNYVKKDNLPPKPGNVIAHITFIAEANDQIVESDKIKIVD
52024	GC_00003598	Nasonia_Core	Hybrid2H	N	N	COG3539	Pilin (type 1 fimbria component protein)	MKSINIKFLIPLLLLYFPFIALSDNRRGSLPPSVNCDTSIYPIILRDISTDDFATHHAGTLADERYTRYIGMFFNNCSESNTKITVNFDNKDIDPNNGYLINHATGPTASDNVTFQLIDLEDNPINLNQRNAFTKNIDENNEAFFRFAVNYVKKDNLPPKPGNVIAHITFIAEANDQIVESDKIKIVD
52025	GC_00003598	Nasonia_Core	Hybrid3H	N	N	COG3539	Pilin (type 1 fimbria component protein)	MKSINIKFLIPLLLLYFPFIALSDNRRGSLPPSVNCDTSIYPIILRDISTDDFATHHAGTLADERYTRYIGMFFNNCSESNTKITVNFDNKDIDPNNGYLINHATGPTASDNVTFQLIDLEDNPINLNQRNAFTKNIDENNEAFFRFAVNYVKKDNLPPKPGNVIAHITFIAEANDQIVESDKIKIVD
52026	GC_00003598	Nasonia_Core	Ngir1G	N	N	COG3539	Pilin (type 1 fimbria component protein)	MKSINIKFLIPLLLLYFPFIALSDNRRGSLPPSVNCDTSIYPIILRDISTDDFATHHAGTLADERYTRYIGMFFNNCSESNTKITVNFDNKDIDPNNGYLINHATGPTASDNVTFQLIDLEDNPINLNQRNAFTKNIDENNEAFFRFAVNYVKKDNLPPKPGNVIAHITFIAEANDQIVESDKIKIVD
52027	GC_00003598	Nasonia_Core	Ngir2G	N	N	COG3539	Pilin (type 1 fimbria component protein)	MKSINIKFLIPLLLLYFPFIALSDNRRGSLPPSVNCDTSIYPIILRDISTDDFATHHAGTLADERYTRYIGMFFNNCSESNTKITVNFDNKDIDPNNGYLINHATGPTASDNVTFQLIDLEDNPINLNQRNAFTKNIDENNEAFFRFAVNYVKKDNLPPKPGNVIAHITFIAEANDQIVESDKIKIVD
52028	GC_00003598	Nasonia_Core	Nvit1V	N	N	COG3539	Pilin (type 1 fimbria component protein)	MKSINIKFLIPLLLLYFPFIALSDNRRGSLPPSVNCDTSIYPIILRDISTDDFATHHAGTLADERYTRYIGMFFNNCSESNTKITVNFDNKDIDPNNGYLINHATGPTASDNVTFQLIDLEDNPINLNQRNAFTKNIDENNEAFFRFAVNYVKKDNLPPKPGNVIAHITFIAEANDQIVESDKIKIVD
52029	GC_00003598	Nasonia_Core	Nvit2V	N	N	COG3539	Pilin (type 1 fimbria component protein)	MKSINIKFLIPLLLLYFPFIALSDNRRGSLPPSVNCDTSIYPIILRDISTDDFATHHAGTLADERYTRYIGMFFNNCSESNTKITVNFDNKDIDPNNGYLINHATGPTASDNVTFQLIDLEDNPINLNQRNAFTKNIDENNEAFFRFAVNYVKKDNLPPKPGNVIAHITFIAEANDQIVESDKIKIVD
52030	GC_00003599	Nasonia_Core	Hybrid1H					MYFSTFVLIMIVTVGVIAFGASIVAKLLKAASMAVYRFLRKTRPVRVASPLTTVSSSLNGEWLRSTSGSNQSGVFDAIECAPLEGELVSERVAISSNKKFLSAKV
52031	GC_00003599	Nasonia_Core	Hybrid2H					MYFSTFVLIMIVTVGVIAFGASIVAKLLKAASMAVYRFLRKTRPVRVASPLTTVSSSLNGEWLRSTSGSNQSGVFDAIECAPLEGELVSERVAISSNKKFLSAKV
52032	GC_00003599	Nasonia_Core	Hybrid3H					MYFSTFVLIMIVTVGVIAFGASIVAKLLKAASMAVYRFLRKTRPVRVASPLTTVSSSLNGEWLRSTSGSNQSGVFDAIECAPLEGELVSERVAISSNKKFLSAKV
52033	GC_00003599	Nasonia_Core	Ngir1G					MYFSTFVLIMIVTVGVIAFGASIVAKLLKAASMAVYRFLRKTRPVRVASPLTTVSSSLNGEWLRSTSGSNQSGVFDAIECAPLEGELVSERVAISSNKKFLSAKV
52034	GC_00003599	Nasonia_Core	Ngir2G					MYFSTFVLIMIVTVGVIAFGASIVAKLLKAASMAVYRFLRKTRPVRVASPLTTVSSSLNGEWLRSTSGSNQSGVFDAIECAPLEGELVSERVAISSNKKFLSAKV
52035	GC_00003599	Nasonia_Core	Nvit1V					MYFSTFVLIMIVTVGVIAFGASIVAKLLKAASMAVYRFLRKTRPVRVASPLTTVSSSLNGEWLRSTSGSNQSGVFDAIECAPLEGELVSERVAISSNKKFLSAKV
52036	GC_00003599	Nasonia_Core	Nvit2V					MYFSTFVLIMIVTVGVIAFGASIVAKLLKAASMAVYRFLRKTRPVRVASPLTTVSSSLNGEWLRSTSGSNQSGVFDAIECAPLEGELVSERVAISSNKKFLSAKV
52037	GC_00003600	Nasonia_Core	Hybrid1H					MSFHAVDWFTVGGSLSSACAVFVAVGIYLFQRHSDKKEKKDIKKLKIDAINRLLAHRSTPLCQRANFLAECCVLVLTTKLDWVNFDNRRNTISFGINARNISNDDGTIARFNVPEGYYYLNESTLLTCAELSDRKNELLQTSIRINIGGQSFKELIDIIIRHAENNSVNNIKAIFSKNEQSKYKLIDHLYEVFLSLEKLEPEIECYKIYVETKNKINTLKKQF
52038	GC_00003600	Nasonia_Core	Hybrid2H					MSFHAVDWFTVGGSLSSACAVFVAVGIYLFQRHSDKKEKKDIKKLKIDAINRLLAHRSTPLCQRANFLAECCVLVLTTKLDWVNFDNRRNTISFGINARNISNDDGTIARFNVPEGYYYLNESTLLTCAELSDRKNELLQTSIRINIGGQSFKELIDIIIRHAENNSVNNIKAIFSKNEQSKYKLIDHLYEVFLSLEKLEPEIECYKIYVETKNKINTLKKQF
52039	GC_00003600	Nasonia_Core	Hybrid3H					MSFHAVDWFTVGGSLSSACAVFVAVGIYLFQRHSDKKEKKDIKKLKIDAINRLLAHRSTPLCQRANFLAECCVLVLTTKLDWVNFDNRRNTISFGINARNISNDDGTIARFNVPEGYYYLNESTLLTCAELSDRKNELLQTSIRINIGGQSFKELIDIIIRHAENNSVNNIKAIFSKNEQSKYKLIDHLYEVFLSLEKLEPEIECYKIYVETKNKINTLKKQF
52040	GC_00003600	Nasonia_Core	Ngir1G					MSFHAVDWFTVGGSLSSACAVFVAVGIYLFQRHSDKKEKKDIKKLKIDAINRLLAHRSTPLCQRANFLAECCVLVLTTKLDWVNFDNRRNTISFGINARNISNDDGTIARFNVPEGYYYLNESTLLTCAELSDRKNELLQTSIRINIGGQSFKELIDIIIRHAENNSVNNIKAIFSKNEQSKYKLIDHLYEVFLSLEKLEPEIECYKIYVETKNKINTLKKQF
52041	GC_00003600	Nasonia_Core	Ngir2G					MSFHAVDWFTVGGSLSSACAVFVAVGIYLFQRHSDKKEKKDIKKLKIDAINRLLAHRSTPLCQRANFLAECCVLVLTTKLDWVNFDNRRNTISFGINARNISNDDGTIARFNVPEGYYYLNESTLLTCAELSDRKNELLQTSIRINIGGQSFKELIDIIIRHAENNSVNNIKAIFSKNEQSKYKLIDHLYEVFLSLEKLEPEIECYKIYVETKNKINTLKKQF
52042	GC_00003600	Nasonia_Core	Nvit1V					MSFHAVDWFTVGGSLSSACAVFVAVGIYLFQRHSDKKEKKDIKKLKIDAINRLLAHRSTPLCQRANFLAECCVLVLTTKLDWVNFDNRRNTISFGINARNISNDDGTIARFNVPEGYYYLNESTLLTCAELSDRKNELLQTSIRINIGGQSFKELIDIIIRHAENNSVNNIKAIFSKNEQSKYKLIDHLYEVFLSLEKLEPEIECYKIYVETKNKINTLKKQF
52043	GC_00003600	Nasonia_Core	Nvit2V					MSFHAVDWFTVGGSLSSACAVFVAVGIYLFQRHSDKKEKKDIKKLKIDAINRLLAHRSTPLCQRANFLAECCVLVLTTKLDWVNFDNRRNTISFGINARNISNDDGTIARFNVPEGYYYLNESTLLTCAELSDRKNELLQTSIRINIGGQSFKELIDIIIRHAENNSVNNIKAIFSKNEQSKYKLIDHLYEVFLSLEKLEPEIECYKIYVETKNKINTLKKQF
52051	GC_00003602	Nasonia_Core	Hybrid1H					MLIDKNNFNEGDMKRVLFGAIALLTCSYSFAIDEITVIDHAKQEACKSNVECEKYFVDAIGIVSMISRYHGECVVDNDTSKQCKDAEKIYKYIMTQYDKNN
52052	GC_00003602	Nasonia_Core	Hybrid2H					MLIDKNNFNEGDMKRVLFGAIALLTCSYSFAIDEITVIDHAKQEACKSNVECEKYFVDAIGIVSMISRYHGECVVDNDTSKQCKDAEKIYKYIMTQYDKNN
52053	GC_00003602	Nasonia_Core	Hybrid3H					MLIDKNNFNEGDMKRVLFGAIALLTCSYSFAIDEITVIDHAKQEACKSNVECEKYFVDAIGIVSMISRYHGECVVDNDTSKQCKDAEKIYKYIMTQYDKNN
52054	GC_00003602	Nasonia_Core	Ngir1G					MLIDKNNFNEGDMKRVLFGAIALLTCSYSFAIDEITVIDHAKQEACKSNVECEKYFVDAIGIVSMISRYHGECVVDNDTSKQCKDAEKIYKYIMTQYDKNN
52055	GC_00003602	Nasonia_Core	Ngir2G					MLIDKNNFNEGDMKRVLFGAIALLTCSYSFAIDEITVIDHAKQEACKSNVECEKYFVDAIGIVSMISRYHGECVVDNDTSKQCKDAEKIYKYIMTQYDKNN
52056	GC_00003602	Nasonia_Core	Nvit1V					MLIDKNNFNEGDMKRVLFGAIALLTCSYSFAIDEITVIDHAKQEACKSNVECEKYFVDAIGIVSMISRYHGECVVDNDTSKQCKDAEKIYKYIMTQYDKNN
52057	GC_00003602	Nasonia_Core	Nvit2V					MLIDKNNFNEGDMKRVLFGAIALLTCSYSFAIDEITVIDHAKQEACKSNVECEKYFVDAIGIVSMISRYHGECVVDNDTSKQCKDAEKIYKYIMTQYDKNN
52058	GC_00003603	Nasonia_Core	Hybrid1H					MEKWVRERSHVYVRHGGKTARRAMVKRLIAILEDIAANEKGVKSPSQVGRAHIHRYYARHQRLSATTLRDHFYAFRLLWELLGRAGDPPRPKDG
52059	GC_00003603	Nasonia_Core	Hybrid2H					MEKWVRERSHVYVRHGGKTARRAMVKRLIAILEDIAANEKGVKSPSQVGRAHIHRYYARHQRLSATTLRDHFYAFRLLWELLGRAGDPPRPKDG
52060	GC_00003603	Nasonia_Core	Hybrid3H					MEKWVRERSHVYVRHGGKTARRAMVKRLIAILEDIAANEKGVKSPSQVGRAHIHRYYARHQRLSATTLRDHFYAFRLLWELLGRAGDPPRPKDG
52061	GC_00003603	Nasonia_Core	Ngir1G					MEKWVRERSHVYVRHGGKTARRAMVKRLIAILEDIAANEKGVKSPSQVGRAHIHRYYARHQRLSATTLRDHFYAFRLLWELLGRAGDPPRPKDG
52062	GC_00003603	Nasonia_Core	Ngir2G					MEKWVRERSHVYVRHGGKTARRAMVKRLIAILEDIAANEKGVKSPSQVGRAHIHRYYARHQRLSATTLRDHFYAFRLLWELLGRAGDPPRPKDG
52063	GC_00003603	Nasonia_Core	Nvit1V					MEKWVRERSHVYVRHGGKTARRAMVKRLIAILEDIAANEKGVKSPSQVGRAHIHRYYARHQRLSATTLRDHFYAFRLLWELLGRAGDPPRPKDG
52064	GC_00003603	Nasonia_Core	Nvit2V					MEKWVRERSHVYVRHGGKTARRAMVKRLIAILEDIAANEKGVKSPSQVGRAHIHRYYARHQRLSATTLRDHFYAFRLLWELLGRAGDPPRPKDG
52072	GC_00003605	Nasonia_Core	Hybrid1H	W	W	COG3121	P pilus assembly protein, chaperone PapD	MVNDMKNIKMLSAIIMLSLFSQSTYAAIALDRTRVLYNEGERSVSMVLENENKSKPYLAQSWLENSQDEKINSPFVVTPPVQRIEAGNKSQIKIQALPAIKTLPTDRESIYYLNVREIPPRSDSPNVLQIALQTKIKMFYRPKSIVVPNRLEANPMEKDFILEKQGSHYNIKNPSPYYLTITKVKKNNQEVEDFEAIMVEPFGEHSLGNNIIDLGEATKIEYINDFGGLVEITFQCNGNRCIVSGDNKKR
52073	GC_00003605	Nasonia_Core	Hybrid2H	W	W	COG3121	P pilus assembly protein, chaperone PapD	MVNDMKNIKMLSAIIMLSLFSQSTYAAIALDRTRVLYNEGERSVSMVLENENKSKPYLAQSWLENSQDEKINSPFVVTPPVQRIEAGNKSQIKIQALPAIKTLPTDRESIYYLNVREIPPRSDSPNVLQIALQTKIKMFYRPKSIVVPNRLEANPMEKDFILEKQGSHYNIKNPSPYYLTITKVKKNNQEVEDFEAIMVEPFGEHSLGNNIIDLGEATKIEYINDFGGLVEITFQCNGNRCIVSGDNKKR
52074	GC_00003605	Nasonia_Core	Hybrid3H	W	W	COG3121	P pilus assembly protein, chaperone PapD	MVNDMKNIKMLSAIIMLSLFSQSTYAAIALDRTRVLYNEGERSVSMVLENENKSKPYLAQSWLENSQDEKINSPFVVTPPVQRIEAGNKSQIKIQALPAIKTLPTDRESIYYLNVREIPPRSDSPNVLQIALQTKIKMFYRPKSIVVPNRLEANPMEKDFILEKQGSHYNIKNPSPYYLTITKVKKNNQEVEDFEAIMVEPFGEHSLGNNIIDLGEATKIEYINDFGGLVEITFQCNGNRCIVSGDNKKR
52075	GC_00003605	Nasonia_Core	Ngir1G	W	W	COG3121	P pilus assembly protein, chaperone PapD	MVNDMKNIKMLSAIIMLSLFSQSTYAAIALDRTRVLYNEGERSVSMVLENENKSKPYLAQSWLENSQDEKINSPFVVTPPVQRIEAGNKSQIKIQALPAIKTLPTDRESIYYLNVREIPPRSDSPNVLQIALQTKIKMFYRPKSIVVPNRLEANPMEKDFILEKQGSHYNIKNPSPYYLTITKVKKNNQEVEDFEAIMVEPFGEHSLGNNIIDLGEATKIEYINDFGGLVEITFQCNGNRCIVSGDNKKR
52076	GC_00003605	Nasonia_Core	Ngir2G	W	W	COG3121	P pilus assembly protein, chaperone PapD	MVNDMKNIKMLSAIIMLSLFSQSTYAAIALDRTRVLYNEGERSVSMVLENENKSKPYLAQSWLENSQDEKINSPFVVTPPVQRIEAGNKSQIKIQALPAIKTLPTDRESIYYLNVREIPPRSDSPNVLQIALQTKIKMFYRPKSIVVPNRLEANPMEKDFILEKQGSHYNIKNPSPYYLTITKVKKNNQEVEDFEAIMVEPFGEHSLGNNIIDLGEATKIEYINDFGGLVEITFQCNGNRCIVSGDNKKR
52077	GC_00003605	Nasonia_Core	Nvit1V	W	W	COG3121	P pilus assembly protein, chaperone PapD	MVNDMKNIKMLSAIIMLSLFSQSTYAAIALDRTRVLYNEGERSVSMVLENENKSKPYLAQSWLENSQDEKINSPFVVTPPVQRIEAGNKSQIKIQALPAIKTLPTDRESIYYLNVREIPPRSDSPNVLQIALQTKIKMFYRPKSIVVPNRLEANPMEKDFILEKQGSHYNIKNPSPYYLTITKVKKNNQEVEDFEAIMVEPFGEHSLGNNIIDLGEATKIEYINDFGGLVEITFQCNGNRCIVSGDNKKR
52078	GC_00003605	Nasonia_Core	Nvit2V	W	W	COG3121	P pilus assembly protein, chaperone PapD	MVNDMKNIKMLSAIIMLSLFSQSTYAAIALDRTRVLYNEGERSVSMVLENENKSKPYLAQSWLENSQDEKINSPFVVTPPVQRIEAGNKSQIKIQALPAIKTLPTDRESIYYLNVREIPPRSDSPNVLQIALQTKIKMFYRPKSIVVPNRLEANPMEKDFILEKQGSHYNIKNPSPYYLTITKVKKNNQEVEDFEAIMVEPFGEHSLGNNIIDLGEATKIEYINDFGGLVEITFQCNGNRCIVSGDNKKR
52079	GC_00003606	Nasonia_Core	Hybrid1H					MKALQTRLDLILERIESPKFLKNDGLGNEIGFWVFDYPAKYELLVREHLKHVDEKLNKRGYRFVHLNIFEVLIDMLEERGLFDRACQRELQVGVDGLRKTLAGPLSQEKVARYIADKYKPSELEFVLLSGLGSAWPLVRGHELLSALQDIMGSTPLVLFYPGEYSGKDLHPFGIIESQNYYRAFKLVPESGKKN
52080	GC_00003606	Nasonia_Core	Hybrid2H					MKALQTRLDLILERIESPKFLKNDGLGNEIGFWVFDYPAKYELLVREHLKHVDEKLNKRGYRFVHLNIFEVLIDMLEERGLFDRACQRELQVGVDGLRKTLAGPLSQEKVARYIADKYKPSELEFVLLSGLGSAWPLVRGHELLSALQDIMGSTPLVLFYPGEYSGKDLHPFGIIESQNYYRAFKLVPESGKKN
52081	GC_00003606	Nasonia_Core	Hybrid3H					MKALQTRLDLILERIESPKFLKNDGLGNEIGFWVFDYPAKYELLVREHLKHVDEKLNKRGYRFVHLNIFEVLIDMLEERGLFDRACQRELQVGVDGLRKTLAGPLSQEKVARYIADKYKPSELEFVLLSGLGSAWPLVRGHELLSALQDIMGSTPLVLFYPGEYSGKDLHPFGIIESQNYYRAFKLVPESGKKN
52082	GC_00003606	Nasonia_Core	Ngir1G					MKALQTRLDLILERIESPKFLKNDGLGNEIGFWVFDYPAKYELLVREHLKHVDEKLNKRGYRFVHLNIFEVLIDMLEERGLFDRACQRELQVGVDGLRKTLAGPLSQEKVARYIADKYKPSELEFVLLSGLGSAWPLVRGHELLSALQDIMGSTPLVLFYPGEYSGKDLHPFGIIESQNYYRAFKLVPESGKKN
52083	GC_00003606	Nasonia_Core	Ngir2G					MKALQTRLDLILERIESPKFLKNDGLGNEIGFWVFDYPAKYELLVREHLKHVDEKLNKRGYRFVHLNIFEVLIDMLEERGLFDRACQRELQVGVDGLRKTLAGPLSQEKVARYIADKYKPSELEFVLLSGLGSAWPLVRGHELLSALQDIMGSTPLVLFYPGEYSGKDLHPFGIIESQNYYRAFKLVPESGKKN
52084	GC_00003606	Nasonia_Core	Nvit1V					MKALQTRLDLILERIESPKFLKNDGLGNEIGFWVFDYPAKYELLVREHLKHVDEKLNKRGYRFVHLNIFEVLIDMLEERGLFDRACQRELQVGVDGLRKTLAGPLSQEKVARYIADKYKPSELEFVLLSGLGSAWPLVRGHELLSALQDIMGSTPLVLFYPGEYSGKDLHPFGIIESQNYYRAFKLVPESGKKN
52085	GC_00003606	Nasonia_Core	Nvit2V					MKALQTRLDLILERIESPKFLKNDGLGNEIGFWVFDYPAKYELLVREHLKHVDEKLNKRGYRFVHLNIFEVLIDMLEERGLFDRACQRELQVGVDGLRKTLAGPLSQEKVARYIADKYKPSELEFVLLSGLGSAWPLVRGHELLSALQDIMGSTPLVLFYPGEYSGKDLHPFGIIESQNYYRAFKLVPESGKKN
52086	GC_00003607	Nasonia_Core	Hybrid1H	M	M	COG0438	Glycosyltransferase involved in cell wall bisynthesis	MGHNMSGNILLVSYNISGYGGIETVCTQLHTLLKDHNINMNIIFIDEGLKDYNDDWLSNIPYQRISSNIRNKKIRMISYATKIKKYIKNKKIKHIICLDLMSCYIASLVKKLTLFSTIKTYSWLHFVIDNLYREDYLLKVDRHLAISSRIKEQLIERGIKEEKIALIFNPINENKHIIKRGSGNHKTFIYVGRIIAQGEKNLAELIQSLSLVQKEWTLHLIGDGNKNELEKLQRIINTHGVHKRVVFHGWQNDPWGFIETKIKKVDALFLTSIFEGFGMVLGEAISRGIFCISSNCFGPSDIINNDNGFLYTSGNIKELADKINKLYYFEYPDYITIKESISKLYSKNYIINLIRFLEK
52087	GC_00003607	Nasonia_Core	Hybrid2H	M	M	COG0438	Glycosyltransferase involved in cell wall bisynthesis	MGHNMSGNILLVSYNISGYGGIETVCTQLHTLLKDHNINMNIIFIDEGLKDYNDDWLSNIPYQRISSNIRNKKIRMISYATKIKKYIKNKKIKHIICLDLMSCYIASLVKKLTLFSTIKTYSWLHFVIDNLYREDYLLKVDRHLAISSRIKEQLIERGIKEEKIALIFNPINENKHIIKRGSGNHKTFIYVGRIIAQGEKNLAELIQSLSLVQKEWTLHLIGDGNKNELEKLQRIINTHGVHKRVVFHGWQNDPWGFIETKIKKVDALFLTSIFEGFGMVLGEAISRGIFCISSNCFGPSDIINNDNGFLYTSGNIKELADKINKLYYFEYPDYITIKESISKLYSKNYIINLIRFLEK
52088	GC_00003607	Nasonia_Core	Hybrid3H	M	M	COG0438	Glycosyltransferase involved in cell wall bisynthesis	MGHNMSGNILLVSYNISGYGGIETVCTQLHTLLKDHNINMNIIFIDEGLKDYNDDWLSNIPYQRISSNIRNKKIRMISYATKIKKYIKNKKIKHIICLDLMSCYIASLVKKLTLFSTIKTYSWLHFVIDNLYREDYLLKVDRHLAISSRIKEQLIERGIKEEKIALIFNPINENKHIIKRGSGNHKTFIYVGRIIAQGEKNLAELIQSLSLVQKEWTLHLIGDGNKNELEKLQRIINTHGVHKRVVFHGWQNDPWGFIETKIKKVDALFLTSIFEGFGMVLGEAISRGIFCISSNCFGPSDIINNDNGFLYTSGNIKELADKINKLYYFEYPDYITIKESISKLYSKNYIINLIRFLEK
52089	GC_00003607	Nasonia_Core	Ngir1G	M	M	COG0438	Glycosyltransferase involved in cell wall bisynthesis	MGHNMSGNILLVSYNISGYGGIETVCTQLHTLLKDHNINMNIIFIDEGLKDYNDDWLSNIPYQRISSNIRNKKIRMISYATKIKKYIKNKKIKHIICLDLMSCYIASLVKKLTLFSTIKTYSWLHFVIDNLYREDYLLKVDRHLAISSRIKEQLIERGIKEEKIALIFNPINENKHIIKRGSGNHKTFIYVGRIIAQGEKNLAELIQSLSLVQKEWTLHLIGDGNKNELEKLQRIINTHGVHKRVVFHGWQNDPWGFIETKIKKVDALFLTSIFEGFGMVLGEAISRGIFCISSNCFGPSDIINNDNGFLYTSGNIKELADKINKLYYFEYPDYITIKESISKLYSKNYIINLIRFLEK
52090	GC_00003607	Nasonia_Core	Ngir2G	M	M	COG0438	Glycosyltransferase involved in cell wall bisynthesis	MGHNMSGNILLVSYNISGYGGIETVCTQLHTLLKDHNINMNIIFIDEGLKDYNDDWLSNIPYQRISSNIRNKKIRMISYATKIKKYIKNKKIKHIICLDLMSCYIASLVKKLTLFSTIKTYSWLHFVIDNLYREDYLLKVDRHLAISSRIKEQLIERGIKEEKIALIFNPINENKHIIKRGSGNHKTFIYVGRIIAQGEKNLAELIQSLSLVQKEWTLHLIGDGNKNELEKLQRIINTHGVHKRVVFHGWQNDPWGFIETKIKKVDALFLTSIFEGFGMVLGEAISRGIFCISSNCFGPSDIINNDNGFLYTSGNIKELADKINKLYYFEYPDYITIKESISKLYSKNYIINLIRFLEK
52091	GC_00003607	Nasonia_Core	Nvit1V	M	M	COG0438	Glycosyltransferase involved in cell wall bisynthesis	MGHNMSGNILLVSYNISGYGGIETVCTQLHTLLKDHNINMNIIFIDEGLKDYNDDWLSNIPYQRISSNIRNKKIRMISYATKIKKYIKNKKIKHIICLDLMSCYIASLVKKLTLFSTIKTYSWLHFVIDNLYREDYLLKVDRHLAISSRIKEQLIERGIKEEKIALIFNPINENKHIIKRGSGNHKTFIYVGRIIAQGEKNLAELIQSLSLVQKEWTLHLIGDGNKNELEKLQRIINTHGVHKRVVFHGWQNDPWGFIETKIKKVDALFLTSIFEGFGMVLGEAISRGIFCISSNCFGPSDIINNDNGFLYTSGNIKELADKINKLYYFEYPDYITIKESISKLYSKNYIINLIRFLEK
52092	GC_00003607	Nasonia_Core	Nvit2V	M	M	COG0438	Glycosyltransferase involved in cell wall bisynthesis	MGHNMSGNILLVSYNISGYGGIETVCTQLHTLLKDHNINMNIIFIDEGLKDYNDDWLSNIPYQRISSNIRNKKIRMISYATKIKKYIKNKKIKHIICLDLMSCYIASLVKKLTLFSTIKTYSWLHFVIDNLYREDYLLKVDRHLAISSRIKEQLIERGIKEEKIALIFNPINENKHIIKRGSGNHKTFIYVGRIIAQGEKNLAELIQSLSLVQKEWTLHLIGDGNKNELEKLQRIINTHGVHKRVVFHGWQNDPWGFIETKIKKVDALFLTSIFEGFGMVLGEAISRGIFCISSNCFGPSDIINNDNGFLYTSGNIKELADKINKLYYFEYPDYITIKESISKLYSKNYIINLIRFLEK
52093	GC_00003608	Nasonia_Core	Hybrid1H					MLGQTKTEIHQFDVCGRVYYRGVNYTEKEGELAVETVEASSHDEAENMFKSLQDEYACECNRTVERVDITFTIDLTIAESDNDEPYLVI
52094	GC_00003608	Nasonia_Core	Hybrid2H					MLGQTKTEIHQFDVCGRVYYRGVNYTEKEGELAVETVEASSHDEAENMFKSLQDEYACECNRTVERVDITFTIDLTIAESDNDEPYLVI
52095	GC_00003608	Nasonia_Core	Hybrid3H					MLGQTKTEIHQFDVCGRVYYRGVNYTEKEGELAVETVEASSHDEAENMFKSLQDEYACECNRTVERVDITFTIDLTIAESDNDEPYLVI
52096	GC_00003608	Nasonia_Core	Ngir1G					MLGQTKTEIHQFDVCGRVYYRGVNYTEKEGELAVETVEASSHDEAENMFKSLQDEYACECNRTVERVDITFTIDLTIAESDNDEPYLVI
52097	GC_00003608	Nasonia_Core	Ngir2G					MLGQTKTEIHQFDVCGRVYYRGVNYTEKEGELAVETVEASSHDEAENMFKSLQDEYACECNRTVERVDITFTIDLTIAESDNDEPYLVI
52098	GC_00003608	Nasonia_Core	Nvit1V					MLGQTKTEIHQFDVCGRVYYRGVNYTEKEGELAVETVEASSHDEAENMFKSLQDEYACECNRTVERVDITFTIDLTIAESDNDEPYLVI
52099	GC_00003608	Nasonia_Core	Nvit2V					MLGQTKTEIHQFDVCGRVYYRGVNYTEKEGELAVETVEASSHDEAENMFKSLQDEYACECNRTVERVDITFTIDLTIAESDNDEPYLVI
52100	GC_00003609	Nasonia_Core	Hybrid1H	W|N	W|N	COG3188	Outer membrane usher protein FimD/PapC	MEYEKIKNNIKIIILLCSSLSLPIFAEDAVDFNTDFLTDTGVENTDFSRFAYANYIQPGSYLLATAVNKQRIKNEESILFFVPDYDNKLSLPCITTEAYPLLGLKPEWEKKVTWLTTNSMQCLDFRSIPNMSAVGDLYTGMLNISIPQTFMEYQDPNWDPPSRWDDGIAGAFIDYNMSSRLIRNESNDKSTKTGTNINGVMGINMGAWRLRADWQASGGNLNRSDKSWRWDQIYLFRAIRSLGAKLMLGEQYLASELFDSFRYIGVSLESDNAMIPPRLQGYAPEIAGVAKSNATVIVRQDGRIIYQNDVSPGPFRIQDVNAFGGGTLDVTIEEQDGSVQNYQMETSRLGTLTRPGQFLYKFVMGKPTKNEHDTEGPAFSLGSFSWGAMNNTTLYGGLL…
52101	GC_00003609	Nasonia_Core	Hybrid2H	N|W	N|W	COG3188	Outer membrane usher protein FimD/PapC	MEYEKIKNNIKIIILLCSSLSLPIFAEDAVDFNTDFLTDTGVENTDFSRFAYANYIQPGSYLLATAVNKQRIKNEESILFFVPDYDNKLSLPCITTEAYPLLGLKPEWEKKVTWLTTNSMQCLDFRSIPNMSAVGDLYTGMLNISIPQTFMEYQDPNWDPPSRWDDGIAGAFIDYNMSSRLIRNESNDKSTKTGTNINGVMGINMGAWRLRADWQASGGNLNRSDKSWRWDQIYLFRAIRSLGAKLMLGEQYLASELFDSFRYIGVSLESDNAMIPPRLQGYAPEIAGVAKSNATVIVRQDGRIIYQNDVSPGPFRIQDVNAFGGGTLDVTIEEQDGSVQNYQMETSRLGTLTRPGQFLYKFVMGKPTKNEHDTEGPAFSLGSFSWGAMNNTTLYGGLL…
52102	GC_00003609	Nasonia_Core	Hybrid3H	N|W	N|W	COG3188	Outer membrane usher protein FimD/PapC	MEYEKIKNNIKIIILLCSSLSLPIFAEDAVDFNTDFLTDTGVENTDFSRFAYANYIQPGSYLLATAVNKQRIKNEESILFFVPDYDNKLSLPCITTEAYPLLGLKPEWEKKVTWLTTNSMQCLDFRSIPNMSAVGDLYTGMLNISIPQTFMEYQDPNWDPPSRWDDGIAGAFIDYNMSSRLIRNESNDKSTKTGTNINGVMGINMGAWRLRADWQASGGNLNRSDKSWRWDQIYLFRAIRSLGAKLMLGEQYLASELFDSFRYIGVSLESDNAMIPPRLQGYAPEIAGVAKSNATVIVRQDGRIIYQNDVSPGPFRIQDVNAFGGGTLDVTIEEQDGSVQNYQMETSRLGTLTRPGQFLYKFVMGKPTKNEHDTEGPAFSLGSFSWGAMNNTTLYGGLL…
52103	GC_00003609	Nasonia_Core	Ngir1G	W|N	W|N	COG3188	Outer membrane usher protein FimD/PapC	MEYEKIKNNIKIIILLCSSLSLPIFAEDAVDFNTDFLTDTGVENTDFSRFAYANYIQPGSYLLATAVNKQRIKNEESILFFVPDYDNKLSLPCITTEAYPLLGLKPEWEKKVTWLTTNSMQCLDFRSIPNMSAVGDLYTGMLNISIPQTFMEYQDPNWDPPSRWDDGIAGAFIDYNMSSRLIRNESNDKSTKTGTNINGVMGINMGAWRLRADWQASGGNLNRSDKSWRWDQIYLFRAIRSLGAKLMLGEQYLASELFDSFRYIGVSLESDNAMIPPRLQGYAPEIAGVAKSNATVIVRQDGRIIYQNDVSPGPFRIQDVNAFGGGTLDVTIEEQDGSVQNYQMETSRLGTLTRPGQFLYKFVMGKPTKNEHDTEGPAFSLGSFSWGAMNNTTLYGGLL…
[truncated: 759 more rows]
