# Supplementary material for: Genomes of Gut Bacteria from Nasonia Wasps Shed Light on Phylosymbiosis and Microbe-Assisted Hybrid Breakdown
Source: mSystems. 2021 Apr 6;6(2):e01342-20. doi: 10.1128/mSystems.01342-20 (PMC8547009; doi:10.1128/mSystems.01342-20)
Supplement: TABLE S6 [file msystems.01342-20-st006.xlsx]

## Sheet: Sheet1
Supplemental Table 6. Proteus mirabilis enrichment analysis between Nasonia and Human-associated host environments.
Human table (top) lists GCs enriched in human-associated isolates.
Nasonia table (bottom) lists GCs enriched in Nasonia-associated isolates.
HUMAN
COG_FUNCTION	enrichment_score	unadjusted_p_value	adjusted_q_value	function_accession	# Nasonia genomes	# Human Genomes	gene_clusters_ids
Type IV secretory pathway, VirB4 component	15	0.00010751	0.017327	COG3451	0	8	GC_00003500, GC_00004357, GC_00004724, GC_00004743, GC_00004771
Predicted nuclease of restriction endonuclease-like (RecB) superfamily, DUF1016 family	15	0.00010751	0.017327	COG4804	0	8	GC_00003407
Uncharacterized membrane protein YkgB	11.4844	0.000701835	0.045245	COG3059	0	7	GC_00003735
3'-5' exoribonuclease YhaM, can participate in 23S rRNA maturation, HD superfamily	11.4844	0.000701835	0.045245	COG3481	0	7	GC_00003497
Putative component of the toxin-antitoxin plasmid stabilization module	11.4844	0.000701835	0.045245	COG3657	0	7	GC_00003755, GC_00004941
Type IV secretory pathway, VirD4 component, TraG/TraD family ATPase	11.4844	0.000701835	0.045245	COG3505	0	7	GC_00003489, GC_00004334, GC_00005008
Oxidoreductase (NAD-binding), involved in siderophore biosynthesis	11.4844	0.000701835	0.045245	COG4693	0	7	GC_00003570
Non-ribosomal peptide synthetase component F	11.4844	0.000701835	0.045245	COG1020	0	7	GC_00003753, GC_00003791
Transcriptional regulator, contains Arc/MetJ-type RHH (ribbon-helix-helix) DNA-binding domain	11.4844	0.000701835	0.045245	COG3609	0	7	GC_00003695
Surfactin synthase thioesterase subunit	11.4844	0.000701835	0.045245	COG3208	0	7	GC_00003732
Antirestriction protein ArdC	11.4844	0.000701835	0.045245	COG4227	0	7	GC_00003480, GC_00003493
Sugar phosphate isomerase/epimerase	11.4844	0.000701835	0.045245	COG1082	0	7	GC_00003769
Phosphopantetheinyl transferase	11.4844	0.000701835	0.045245	COG2091	0	7	GC_00003716
Uncharacterized surface anchored protein	11.4844	0.000701835	0.045245	COG4932	0	7	GC_00003781
NASONIA
COG_FUNCTION	enrichment_score	unadjusted_p_value	adjusted_q_value	function_accession	# Nasonia genomes	# Human Genomes	gene_clusters_ids
AAA+-type ATPase, SpoVK/Ycf46/Vps4 family	15	0.00010751	0.017327	COG0464	7	0	GC_00003704
Predicted ATP-dependent Lon-type protease	15	0.00010751	0.017327	COG4930	7	0	GC_00003708
UDP-galactopyranose mutase	15	0.00010751	0.017327	COG0562	7	0	GC_00003686
Predicted ATP-dependent endonuclease of the OLD family, contains P-loop ATPase and TOPRIM domains	15	0.00010751	0.017327	COG3593	7	0	GC_00003585
Fic family protein	15	0.00010751	0.017327	COG3177	7	0	GC_00003588
Predicted ATPase, archaeal AAA+ ATPase superfamily	15	0.00010751	0.017327	COG1672	7	0	GC_00003679
Type I site-specific restriction endonuclease, part of a restriction-modification system	15	0.00010751	0.017327	COG4096	7	0	GC_00003680
Predicted pyrophosphatase or phosphodiesterase, AlkP superfamily	15	0.00010751	0.017327	COG1524	7	0	GC_00003638
Bacteriophage terminase large (ATPase) subunit and inactivated derivatives	15	0.00010751	0.017327	COG5565	7	0	GC_00003536
Uncharacterized conserved protein, tellurite resistance protein B (TerB) family	15	0.00010751	0.017327	COG4103	7	0	GC_00003624
Predicted ATP-binding protein involved in virulence	11.4844	0.000701835	0.045245	COG3950	7	1	GC_00003523, GC_00004818, GC_00005130
Uncharacterized protein YaaW, UPF0174 family	11.4844	0.000701835	0.045245	COG4735	7	1	GC_00003347
Muramidase (phage lambda lysozyme)	11.4844	0.000701835	0.045245	COG4678	7	1	GC_00003682, GC_00005390
Antirestriction protein	11.4844	0.000701835	0.045245	COG4734	7	1	GC_00003460
Lhr-like helicase	11.4844	0.000701835	0.045245	COG1201	7	1	GC_00003650, GC_00005421
Glycosidase	11.4844	0.000701835	0.045245	COG0366	7	1	GC_00003443, GC_00003492
